# Supplementary material for: Mutations in the postsynaptic density signaling hub TNIK disrupt PSD signaling in human models of neurodevelopmental disorders
Source: Front Mol Neurosci. 2024 Apr 4;17:1359154. doi: 10.3389/fnmol.2024.1359154 (PMC11024424; doi:10.3389/fnmol.2024.1359154)
Supplement: Supplementary file 1 [file Table_1.xlsx]

## Sheet: Total Proteome (iN)
KD 1	KD 2	KD 3	KD 4	KD 5	WT 1	WT 2	WT 3	WT 4	WT 5	Potential contaminant	welch Significant	Score	Intensity	MS/MS count	-Log welch p value	welch Difference KD vs WT	Protein IDs	Majority protein IDs	Protein names	Gene names
1.19437	1.18745	1.2143	1.19849	1.22287	0.820118	0.801031	0.816858	0.754375	0.844639		+	66.407	563000000	28	4.76358	0.396092	Q6L8Q7;F6T1Q0	Q6L8Q7;F6T1Q0	2,5-phosphodiesterase 12	PDE12
2.77767	2.83603	2.81574	2.84687	2.61366	3.82964	3.93041	3.88673	3.98928	3.98234		+	238.31	3400000000	41	4.59267	-1.14569	P29373;Q5SYZ4	P29373;Q5SYZ4	Cellular retinoic acid-binding protein 2	CRABP2
0.349852	0.320751	0.297121	0.302622	0.319101	0.626587	0.618923	0.623024	0.636751	0.574757		+	29.831	298000000	19	4.52443	-0.298119	Q7L775;A0A096LNL1	Q7L775	EPM2A-interacting protein 1	EPM2AIP1
0.477007	0.546337	0.447809	0.582508	0.539646	1.17458	1.24978	1.29978	1.23158	1.16438		+	81.442	335000000	19	4.44635	-0.705359	Q9HD26;F5H1Y4;A0A0J9YVX5	Q9HD26;F5H1Y4	Golgi-associated PDZ and coiled-coil motif-containing protein	GOPC
-1.3133	-1.32507	-1.31428	-1.34509	-1.29491	-0.8906	-0.87215	-0.89392	-0.97401	-0.85961		+	77.985	57916000	8	4.38557	-0.420473	Q9UPQ0;E7EPK0;E9PDJ9;D6RD46;G5EA03;H0Y8P3;D6RGH8;D6R8Y0;D6RJ93;Q6NVB9	Q9UPQ0;E7EPK0;E9PDJ9;D6RD46;G5EA03;H0Y8P3	LIM and calponin homology domains-containing protein 1	LIMCH1
-0.78396	-0.72671	-0.74806	-1.01016	-0.92026	0.661987	0.751329	0.925993	0.539988	0.693298		+	20.936	232000000	12	4.30676	-1.55235	Q96HF1	Q96HF1	Secreted frizzled-related protein 2	SFRP2
3.16246	3.12955	3.20671	3.14688	3.15273	3.7375	3.77077	3.90642	3.76628	3.74083		+	323.31	2950000000	80	4.29759	-0.624693	P13521;C9JQI2;C9JDT0	P13521	Secretogranin-2;Secretoneurin;Manserin	SCG2
3.68618	3.69825	3.71872	3.68019	3.6669	4.01873	3.98986	4.07047	3.99802	3.99019		+	276.67	3410000000	62	4.29328	-0.323407	A0MZ66	A0MZ66	Shootin-1	KIAA1598
4.91227	4.86564	4.87754	4.92858	4.83095	4.44195	4.45203	4.5037	4.51453	4.44752		+	141.75	15100000000	45	4.23067	0.411052	Q9UKM9;Q5QPM0;Q5QPM1;Q5QPM2	Q9UKM9;Q5QPM0;Q5QPM1	RNA-binding protein Raly	RALY
0.808153	0.788939	0.817213	0.825788	0.842894	0.469946	0.440018	0.406303	0.498541	0.50687		+	97.76	293000000	26	4.1541	0.352262	O75152;E9PQ61;E9PBY7;A0A1W2PPR9;A0A1B0GTU1;A0A1B0GUI2	O75152;E9PQ61;E9PBY7	Zinc finger CCCH domain-containing protein 11A	ZC3H11A
0.093504	-0.0263	0.049595	0.062264	0.026005	-0.45416	-0.45224	-0.40776	-0.37966	-0.51058		+	128.66	146000000	13	4.05418	0.481892	A0A1B0GUN5;Q5VTI5;Q9Y2H5	A0A1B0GUN5;Q5VTI5;Q9Y2H5	Pleckstrin homology domain-containing family A member 6	PLEKHA6
0.196863	0.23534	0.133924	0.076614	0.113838	-0.33032	-0.41751	-0.3467	-0.35274	-0.34466		+	13.328	125000000	10	4.01779	0.5097	Q9BV44;H7C0R6;H7C3J3;C9J9V2	Q9BV44;H7C0R6	THUMP domain-containing protein 3	THUMPD3
1.59622	1.48756	1.44476	1.59347	1.2414	0.345419	0.34339	0.280291	0.362318	0.496786		+	8.6514	1190000000	6	3.93268	1.10704	P61278	P61278	Somatostatin;Somatostatin-28;Somatostatin-14	SST
1.137	1.18847	1.10578	1.13552	1.14209	1.78597	1.81231	1.65028	1.87419	1.89169		+	216.46	570000000	30	3.91035	-0.661118	Q8WWK9;C9J7Y4;C9J649	Q8WWK9	Cytoskeleton-associated protein 2	CKAP2
1.05451	1.07819	1.08868	1.23987	1.05576	1.8005	1.89347	1.95851	2.02301	2.05305		+	43.127	702000000	28	3.90509	-0.842304	P29120;D6RJA3	P29120	Neuroendocrine convertase 1	PCSK1
0.890869	0.812431	0.87302	0.881605	0.902006	1.34102	1.30865	1.30655	1.44585	1.28844		+	89.302	343000000	24	3.87361	-0.466116	O00534;B4DHS6	O00534;B4DHS6	von Willebrand factor A domain-containing protein 5A	VWA5A
-2.23507	-2.33675	-2.4426	-2.25182	-2.09041	-3.17236	-3.19331	-3.16979	-3.10498	-3.09988		+	3.2809	16159000	3	3.85551	0.876729	P55058	P55058	Phospholipid transfer protein	PLTP
3.31645	3.53276	3.56258	3.14995	3.37794	1.83891	1.97843	1.73013	1.71714	2.10741		+	219.81	1720000000	46	3.85268	1.51353	Q9UBC3	Q9UBC3	DNA (cytosine-5)-methyltransferase 3B	DNMT3B
4.14441	4.13707	4.1142	3.97539	4.01122	4.5386	4.62694	4.59978	4.59773	4.58917		+	94.956	7390000000	62	3.77805	-0.513986	Q9Y617	Q9Y617	Phosphoserine aminotransferase	PSAT1
2.30998	2.33647	2.47017	2.39732	2.37409	2.83939	2.82478	2.91102	2.79376	2.82213		+	144.6	1020000000	43	3.7711	-0.460609	Q9NQ66;A0A087WT80;A0A087WW73;A0A1B0GWB6;H0YCJ2;A0A0D9SF51;A0A0D9SG17;A0A1B0GW62;A0A0D9SGI7;Q8IV92;A0A1B0GVT0;Q8IV91;A0A1B0GVC1;B1AK73;A0A0D9SFE7;A0A1B0GTC7;Q00722;A0A0D9SFJ4	Q9NQ66;A0A087WT80;A0A087WW73;A0A1B0GWB6;H0YCJ2;A0A0D9SF51;A0A0D9SG17	1-phosphatidylinositol 4,5-bisphosphate phosphodiesterase beta-1;Phosphoinositide phospholipase C	PLCB1
2.76493	2.7446	2.78401	2.73203	2.7628	2.98974	2.95823	2.98016	3.00888	2.93007		+	54.972	1740000000	37	3.73046	-0.21574	P00390;H0YC68;E5RI06	P00390	Glutathione reductase, mitochondrial	GSR
2.24807	2.23838	2.20902	2.18378	2.17882	1.98054	1.90084	1.9614	1.92823	1.90605		+	159.93	723000000	27	3.72392	0.276202	Q9NSC5;M0QYF9;M0R2U7;M0QZN1;M0R2T8;M0R1B8	Q9NSC5;M0QYF9;M0R2U7	Homer protein homolog 3	HOMER3
-0.67862	-0.60832	-0.58293	-0.7255	-0.66258	-1.26646	-1.1951	-1.35608	-1.29811	-1.13994		+	56.142	88389000	9	3.70827	0.599548	A0A087WT21;Q9BXF3;B7WPH3;A0A0R4J2E1;H0Y2Z1	A0A087WT21;Q9BXF3;B7WPH3;A0A0R4J2E1	Cat eye syndrome critical region protein 2	CECR2
0.602503	0.508717	0.687122	0.679007	0.713272	1.27203	1.19941	1.29232	1.20992	1.14978		+	89.063	406000000	20	3.68831	-0.58657	Q7Z6G3;H3BPH6;H3BQC7	Q7Z6G3	N-terminal EF-hand calcium-binding protein 2	NECAB2
2.05214	2.11508	2.07752	2.05868	2.08407	2.24085	2.2509	2.26863	2.2276	2.26464		+	126.81	1000000000	37	3.68098	-0.173024	K4DI93;Q13620;A6NE76	K4DI93;Q13620	Cullin-4B	CUL4B
5.88139	5.88304	5.87728	5.81639	5.76467	5.39315	5.46549	5.44916	5.47442	5.50922		+	131.12	15200000000	127	3.66334	0.386263	P23526	P23526	Adenosylhomocysteinase	AHCY
1.91996	1.96642	1.9658	1.99422	1.91265	2.22336	2.27088	2.29522	2.20657	2.29705		+	323.31	700000000	52	3.65462	-0.306805	Q5T321;A0A0D9SF28;F5GXV7;Q8NFP9	Q5T321;A0A0D9SF28;F5GXV7;Q8NFP9	Neurobeachin	NBEA
2.31735	2.44153	2.39098	2.26679	2.36005	2.72531	2.77391	2.77169	2.73956	2.76991		+	105.09	2070000000	28	3.65212	-0.400733	P00492	P00492	Hypoxanthine-guanine phosphoribosyltransferase	HPRT1
-0.1239	-0.32307	0.078014	0.069078	-0.002	-0.97309	-1.1471	-1.12237	-1.04779	-1.06343		+	7.3126	106000000	4	3.62584	1.01038	P21964;E7EMS6;F8WBW9;E7EUU8	P21964;E7EMS6	Catechol O-methyltransferase	COMT
3.12559	3.2261	3.08534	3.07535	3.0678	2.14136	2.16752	1.99646	2.08198	2.42031		+	106.17	1000000000	53	3.61694	0.95451	Q5T7N2	Q5T7N2	LINE-1 type transposase domain-containing protein 1	L1TD1
2.01282	1.89377	1.90051	1.82847	1.83154	1.30632	1.22363	1.24178	1.42927	1.25986		+	54.175	517000000	22	3.56824	0.601251	P54652	P54652	Heat shock-related 70 kDa protein 2	HSPA2
4.42847	4.39142	4.36359	4.32351	4.39202	4.73199	4.78133	4.64474	4.74365	4.76438		+	179.03	8200000000	105	3.56028	-0.353418	P00367;P49448	P00367;P49448	Glutamate dehydrogenase 1, mitochondrial;Glutamate dehydrogenase 2, mitochondrial	GLUD1;GLUD2
3.24822	3.23131	3.24361	3.23237	3.26781	3.04212	3.01307	2.93575	3.00846	3.03463		+	194.26	3100000000	66	3.54407	0.237856	P30038;Q5TF55	P30038	Delta-1-pyrroline-5-carboxylate dehydrogenase, mitochondrial	ALDH4A1
2.36473	2.36657	2.32753	2.26731	2.31432	2.80858	2.84633	2.7051	2.84597	2.94419		+	66.816	1060000000	35	3.52664	-0.501944	Q13451	Q13451	Peptidyl-prolyl cis-trans isomerase FKBP5;Peptidyl-prolyl cis-trans isomerase FKBP5, N-terminally processed	FKBP5
-0.47257	-0.55384	-0.50185	-0.31394	-0.3624	0.61075	0.778679	1.0393	1.07931	1.21284		+	15.805	300000000	6	3.52302	-1.3851	P30990	P30990	Neurotensin/neuromedin N;Large neuromedin N;Neuromedin N;Neurotensin;Tail peptide	NTS
3.22385	3.228	3.24499	3.18349	3.20692	3.05457	2.97572	2.97537	2.96282	2.9889		+	259.63	1800000000	51	3.51184	0.225973	Q8TDZ2;H0Y6Z4;Q5TED7	Q8TDZ2	Protein-methionine sulfoxide oxidase MICAL1	MICAL1
-0.59711	-0.52839	-0.5368	-0.61581	-0.5255	-0.33942	-0.32263	-0.28103	-0.30226	-0.29338		+	182.91	69571000	9	3.51165	-0.252978	Q99689;J3KTR6;E9PNH2	Q99689	Fasciculation and elongation protein zeta-1	FEZ1
4.68104	4.5969	4.56945	4.64989	4.63081	4.96091	4.95462	4.97708	5.08059	4.9578		+	323.31	7490000000	147	3.51072	-0.360583	P18206;A0A096LPE1	P18206	Vinculin	VCL
-2.76512	-2.58594	-2.56367	-2.53695	-2.75165	-3.29875	-3.25878	-3.19139	-3.26872	-3.22488		+	2.2802	16147000	2	3.50974	0.607839	P21583	P21583	Kit ligand;Soluble KIT ligand	KITLG
0.866802	0.880394	0.97555	0.846273	0.843599	0.511065	0.450146	0.514357	0.36478	0.439148		+	43.141	207000000	18	3.50848	0.426625	F5GWN5;O00750	F5GWN5;O00750	Phosphatidylinositol 4-phosphate 3-kinase C2 domain-containing subunit beta	PIK3C2B
1.32452	1.3799	1.37292	1.24494	1.27353	0.973799	0.947243	0.918653	0.957687	0.859083		+	50.286	587000000	24	3.50206	0.387869	Q9Y3Z3	Q9Y3Z3	Deoxynucleoside triphosphate triphosphohydrolase SAMHD1	SAMHD1
-0.64501	-0.61535	-0.54012	-0.57675	-0.60279	-0.29158	-0.30253	-0.27358	-0.33343	-0.36891		+	38.339	87566000	10	3.48979	-0.281998	F5H4N6;Q9Y3R0;F5H4P8;F5H4Q7;H0YFK8;F5H3G9;F5H5I0;F5H424;F5H3F9;H0YGF1	F5H4N6;Q9Y3R0;F5H4P8;F5H4Q7;H0YFK8	Glutamate receptor-interacting protein 1	GRIP1
1.30226	1.34317	1.25766	1.28749	1.34281	0.909954	0.938932	0.955318	0.911816	1.05211		+	56.022	324000000	18	3.47945	0.353052	B7Z6D5;Q96GQ7;A0A087X059	B7Z6D5;Q96GQ7;A0A087X059	Probable ATP-dependent RNA helicase DDX27	DDX27
4.76131	4.75105	4.66205	4.73014	4.66756	4.34259	4.31428	4.26703	4.38978	4.40265		+	239.03	5930000000	85	3.47666	0.371152	P11387;Q969P6;E5RIC7;E5RJ95;E5RFS0;E5RJ33;H0YBR3;H0YAR3;H0YC03;E5RGE7;E5RGR4;E5RFE3;E5RGR2	P11387	DNA topoisomerase 1	TOP1
-0.95212	-0.87818	-0.91439	-1.0257	-0.9329	-0.50328	-0.50523	-0.53984	-0.40302	-0.5794		+	29.892	70413000	8	3.46822	-0.434501	Q8WUH6	Q8WUH6	Transmembrane protein 263	TMEM263
2.04561	2.02545	2.05023	2.01041	2.00074	2.24128	2.18255	2.24865	2.18774	2.20969		+	124.78	996000000	35	3.45848	-0.187496	Q06203;D6RCC8;D6RE15	Q06203	Amidophosphoribosyltransferase	PPAT
1.76242	1.79646	1.69098	1.75919	1.68628	1.31458	1.28093	1.34565	1.32043	1.4446		+	74.12	717000000	13	3.45522	0.397828	Q8IZ40	Q8IZ40	REST corepressor 2	RCOR2
3.07834	3.06064	2.9959	3.04604	3.03153	2.7012	2.66314	2.60791	2.63502	2.77589		+	108.41	1660000000	31	3.45469	0.36586	Q16698;E5RJG7;E5RFV2;E5RJD2;E5RID6;H0YAW3	Q16698;E5RJG7;E5RFV2	2,4-dienoyl-CoA reductase, mitochondrial	DECR1
-0.95258	-0.91373	-0.91953	-0.944	-0.85718	-0.65283	-0.61776	-0.68931	-0.68776	-0.6933		+	9.7604	95380000	6	3.44776	-0.249212	Q15147;B1AJW3;B1AJW4	Q15147	1-phosphatidylinositol 4,5-bisphosphate phosphodiesterase beta-4	PLCB4
1.94229	1.9364	1.83502	1.84618	1.79908	1.44141	1.42834	1.5343	1.51114	1.44703		+	65.901	824000000	18	3.44511	0.39935	O43665	O43665	Regulator of G-protein signaling 10	RGS10
-1.39918	-1.27032	-1.37173	-1.41722	-1.42421	-1.74584	-1.69321	-1.70765	-1.74924	-1.69524		+	18.742	65805000	6	3.43606	0.341703	Q5T280	Q5T280	Putative methyltransferase C9orf114	C9orf114
-0.61139	-0.68149	-0.77298	-0.39877	-0.47396	0.368469	0.55047	0.277357	0.540377	0.651762		+	35.215	205000000	11	3.42788	-1.06541	Q96GA7;F8VYZ3;F8VZ97;H0YIA2;H0YID3	Q96GA7;F8VYZ3	Serine dehydratase-like	SDSL
-1.36222	-1.29801	-1.5147	-1.2974	-1.45205	-1.88361	-1.94433	-2.06699	-1.95715	-1.97904		+	9.4733	43341000	6	3.42748	0.581346	Q6NXG1;H0YBR2;H0YBB3;Q9H6T0	Q6NXG1;H0YBR2;H0YBB3;Q9H6T0	Epithelial splicing regulatory protein 1;Epithelial splicing regulatory protein 2	ESRP1;ESRP2
1.74493	1.7007	1.80757	1.71425	1.66377	1.43593	1.35299	1.44052	1.41906	1.40258		+	53.322	487000000	23	3.40361	0.316031	Q9Y5F9;Q9Y5F8;A0A087WUC2;Q9BR81;A0A087WYB5;Q9Y5G1;Q9Y5H4;Q9Y5H1;Q9Y5H0;Q9Y5G7;Q9Y5G6;Q9Y5G5;Q9Y5G4;O60330;Q9UN70;Q9Y5H2;Q9Y5F7;Q9Y5F6	Q9Y5F9	Protocadherin gamma-B6	PCDHGB6
1.47088	1.47512	1.63839	1.78609	1.60124	0.935942	0.907984	0.934933	0.833084	0.964849		+	60.447	416000000	31	3.38813	0.678987	A0A1W2PQ11;Q02246;A0A1W2PQ86;A0A1B0GTL7;A0A1W2PR60;A0A1W2PQJ4;A0A1W2PPQ9	A0A1W2PQ11;Q02246;A0A1W2PQ86;A0A1B0GTL7	Contactin-2	CNTN2
5.17628	5.22103	5.22519	5.20737	5.1776	5.32341	5.31489	5.33144	5.31603	5.31488		+	323.31	7930000000	356	3.3866	-0.118636	Q9UPN3;H0Y390	Q9UPN3;H0Y390	Microtubule-actin cross-linking factor 1, isoforms 1/2/3/5	MACF1
1.52024	1.50031	1.50714	1.53333	1.5729	1.35122	1.38517	1.37172	1.38312	1.35681		+	170.26	493000000	48	3.38121	0.157178	A8MVZ6;Q96G01;A0A087WYJ7;F8VZX7;F8W056	A8MVZ6;Q96G01	Protein bicaudal D homolog 1	BICD1
-0.95498	-0.95655	-0.96874	-1.02073	-0.98195	-1.2597	-1.37637	-1.38618	-1.24549	-1.30099		+	13.342	111000000	7	3.36596	0.337158	A0A0A0MQR2;Q9BY42;A2A2L5;A2A2L6	A0A0A0MQR2;Q9BY42;A2A2L5	Protein RTF2 homolog	RTFDC1
1.09735	1.14023	1.09774	1.03064	1.09037	0.764191	0.859936	0.747452	0.751219	0.823215		+	63.06	766000000	16	3.35448	0.302064	Q5SQP8;P56545;A0A087WYL1	Q5SQP8;P56545	C-terminal-binding protein 2	CTBP2
1.64451	1.61072	1.6202	1.67003	1.72377	1.01862	1.08566	1.10454	1.24973	1.23259		+	41.621	446000000	12	3.34051	0.515619	O75487	O75487	Glypican-4;Secreted glypican-4	GPC4
3.07679	3.02689	3.03906	3.03573	3.03449	2.86123	2.79439	2.80088	2.88448	2.84729		+	270.28	1560000000	60	3.33384	0.204939	Q9H2P0;E9PQK8	Q9H2P0	Activity-dependent neuroprotector homeobox protein	ADNP
0.04232	0.056971	0.06711	0.046894	0.054495	0.316715	0.238935	0.243784	0.331266	0.239292		+	10.7	114000000	12	3.33215	-0.220441	F8VV52;Q9NZN8;F8VRS8;F8W145;F8VP97;H0YH84;H0YHT6	F8VV52;Q9NZN8;F8VRS8;F8W145;F8VP97	CCR4-NOT transcription complex subunit 2	CNOT2
-0.03346	0.032566	-0.03807	-0.0017	0.000422	0.377081	0.315796	0.465994	0.272339	0.361115		+	45.522	251000000	7	3.32917	-0.366512	P22694;A0A0A0MS54;A0A087WVC4	P22694;A0A0A0MS54;A0A087WVC4	cAMP-dependent protein kinase catalytic subunit beta	PRKACB
-0.14348	0.099203	-0.17352	-0.05963	0.093735	0.744232	0.82375	0.580967	0.869213	0.828159		+	12.583	179000000	9	3.32678	-0.806002	Q9UM22	Q9UM22	Mammalian ependymin-related protein 1	EPDR1
6.95568	7.05729	6.99857	6.94639	6.97641	6.72791	6.75981	6.66929	6.68919	6.74		+	323.31	65900000000	265	3.32242	0.269626	Q00839;A0A1X7SBS1	Q00839;A0A1X7SBS1	Heterogeneous nuclear ribonucleoprotein U	HNRNPU
5.65464	5.65523	5.7079	5.74358	5.63925	5.95777	5.99306	6.10015	5.97642	6.0303		+	323.31	22000000000	280	3.31225	-0.331419	P48681	P48681	Nestin	NES
2.84183	2.83346	2.92332	2.89149	2.83368	3.07551	3.08524	3.16319	3.13351	3.11212		+	186.19	3030000000	38	3.29827	-0.249155	P51513;J3KQU3;F8W659;I3L2B5;F8VWX1;F8VYI3;G8JLA5;F8VW64;H0YHZ1	P51513;J3KQU3;F8W659;I3L2B5;F8VWX1	RNA-binding protein Nova-1	NOVA1
3.29358	3.32812	3.49677	3.40165	3.32003	2.75132	2.7631	2.91188	2.62581	2.7925		+	323.31	2540000000	72	3.28403	0.59911	H7BY57;X6RKN2;O94856;D6RBU5;H7C0L6;D6RHX4;A0A0C4DG92	H7BY57;X6RKN2;O94856	Neurofascin	NFASC
2.20599	2.22059	2.17419	2.12208	2.12753	2.50806	2.52073	2.3962	2.52442	2.5295		+	263.26	887000000	58	3.27427	-0.325703	P52732	P52732	Kinesin-like protein KIF11	KIF11
4.21734	4.1317	4.16427	4.22355	4.13112	3.95421	3.86969	3.89842	3.89637	3.94616		+	236.34	4520000000	85	3.27326	0.260629	P78347;C9J6M0;A0A087WW90;A0A0D9SF80;A0A0A0MSY2;Q86UP8;Q6EKJ0	P78347	General transcription factor II-I	GTF2I
-1.1518	-1.18248	-0.9515	-1.09439	-1.09207	-0.45756	-0.56129	-0.35992	-0.55445	-0.59117		+	26.751	84133000	8	3.27114	-0.589569	P51674;D6R9T7;D6R9D2;D6RBH3;D6RB41;D6RD95;D6RFZ3;D6RBM6;D6REJ8;D6RDV7	P51674	Neuronal membrane glycoprotein M6-a	GPM6A
0.778013	0.760941	0.807262	0.816561	0.807446	0.935387	0.953783	0.938482	1.00011	0.94425		+	23.384	351000000	17	3.27027	-0.160358	A0A0G2JNZ5;A0A0G2JLB3;P04062;A0A0G2JNZ0	A0A0G2JNZ5;A0A0G2JLB3;P04062;A0A0G2JNZ0	Glucosylceramidase	GBA
2.57681	2.50718	2.5141	2.58109	2.58408	2.95236	2.88249	2.8859	3.00818	2.82948		+	90.9	1800000000	41	3.27026	-0.359031	P55263	P55263	Adenosine kinase	ADK
2.00095	1.98669	2.10525	2.23051	2.13877	1.43498	1.4404	1.64219	1.45492	1.47831		+	18.849	613000000	10	3.26907	0.602275	P07305	P07305	Histone H1.0;Histone H1.0, N-terminally processed	H1F0
0.483658	0.36025	0.364328	0.322857	0.258461	0.008366	-0.08896	-0.03261	-0.08003	-0.06189		+	183.91	261000000	17	3.25538	0.408934	Q9UGT4	Q9UGT4	Sushi domain-containing protein 2	SUSD2
-1.16901	-1.30292	-1.49176	-1.26216	-1.204	-0.50526	-0.46314	-0.39296	-0.08566	-0.32664		+	41.974	97903000	14	3.25405	-0.931237	P02452;I3L3H7	P02452	Collagen alpha-1(I) chain	COL1A1
3.81576	3.78897	3.77868	3.75547	3.75336	3.64647	3.62576	3.59902	3.64	3.64775		+	323.31	2570000000	95	3.24898	0.14665	A0A0C4DG89;Q7L014;D6RJA6;H0Y9U3;H0Y9Q6;F8VW50;Q2TAC6	A0A0C4DG89;Q7L014;D6RJA6	Probable ATP-dependent RNA helicase DDX46	DDX46
0.973406	0.919382	1.03709	1.05749	1.09477	0.576691	0.472824	0.624424	0.42181	0.431227		+	45.477	491000000	13	3.24885	0.511031	O00451;E5RGR6	O00451;E5RGR6	GDNF family receptor alpha-2	GFRA2
-0.84306	-0.71097	-0.81805	-0.71569	-0.88883	-1.46578	-1.30598	-1.50483	-1.40112	-1.24787		+	88.632	70236000	10	3.23093	0.589793	Q9UJQ4	Q9UJQ4	Sal-like protein 4	SALL4
3.57478	3.49085	3.5856	3.60207	3.66756	4.08236	3.95701	4.02018	4.08066	3.91838		+	60.779	4200000000	32	3.22687	-0.427548	Q92820	Q92820	Gamma-glutamyl hydrolase	GGH
1.58051	1.52125	1.51014	1.55121	1.54699	1.39911	1.30679	1.30791	1.33661	1.33519		+	41.074	497000000	22	3.22437	0.204898	P56159	P56159	GDNF family receptor alpha-1	GFRA1
1.56403	1.49886	1.41632	1.55965	1.48746	1.22674	1.20744	1.17156	1.22142	1.24204		+	46.794	438000000	23	3.22387	0.291423	P14373;A0A0G2JIZ4;A0A140T9B9;A0A140T9N6;A0A140T9V9;H0Y551;A0A140T9Q6;Q9HCM9	P14373	Zinc finger protein RFP	TRIM27
4.97917	4.96525	5.01784	4.89141	4.9393	5.26995	5.31785	5.27248	5.40423	5.24588		+	283.89	11800000000	81	3.21481	-0.343486	P30041	P30041	Peroxiredoxin-6	PRDX6
3.06006	3.08097	3.16421	3.04399	2.95518	2.65469	2.59051	2.70989	2.5349	2.63747		+	137.76	1340000000	37	3.20339	0.435391	Q13976;A0A0A0MSB3;B1ALS0	Q13976;A0A0A0MSB3	cGMP-dependent protein kinase 1	PRKG1
4.55178	4.56314	4.60512	4.5616	4.54091	4.77052	4.76106	4.74751	4.71826	4.69382		+	323.31	6110000000	181	3.20126	-0.173722	Q7Z6Z7;H0Y659;A0A087X146;A0A1B0GXC7;A0A087X1S3	Q7Z6Z7	E3 ubiquitin-protein ligase HUWE1	HUWE1
1.58746	1.63209	1.65325	1.55113	1.56619	1.94739	1.96755	2.11765	1.95754	1.92267		+	157.81	1150000000	19	3.19836	-0.384534	Q13554;H7BZC6;H7BXS4;H7C394;E9PBE8;D6RHX9;E7ERS6;E7EQE4;E7ETC9	Q13554;H7BZC6;H7BXS4	Calcium/calmodulin-dependent protein kinase type II subunit beta	CAMK2B
1.28962	1.23826	1.29165	1.25185	1.22792	1.48645	1.51627	1.48865	1.59312	1.46454		+	18.268	339000000	14	3.18699	-0.249947	Q92623	Q92623	Tetratricopeptide repeat protein 9A	TTC9
3.44621	3.40625	3.49803	3.54473	3.53037	3.20841	3.17737	3.15558	3.24572	3.16385		+	160.11	3120000000	57	3.17745	0.294931	P14923;C9JK18;C9JKY1;C9J826;C9JTX4;C9JPI2;K7ERP3	P14923	Junction plakoglobin	JUP
5.38549	5.28429	5.42566	5.3392	5.36517	5.70517	5.71744	5.84674	5.75042	5.65759		+	323.31	20200000000	212	3.16913	-0.375512	P11137;E7EV03;A8MZ31	P11137	Microtubule-associated protein 2	MAP2
1.75264	1.79102	1.77533	1.72343	1.74898	1.95176	1.96241	1.9036	1.89226	1.92558		+	38.183	752000000	27	3.16392	-0.168839	Q16774;B1ANH0;B1ANH5;B1ANG9;B1ANH6;B1ANH2;B1ANH3	Q16774;B1ANH0;B1ANH5;B1ANG9;B1ANH6;B1ANH2	Guanylate kinase	GUK1
3.30902	3.30317	3.30269	3.25365	3.24554	3.45465	3.42413	3.49421	3.43735	3.4579		+	203.11	1890000000	67	3.15512	-0.170831	Q9Y3P9;B5MCD9;C9JGR5	Q9Y3P9	Rab GTPase-activating protein 1	RABGAP1
1.69418	1.69421	1.72782	1.62313	1.65483	1.9765	1.93937	1.97709	1.95162	1.86156		+	87.374	1440000000	20	3.14887	-0.262393	P51452;K7ES89;K7ELG5	P51452;K7ES89	Dual specificity protein phosphatase 3	DUSP3
0.240816	0.15485	0.224108	0.100042	0.191565	-0.26595	-0.22211	-0.18584	-0.27312	-0.09213		+	3.051	131000000	6	3.14531	0.390105	Q96IR2;Q05481	Q96IR2;Q05481	Zinc finger protein 845;Zinc finger protein 91	ZNF845;ZNF91
0.143042	0.120169	0.111557	0.060637	0.046047	-0.10573	-0.12268	-0.10232	-0.0959	-0.17202		+	76.2	201000000	13	3.14389	0.216021	O95396	O95396	Adenylyltransferase and sulfurtransferase MOCS3;Molybdopterin-synthase adenylyltransferase;Molybdopterin-synthase sulfurtransferase	MOCS3
4.65766	4.61539	4.68554	4.64229	4.59018	4.44814	4.42821	4.48711	4.43558	4.40985		+	323.31	5830000000	91	3.14008	0.196434	C9JZR2;O60716;E9PRE2;H0YC95;E9PKY0;E9PKL1	C9JZR2;O60716	Catenin delta-1	CTNND1
3.42443	3.29371	3.43762	3.35859	3.28856	3.04573	2.84222	2.94824	2.89746	2.89022		+	166	2030000000	41	3.13442	0.43581	A0A087X210;P56373;H0YDR6	A0A087X210;P56373	P2X purinoceptor;P2X purinoceptor 3	P2RX3
2.39998	2.43924	2.33088	2.43023	2.35126	2.01702	1.99893	1.98226	2.10536	2.1319		+	69.192	1020000000	34	3.13123	0.343222	P31327;Q5R211;E7EWJ3	P31327	Carbamoyl-phosphate synthase [ammonia], mitochondrial	CPS1
2.47987	2.51027	2.52723	2.47372	2.45784	2.23245	2.16984	2.2246	2.09446	2.06507		+	256.53	1190000000	62	3.11482	0.332503	Q9HAU0;A0JP02;B4DJX4;H0YGJ6;F5H1X3	Q9HAU0;A0JP02;B4DJX4	Pleckstrin homology domain-containing family A member 5	PLEKHA5
-3.35052	-3.3904	-3.61092	-3.57929	-3.47358	-2.75266	-2.88053	-2.87511	-2.85554	-3.01295		+	25.621	19522000	4	3.11454	-0.605585	Q8TBC5;A0A0C4DG78;M0R1U9;M0R364	Q8TBC5;A0A0C4DG78	Zinc finger and SCAN domain-containing protein 18	ZSCAN18
1.38042	1.45338	1.4153	1.47527	1.43304	1.8518	1.91182	1.99037	1.74195	1.79684		+	323.31	1240000000	43	3.11368	-0.427074	P05060;A0A0A0MT66	P05060;A0A0A0MT66	Secretogranin-1;PE-11;GAWK peptide;CCB peptide	CHGB
2.16052	2.29827	2.33133	2.23996	2.24634	2.549	2.61262	2.67425	2.55293	2.64591		+	124.33	1130000000	44	3.10869	-0.351655	Q4J6C6;H7C0M0;H7BZP6;C9JMT4	Q4J6C6	Prolyl endopeptidase-like	PREPL
-1.88022	-1.91017	-1.82141	-1.78617	-1.89299	-1.41648	-1.57119	-1.48043	-1.36847	-1.50828		+	6.5949	22210000	6	3.10763	-0.389224	F5H3B6;Q13796;C9IZC6	F5H3B6;Q13796;C9IZC6	Protein Shroom2	SHROOM2
3.0659	3.21909	3.17029	3.20206	3.0772	2.31735	2.52388	2.50398	2.54837	2.69727		+	239.21	2330000000	31	3.10722	0.628737	P00352;Q5SYQ7;Q5SYQ9;Q5SYQ8	P00352	Retinal dehydrogenase 1	ALDH1A1
4.79684	4.79474	4.77122	4.77607	4.89444	4.02917	4.13401	4.30473	4.16255	4.37617		+	36.767	12500000000	47	3.10576	0.605333	P16403	P16403	Histone H1.2	HIST1H1C
5.5684	5.56061	5.69825	5.47593	5.46486	5.10642	5.02197	5.15049	4.96815	4.96734		+	323.31	20700000000	111	3.09955	0.510734	O43854	O43854	EGF-like repeat and discoidin I-like domain-containing protein 3	EDIL3
1.72098	1.72965	1.74695	1.64238	1.65958	1.36715	1.48541	1.41906	1.42641	1.34268		+	38.274	677000000	17	3.0798	0.291764	Q96RF0	Q96RF0	Sorting nexin-18	SNX18
0.159538	0.209486	0.14246	0.212183	0.164457	0.430775	0.397596	0.514206	0.407293	0.378611		+	151.15	314000000	24	3.07613	-0.248071	A0A087WXD2;A0A087WT53;H7C5T8;H7C4U7;H7C535;Q96QZ7	A0A087WXD2;A0A087WT53;H7C5T8;H7C4U7;H7C535;Q96QZ7	Membrane-associated guanylate kinase, WW and PDZ domain-containing protein 1	MAGI1
-1.18978	-1.25635	-1.12025	-1.18045	-1.22162	-1.54913	-1.48997	-1.52092	-1.47095	-1.41011		+	54.596	161000000	11	3.07169	0.294529	O75380;D6RBT3	O75380;D6RBT3	NADH dehydrogenase [ubiquinone] iron-sulfur protein 6, mitochondrial	NDUFS6
2.53891	2.47612	2.49809	2.55436	2.52262	2.75926	2.69276	2.66983	2.72377	2.68837		+	263.94	2320000000	30	3.06674	-0.188781	Q07960;H0YE29;E9PNR6	Q07960;H0YE29;E9PNR6	Rho GTPase-activating protein 1	ARHGAP1
3.02325	2.95991	3.16847	2.84549	3.25892	2.37147	2.34973	2.30638	2.14225	2.3205		+	73.517	1570000000	31	3.0667	0.75314	Q9UHQ9;H7C0R7	Q9UHQ9;H7C0R7	NADH-cytochrome b5 reductase 1	CYB5R1
-2.66665	-2.6133	-2.75315	-2.56515	-2.80258	-3.15608	-3.18978	-3.22286	-3.0944	-3.07077		+	59.757	14088000	2	3.06329	0.466615	Q8N9T8;H0YFD2;F8WFC1	Q8N9T8	Protein KRI1 homolog	KRI1
3.93326	3.93279	3.97958	3.93681	3.88487	3.76635	3.72317	3.79819	3.73178	3.75115		+	235.6	3450000000	90	3.06161	0.179337	P26640;A0A140T936;A0A140T954;H0Y426;A2ABF4;A0A0G2JJT9;A0A140T904	P26640;A0A140T936	Valine--tRNA ligase	VARS
0.778639	0.719246	0.713869	0.603374	0.634544	0.409185	0.26967	0.333462	0.248249	0.301708		+	32.231	171000000	14	3.06093	0.37748	Q8TCU6;H0YDZ4	Q8TCU6	Phosphatidylinositol 3,4,5-trisphosphate-dependent Rac exchanger 1 protein	PREX1
0.676346	0.607519	0.628212	0.596502	0.599918	0.802568	0.852089	0.846605	0.932949	0.912533		+	26.389	259000000	16	3.05305	-0.247649	Q02809;Q5JXB7;Q5JXB8	Q02809;Q5JXB7	Procollagen-lysine,2-oxoglutarate 5-dioxygenase 1	PLOD1
2.15557	2.20114	2.12834	2.16057	2.10598	1.98318	1.89133	1.86735	1.89545	1.9449		+	137.36	809000000	38	3.04923	0.233878	P49916;K7ERZ5;K7EQB6;K7ENR9;K7EJR4;K7ELY6	P49916;K7ERZ5	DNA ligase 3	LIG3
-2.49555	-2.44394	-2.34482	-2.24574	-2.46634	-1.8921	-1.94272	-1.7259	-1.91293	-1.88382		+	5.323	87067000	5	3.04886	-0.527785	Q9UM19;B4DGW9	Q9UM19;B4DGW9	Hippocalcin-like protein 4	HPCAL4
0.34901	0.431879	0.341497	0.361702	0.392067	0.653099	0.65797	0.665861	0.586245	0.552063		+	45.852	278000000	20	3.03684	-0.247816	Q9BYV8;C9JXA0;C9J6R3;C9J9X8;C9JCX6;F8WF85	Q9BYV8	Centrosomal protein of 41 kDa	CEP41
2.24622	2.2987	2.46108	2.2537	2.23181	2.71792	2.71218	2.66111	2.7477	2.65714		+	142.29	3190000000	16	3.03226	-0.400911	Q15121;B1AKZ5	Q15121;B1AKZ5	Astrocytic phosphoprotein PEA-15	PEA15
-1.45063	-1.52953	-1.73882	-1.41698	-1.62258	-2.13102	-2.13086	-2.06934	-2.1008	-2.03229		+	4.822	19494000	2	3.03136	0.541156	Q15475;Q9NPC8	Q15475;Q9NPC8	Homeobox protein SIX1;Homeobox protein SIX2	SIX1;SIX2
0.359434	0.129831	0.342186	0.110043	0.296711	-0.26174	-0.32146	-0.25931	-0.18314	-0.31907		+	323.31	112000000	3	3.03009	0.516583	Q9H1E3	Q9H1E3	Nuclear ubiquitous casein and cyclin-dependent kinase substrate 1	NUCKS1
0.35544	0.368692	0.340376	0.388502	0.388449	0.545525	0.547186	0.549263	0.473822	0.504128		+	69.148	253000000	26	3.02953	-0.155693	Q709C8	Q709C8	Vacuolar protein sorting-associated protein 13C	VPS13C
3.61592	3.61742	3.57592	3.53616	3.60112	3.32607	3.29057	3.1574	3.25322	3.34042		+	323.31	2620000000	104	3.02624	0.315775	Q9UIG0	Q9UIG0	Tyrosine-protein kinase BAZ1B	BAZ1B
4.6722	4.6218	4.53793	4.7028	4.65883	4.14823	4.01695	3.99417	4.29076	4.03424		+	217.56	7510000000	111	3.02166	0.541842	E7EQR4;P15311	E7EQR4;P15311	Ezrin	EZR
1.75059	1.65157	1.72267	1.63561	1.7449	1.44828	1.35907	1.37887	1.33625	1.46536		+	14.954	469000000	13	3.01745	0.303504	P51970	P51970	NADH dehydrogenase [ubiquinone] 1 alpha subcomplex subunit 8	NDUFA8
1.09378	1.00482	1.00534	1.03722	1.02414	0.852945	0.768045	0.73843	0.839106	0.757545		+	143.5	386000000	23	2.99306	0.241845	P51570;K7EII7;K7ERJ9;K7ERN9	P51570	Galactokinase	GALK1
3.92748	3.92032	3.87107	3.82742	3.81823	3.61388	3.69077	3.6565	3.63919	3.60757		+	323.31	2790000000	103	2.9758	0.231319	Q9H2G2;H0YB71	Q9H2G2	STE20-like serine/threonine-protein kinase	SLK
-1.16383	-1.11672	-1.14254	-1.08249	-1.13758	-0.96258	-1.0093	-0.95441	-0.93372	-0.98352		+	58.423	121000000	8	2.97425	-0.159926	A0A0C4DG44;O43464	A0A0C4DG44;O43464	Serine protease HTRA2, mitochondrial	HTRA2
-0.76078	-0.75174	-0.78763	-0.79961	-0.7145	-0.50249	-0.60903	-0.55783	-0.59006	-0.53816		+	18.585	193000000	6	2.97268	-0.203336	F5GZ97;Q9Y3C0;H0YGN0;F5GWI9;F5GXZ7;F5H0A7;F5GXZ4;F5H2P1	F5GZ97;Q9Y3C0;H0YGN0;F5GWI9;F5GXZ7	WASH complex subunit CCDC53	CCDC53
-0.38783	-0.50756	-0.85857	0.087523	-0.49074	0.923958	0.951031	0.764437	1.08716	0.888893		+	3.1653	450000000	4	2.96379	-1.35453	Q7Z6R9	Q7Z6R9	Transcription factor AP-2-delta	TFAP2D
0.216244	0.211308	0.192345	0.337446	0.36401	-0.27839	-0.20745	-0.37971	-0.14385	-0.1288		+	53.037	127000000	14	2.96016	0.49191	Q9H4L5;C9JZ19;C9JEF2	Q9H4L5	Oxysterol-binding protein-related protein 3	OSBPL3
5.32712	5.35517	5.31113	5.29412	5.26705	5.14451	5.14845	5.14982	5.18686	5.18518		+	323.31	12800000000	135	2.95737	0.147954	A0A0D9SFB3;A0A0D9SG12;A0A0D9SF53;O00571;A0A0J9YVQ7;A0A0J9YYH6;B4DLA0;A0A087WVZ1;A0A087WX09;D6RCM4;Q9NQI0;H0Y960	A0A0D9SFB3;A0A0D9SG12;A0A0D9SF53;O00571	ATP-dependent RNA helicase DDX3X	DDX3X
-2.1858	-2.33945	-2.2	-2.2142	-2.11075	-1.84693	-1.89412	-1.91152	-1.8035	-1.82936		+	12.811	23916000	5	2.95709	-0.352948	C9IZF6;P41247	C9IZF6;P41247	Patatin-like phospholipase domain-containing protein 4	PNPLA4
3.04184	3.04245	2.96336	2.98214	2.97005	2.72627	2.76249	2.81897	2.82885	2.7909		+	161.18	3110000000	52	2.95014	0.214476	Q9BWF3;E9PB51;D6R9K7;J3QRR5	Q9BWF3;E9PB51;D6R9K7;J3QRR5	RNA-binding protein 4	RBM4
2.34728	2.41224	2.33084	2.28781	2.32616	1.81702	1.97235	1.91726	1.96544	2.07712		+	86.631	674000000	28	2.9479	0.39103	Q9NUQ6;B8ZZZ7;F8W6C2;C9JW67;C9JGM8;F8VZ02;H7C2G5;C9JKE4;F8VT91;C9IZC3;C9J8M7;F2Z2S1;Q4ZFW0;F8WAV0	Q9NUQ6;B8ZZZ7;F8W6C2	SPATS2-like protein	SPATS2L
-1.79074	-1.72639	-1.73616	-1.73218	-1.70219	-1.38707	-1.40922	-1.36995	-1.20304	-1.45049		+	86.777	79728000	15	2.94482	-0.373581	O43150;A0A286YFG8	O43150	Arf-GAP with SH3 domain, ANK repeat and PH domain-containing protein 2	ASAP2
2.39425	2.36469	2.37439	2.33048	2.37083	2.78465	2.61412	2.65749	2.72909	2.59386		+	68.026	1830000000	20	2.93943	-0.308912	Q15274;C9JCJ5;H3BP73	Q15274;C9JCJ5	Nicotinate-nucleotide pyrophosphorylase [carboxylating]	QPRT
0.082985	0.109827	0.089453	0.108782	0.088293	0.241817	0.235922	0.229599	0.33423	0.266977		+	122.05	216000000	17	2.93696	-0.165841	A0A0A0MSK5;Q5JTV8;H0YD16;H0Y4R4;H0YDU3	A0A0A0MSK5;Q5JTV8	Torsin-1A-interacting protein 1	TOR1AIP1
1.89372	1.92591	1.93905	1.9208	1.86424	2.02006	2.01131	2.03515	2.02504	2.03349		+	186.98	570000000	28	2.93349	-0.116272	A0A0C4DGN6;J3QLH1;K7EN79	A0A0C4DGN6		GIT1
1.38471	1.43836	1.41906	1.46612	1.33969	1.67458	1.80913	1.66966	1.82943	1.82328		+	39.132	679000000	21	2.92967	-0.351628	Q8NBY1;B4E0Y9;Q9P289;C9JJV0	Q8NBY1;B4E0Y9;Q9P289	Serine/threonine-protein kinase 26	STK26
-2.1155	-2.30742	-2.15538	-2.19256	-2.14572	-1.57497	-1.68513	-1.65875	-1.79613	-1.8336		+	13.696	52626000	5	2.92223	-0.473597	Q9UBG0;E7EME3	Q9UBG0	C-type mannose receptor 2	MRC2
2.15155	2.11994	2.04653	2.08824	1.88453	1.48808	1.5167	1.49134	1.60243	1.69199		+	50.046	1260000000	28	2.91545	0.500051	Q08629;A0A0A0MQX7;D6RB21;D6RAM7	Q08629;A0A0A0MQX7	Testican-1	SPOCK1
0.562462	0.552475	0.631458	0.534229	0.543917	0.756794	0.714504	0.824673	0.768925	0.767048		+	25.103	171000000	17	2.91319	-0.20148	Q5VUJ6	Q5VUJ6	Leucine-rich repeat and calponin homology domain-containing protein 2	LRCH2
2.16132	2.11935	2.12434	2.09846	2.13861	2.00069	1.93287	1.98098	1.89024	1.93593		+	191.04	952000000	26	2.91127	0.180272	Q8N556;Q8TED9	Q8N556	Actin filament-associated protein 1	AFAP1
0.806793	0.69698	0.715666	0.853058	0.647182	1.11292	1.11667	1.04308	1.12173	1.03743		+	32.288	783000000	13	2.90743	-0.342429	P20290;D6RDG3;H0Y9Y1	P20290	Transcription factor BTF3	BTF3
-3.07178	-3.13204	-3.15319	-2.87628	-2.98595	-3.86164	-3.95525	-4.15919	-3.73145	-3.65142		+	8.1242	6633400	4	2.89509	0.827943	A0A0U1RQC9;P04637;J3KP33;E7EMR6;A0A087X1Q1;E7EQX7;A0A087WZU8;E9PCY9;S4R334;A0A087WXZ1;A0A087WT22;E7ESS1	A0A0U1RQC9;P04637;J3KP33;E7EMR6;A0A087X1Q1;E7EQX7;A0A087WZU8	Cellular tumor antigen p53	TP53
2.45192	2.50223	2.44127	2.49364	2.4702	2.61299	2.56081	2.61248	2.62061	2.59429		+	57.601	1140000000	36	2.89441	-0.128387	F8W1A4;P54819;F8VY04;F8VZG5;G3V213;F8VPP1	F8W1A4;P54819;F8VY04;F8VZG5;G3V213	Adenylate kinase 2, mitochondrial;Adenylate kinase 2, mitochondrial;Adenylate kinase 2, mitochondrial, N-terminally processed	AK2
-2.8755	-2.85264	-2.98155	-2.86469	-2.78156	-3.23337	-3.22099	-3.17299	-3.27058	-3.38325		+	12.676	17170000	7	2.89036	0.385049	B1APN9;O75335;M0QZB5;F8VWR9;M0R219	B1APN9;O75335;M0QZB5	Liprin-alpha-4	PPFIA4
3.65516	3.59263	3.65556	3.70818	3.64482	3.80432	3.82196	3.88154	3.83869	3.82086		+	323.31	2640000000	145	2.88957	-0.182205	Q07954;Q6PJ72;H0YJI8;Q7Z7K9	Q07954	Prolow-density lipoprotein receptor-related protein 1;Low-density lipoprotein receptor-related protein 1 85 kDa subunit;Low-density lipoprotein receptor-related protein 1 515 kDa subunit;Low-density lipoprotein receptor-related protein 1 intracellular domain	LRP1
0.703264	0.424295	0.46769	0.403387	0.642735	-0.07969	-0.18507	-0.15249	0.077215	-0.19897		+	74.08	259000000	12	2.8869	0.636074	P10915;D6RBS1;D6RC59;D6RAK7;D6RBX9;D6RFI7;D6RG04	P10915;D6RBS1;D6RC59;D6RAK7;D6RBX9;D6RFI7;D6RG04	Hyaluronan and proteoglycan link protein 1	HAPLN1
2.146	2.11093	2.1594	2.11609	2.11661	2.3228	2.25397	2.34038	2.27564	2.25762		+	323.31	1070000000	38	2.87853	-0.160274	Q3KQU3;C9JIR3;H0YF21;E9PLH3;A0A087WZ40;Q14244	Q3KQU3	MAP7 domain-containing protein 1	MAP7D1
-0.23824	-0.15189	-0.1839	-0.17351	-0.21006	-0.00735	-0.02827	-0.03482	-0.04237	0.049864		+	28.028	123000000	19	2.8758	-0.178935	Q9UDY8;K7EP42	Q9UDY8	Mucosa-associated lymphoid tissue lymphoma translocation protein 1	MALT1
3.64474	3.63734	3.62508	3.5959	3.64153	3.37755	3.45893	3.44089	3.43306	3.51029		+	126.81	1900000000	52	2.87212	0.184774	O76021;J3QSV6;I3L3U9;I3L3C4;I3L234;J3KPU7;I3L2F2;I3L4T8;I3L1Y4;I3L1A3	O76021;J3QSV6	Ribosomal L1 domain-containing protein 1	RSL1D1
0.861116	0.92272	0.905973	0.873903	0.948671	1.0996	1.08576	1.19167	1.0727	1.14852		+	40.98	424000000	24	2.87149	-0.217174	Q8IV38;G3V0G5;F8WB95	Q8IV38;G3V0G5	Ankyrin repeat and MYND domain-containing protein 2	ANKMY2
3.29455	3.22421	3.33097	3.24401	3.2281	3.10987	3.09065	3.05693	3.04758	3.04751		+	140.89	6770000000	38	2.86844	0.193858	O75131;A0A087WYQ3;H0YB26;E5RHZ0;A0A087WXR6;A0A087WUS8;E5RFT7	O75131;A0A087WYQ3	Copine-3	CPNE3
-4.96699	-4.60669	-4.92772	-4.65619	-4.79832	-5.47858	-5.53665	-5.58911	-5.30139	-5.47812		+	1.5623	7637100	1	2.86727	0.685586	F8VQ24;F8VRY0;H0YI55;Q96PM9	F8VQ24;F8VRY0;H0YI55;Q96PM9	Zinc finger protein 385A	ZNF385A
2.5909	2.57256	2.6033	2.50189	2.53272	2.78677	2.80885	2.87565	2.74905	2.75614		+	323.31	2610000000	62	2.8671	-0.235015	Q9UNZ2;F2Z2K0;R4GNE6	Q9UNZ2;F2Z2K0	NSFL1 cofactor p47	NSFL1C
4.54863	4.51884	4.59873	4.47226	4.46879	4.31602	4.28865	4.23658	4.22451	4.31227		+	219.33	5860000000	68	2.86495	0.245845	P11413;E7EUI8;E9PD92;E7EM57	P11413;E7EUI8	Glucose-6-phosphate 1-dehydrogenase	G6PD
4.13544	4.12346	4.11628	4.18653	4.1535	4.00199	3.99177	3.93758	4.02864	3.98446		+	323.31	4070000000	96	2.8622	0.154154	P35221;G3XAM7;E5RJ41;E5RIB1;E5RGY7;E5RJP7;E5RGD2;E5RG03;E5RFK9;E5RFM5;E5RHV7;E5RGY6;E5RFG3;E5RJL0;E5RIE0;E5RFM3;Q9UI47	P35221;G3XAM7	Catenin alpha-1	CTNNA1
-1.04127	-0.90177	-0.98444	-0.9142	-0.94455	-1.1837	-1.27527	-1.24789	-1.30237	-1.17828		+	15.908	100000000	6	2.86177	0.280255	Q96HH4;C9J1P0;C9JZB1	Q96HH4;C9J1P0	Transmembrane protein 169	TMEM169
3.4804	3.38007	3.33292	3.72532	3.49716	4.1095	4.26971	4.31094	4.61584	4.48424		+	44.724	4110000000	36	2.85423	-0.874873	Q01995;H0YCU9;E9PJ32	Q01995;H0YCU9	Transgelin	TAGLN
2.29634	2.35677	2.34767	2.31163	2.3805	2.1936	2.18596	2.13481	2.20057	2.20131		+	86.213	638000000	54	2.85355	0.15533	Q86U86;E7EVG2;H0Y5B5;C9JPI5;C9JQF1	Q86U86;E7EVG2;H0Y5B5	Protein polybromo-1	PBRM1
4.44041	4.40174	4.44832	4.48511	4.36337	4.67331	4.67957	4.72485	4.74429	4.59983		+	152.59	15400000000	57	2.8528	-0.256578	P60981;F6RFD5	P60981;F6RFD5	Destrin	DSTN
2.00152	2.02436	1.99302	2.05825	2.07265	2.18566	2.2189	2.1949	2.29174	2.21496		+	109.63	792000000	62	2.85198	-0.191278	O75116;E9PF63;Q14DU5;D6REE7;C9JFJ0	O75116;E9PF63;Q14DU5	Rho-associated protein kinase 2	ROCK2
3.32347	3.44087	3.30523	3.2514	3.24821	3.06603	2.96466	2.99078	2.93818	2.92879		+	193.65	4490000000	49	2.84836	0.336147	P42574;A8MVM1;C9JXR7	P42574;A8MVM1	Caspase-3;Caspase-3 subunit p17;Caspase-3 subunit p12	CASP3
1.27676	1.29097	1.30271	1.25019	1.24269	1.67654	1.67384	1.78251	1.49288	1.74601		+	51.057	941000000	11	2.84601	-0.401694	Q9UHD9	Q9UHD9	Ubiquilin-2	UBQLN2
2.08383	2.10357	2.10251	1.97369	2.12531	1.35504	1.52242	1.52541	1.37258	1.73445		+	5.9845	553000000	16	2.84578	0.5758	P16402;REV__P16402	P16402	Histone H1.3	HIST1H1D
-2.58801	-2.64167	-2.63929	-2.48266	-2.47375	-2.92068	-2.90684	-2.8337	-2.8517	-2.92513		+	12.134	26638000	2	2.83874	0.322532	Q9H3H9	Q9H3H9	Transcription elongation factor A protein-like 2	TCEAL2
2.85766	2.86586	2.88739	2.88936	2.84956	3.04135	3.06828	3.18208	3.03838	3.08751		+	322.05	1520000000	62	2.83359	-0.213555	Q96CV9;H7C1H4;A0A087WY28;A0A087X2G2;X6RKL2	Q96CV9	Optineurin	OPTN
-1.38283	-1.45318	-1.33077	-1.30007	-1.4838	-1.90024	-1.95596	-1.75407	-1.97754	-1.73888		+	5.1605	59934000	4	2.82981	0.475207	E9PRX9;Q8IZU9	E9PRX9;Q8IZU9	Kin of IRRE-like protein 3	KIRREL3
3.56335	3.51201	3.5962	3.48884	3.56569	3.74433	3.79693	3.71474	3.70357	3.74914		+	163.36	3520000000	53	2.82185	-0.196524	P55809;E9PDW2;Q9BYC2	P55809;E9PDW2	Succinyl-CoA:3-ketoacid coenzyme A transferase 1, mitochondrial	OXCT1
1.33281	1.34876	1.34902	1.29045	1.35419	1.46203	1.54944	1.51722	1.58948	1.58874		+	32.752	374000000	24	2.82179	-0.206336	Q8NBJ5;M0QX72;M0QYH0	Q8NBJ5	Procollagen galactosyltransferase 1	COLGALT1
0.81473	0.83013	0.829065	0.864048	0.88744	0.984518	0.956045	1.03799	1.01452	0.982641		+	53.707	382000000	16	2.81854	-0.150061	F5H8L0;B7ZAP0;E9PS63;A0A0U1RQV7	F5H8L0;B7ZAP0;E9PS63	Rab GTPase-activating protein 1-like, isoform 10	RABGAP1L
1.83348	1.78009	1.77226	1.80222	1.78527	1.95162	1.9699	2.01374	2.09311	1.98557		+	301.42	488000000	32	2.81351	-0.208123	O14974;F8VZN8;H0YHI8;H0YIS4;H0YIS3;H0YIL7;H0YIM2;H0YHL8;F8VW28;A0A0U1RQZ1	O14974;F8VZN8;H0YHI8	Protein phosphatase 1 regulatory subunit 12A	PPP1R12A
1.90606	1.93411	1.89427	1.89098	1.92125	1.97582	1.96755	1.97794	1.99132	1.98718		+	88.076	605000000	39	2.81307	-0.0706287	Q15042;C9J1R5	Q15042	Rab3 GTPase-activating protein catalytic subunit	RAB3GAP1
4.32739	4.36212	4.26405	4.24359	4.20555	4.0367	4.03216	4.03743	4.02801	4.0912		+	323.31	4140000000	70	2.80956	0.235438	Q2Q1W2	Q2Q1W2	E3 ubiquitin-protein ligase TRIM71	TRIM71
1.90138	1.84255	1.83734	1.83889	1.81066	1.96585	1.97235	1.99102	2.01852	2.02982		+	120.06	621000000	27	2.80728	-0.149348	E7EQY1;Q96C01;C9JF51;C9J2Y4	E7EQY1;Q96C01;C9JF51	Protein FAM136A	FAM136A
0.751478	0.843046	0.717659	0.573559	0.426741	-0.03842	0.040373	0.156019	-0.0924	0.024242		+	36.434	232000000	13	2.80419	0.644534	P21246;C9JR52	P21246;C9JR52	Pleiotrophin	PTN
0.167503	0.201889	0.18362	0.196857	0.277973	0.344248	0.363255	0.403534	0.402765	0.419546		+	90.54	225000000	17	2.80249	-0.181101	Q9HB90;Q9NQL2	Q9HB90;Q9NQL2	Ras-related GTP-binding protein C;Ras-related GTP-binding protein D	RRAGC;RRAGD
0.662207	0.872421	0.73292	0.567995	0.681822	0.163195	0.248549	0.154566	0.093321	0.341526		+	105.86	188000000	8	2.79899	0.503242	Q01860;Q06416;U3KQH6;M1S623;F2Z381	Q01860;Q06416;U3KQH6;M1S623	POU domain, class 5, transcription factor 1;Putative POU domain, class 5, transcription factor 1B;POU domain protein	POU5F1;POU5F1B
2.14064	2.1276	2.15992	2.08811	2.08345	1.98982	2.01188	1.98469	1.99637	2.01225		+	124.06	893000000	36	2.79317	0.12094	Q9BY77;F6VRR5;F8WCX5;Q6R954	Q9BY77;F6VRR5;F8WCX5	Polymerase delta-interacting protein 3	POLDIP3
-1.026	-0.96228	-1.0129	-0.91525	-1.07472	-1.45987	-1.31825	-1.49036	-1.38026	-1.26157		+	18.747	67181000	8	2.78758	0.383833	Q6PL18;A0A0B4J211;E5RHW7;E5RIP2	Q6PL18;A0A0B4J211	ATPase family AAA domain-containing protein 2	ATAD2
1.4843	1.5499	1.40114	1.45872	1.39034	1.15478	1.15442	1.09124	1.06136	1.23613		+	39.406	1870000000	16	2.78638	0.317294	A0A1W2PPS1	A0A1W2PPS1
3.86582	3.84159	3.85621	3.87039	3.81449	3.94259	3.93356	3.99112	3.9835	3.96852		+	119.41	4080000000	67	2.78546	-0.114153	P48444;B0YIW6;Q6P1Q5;E9PK34	P48444;B0YIW6	Coatomer subunit delta	ARCN1
6.3966	6.42281	6.44787	6.38284	6.42548	6.6014	6.5621	6.51925	6.60742	6.54664		+	264.95	47600000000	139	2.7802	-0.152243	P68032;P68133;P62736;P63267;A6NL76;C9JFL5;F6UVQ4;F6QUT6;F8WB63;B8ZZJ2	P68032;P68133;P62736;P63267;A6NL76	Actin, alpha cardiac muscle 1;Actin, alpha skeletal muscle;Actin, aortic smooth muscle;Actin, gamma-enteric smooth muscle	ACTC1;ACTA1;ACTA2;ACTG2
1.45925	1.44159	1.46207	1.49082	1.46461	1.61089	1.57889	1.58905	1.68604	1.61561		+	164.1	659000000	33	2.76976	-0.152429	Q9UKG1;C9K0C4;C9JAB0;H0YH86	Q9UKG1	DCC-interacting protein 13-alpha	APPL1
-1.621	-1.45385	-1.57404	-1.38931	-1.51913	-1.1845	-1.17343	-1.22798	-1.15805	-1.11072		+	44.858	96788000	11	2.76752	-0.340529	O75330;E5RIH2;E5RI30	O75330	Hyaluronan mediated motility receptor	HMMR
0.019262	0.038733	0.004797	-0.01754	0.063194	-0.37451	-0.33707	-0.24518	-0.21037	-0.18549		+	9.9775	253000000	8	2.76609	0.292216	P98179	P98179	RNA-binding protein 3	RBM3
3.00882	3.03773	3.06447	3.04741	3.01115	3.15825	3.1346	3.18244	3.17193	3.11811		+	275.39	2870000000	60	2.76555	-0.119148	A0A0U1RRM6;A0A075B6E5	A0A0U1RRM6
0.968672	0.798088	0.87689	0.862429	0.846004	0.469332	0.385893	0.536308	0.633181	0.458801		+	52.734	389000000	13	2.76222	0.373714	Q96A83	Q96A83	Collagen alpha-1(XXVI) chain	COL26A1
2.06288	2.03164	2.13014	2.06873	1.99165	2.37444	2.30279	2.28138	2.35513	2.23567		+	81.565	1400000000	24	2.76169	-0.252872	P30085;Q5T0D2;E9PJD2	P30085;Q5T0D2	UMP-CMP kinase	CMPK1
1.58282	1.55678	1.59259	1.53067	1.53482	1.80263	1.72171	1.81468	1.70199	1.72728		+	84.72	650000000	28	2.75998	-0.194125	Q96CT7;M0R2F5	Q96CT7;M0R2F5	Coiled-coil domain-containing protein 124	CCDC124
2.6862	2.70953	2.72333	2.77197	2.70693	2.82245	2.84322	2.84272	2.82004	2.85032		+	148.42	1990000000	34	2.75865	-0.116158	O60256;E7EPA1;C9K0K7;C9JJS3;I3L0S1;C9JDU5;C9JDH0;E7EW35;I3L331;I3L164;I3L1T1;I3L3B8;I3L2J4;I3L4G9;I3L275	O60256;E7EPA1;C9K0K7;C9JJS3;I3L0S1	Phosphoribosyl pyrophosphate synthase-associated protein 2	PRPSAP2
6.72493	6.67588	6.60366	6.76028	6.7023	6.97896	6.9514	6.94932	7.10943	6.96552		+	323.31	53000000000	639	2.75746	-0.297516	P35580;E7ERA5;P13533;REV__Q8IYT3	P35580	Myosin-10	MYH10
1.07837	1.12068	1.09453	1.13547	1.14805	0.851238	0.845129	0.836859	0.858955	0.993874		+	48.839	349000000	22	2.75564	0.238208	Q9Y6K1;A0A0C4DG02;F8WE91	Q9Y6K1;A0A0C4DG02;F8WE91	DNA (cytosine-5)-methyltransferase 3A	DNMT3A
-1.1597	-1.38744	-1.08678	-1.27293	-1.3837	-1.76539	-1.78695	-1.65074	-1.86887	-1.81411		+	19.097	11772000	5	2.75549	0.5191	P41214	P41214	Eukaryotic translation initiation factor 2D	EIF2D
-2.06649	-2.10055	-2.0495	-1.87919	-1.96243	-1.32762	-1.29485	-1.39801	-0.86711	-1.32944		+	5.6128	39830000	6	2.75217	-0.768227	J3KQL8;Q9BQE5;B0QYK8;E9PM95	J3KQL8;Q9BQE5	Apolipoprotein L2	APOL2
3.11134	3.14556	3.22609	3.16037	3.09494	2.77731	2.87852	2.87252	2.72895	2.92024		+	323.31	1700000000	62	2.7506	0.312154	B7ZM87;O75044;A0A075B7B5;A0A286YEY3;P0DMP2;P0DJJ0;Q5VZB4;E9PDX4;A0A087WW56;A0A075B7C8;A0A075B743;A0A087X0L1;A0A075B7E9;A0A075B7E6;A0A087X1G6	B7ZM87;O75044;A0A075B7B5	SLIT-ROBO Rho GTPase-activating protein 2	SRGAP2
-0.98549	-0.89128	-0.81661	-1.01486	-0.94876	-1.29875	-1.23165	-1.41703	-1.32496	-1.22455		+	8.7519	60939000	8	2.74649	0.367987	Q14914;F2Z3J9	Q14914	Prostaglandin reductase 1	PTGR1
2.48814	2.53901	2.53667	2.48713	2.50284	2.35219	2.37061	2.39099	2.30874	2.4005		+	123.3	1120000000	54	2.73993	0.146154	Q9Y6D6;E5RIF2;E5RHL7;E5RHZ1;E5RJN9;Q9UIA0	Q9Y6D6;E5RIF2	Brefeldin A-inhibited guanine nucleotide-exchange protein 1	ARFGEF1
0.854288	0.422476	0.533604	0.749592	0.72677	0.03442	-0.20371	-0.19408	0.086517	-0.03893		+	87.279	297000000	19	2.73958	0.720502	Q9NRN5;B4DNG0	Q9NRN5;B4DNG0	Olfactomedin-like protein 3	OLFML3
0.127769	0.181791	0.029619	0.024807	-0.00032	-0.19713	-0.22504	-0.30774	-0.21182	-0.18993		+	47.975	147000000	14	2.7309	0.299063	Q96EB6;B0QZ35;E9PC49	Q96EB6;B0QZ35;E9PC49	NAD-dependent protein deacetylase sirtuin-1;SirtT1 75 kDa fragment	SIRT1
2.47174	2.47425	2.4444	2.46201	2.46545	2.08418	2.07974	1.99435	2.10083	2.28707		+	75.441	854000000	30	2.7307	0.354336	Q9BVP2;C9JZT7;B4DMU5	Q9BVP2	Guanine nucleotide-binding protein-like 3	GNL3
-1.79445	-1.84406	-1.89574	-1.80805	-1.81124	-1.60183	-1.61364	-1.56503	-1.57364	-1.43111		+	6.4705	601000000	5	2.73004	-0.273656	C9JXK0;Q14739;C9JES9	C9JXK0;Q14739	Lamin-B receptor	LBR
-0.03675	0.015333	-0.04921	-0.1064	-0.04213	-0.33728	-0.37179	-0.44959	-0.30212	-0.23582		+	70.576	132000000	13	2.72653	0.295487	A0A087WVR3;A0A087WTW0;Q96T88;A0A087WWG9	A0A087WVR3;A0A087WTW0;Q96T88;A0A087WWG9	E3 ubiquitin-protein ligase UHRF1	UHRF1
1.56917	1.50196	1.58252	1.47392	1.44458	1.71632	1.72165	1.79481	1.80774	1.73348		+	49.442	540000000	27	2.72525	-0.240368	Q9NUD5	Q9NUD5	Zinc finger CCHC domain-containing protein 3	ZCCHC3
0.850929	0.789131	0.752241	0.843878	0.901669	1.1348	1.12661	1.12006	0.998245	1.07411		+	50.69	322000000	19	2.7159	-0.263195	Q9ULC3	Q9ULC3	Ras-related protein Rab-23	RAB23
0.27445	0.328545	0.299875	0.252848	0.312752	0.174721	0.122011	0.174578	0.178274	0.182657		+	25.004	107000000	17	2.71562	0.127246	Q7Z5K2;Q8WVX6;F6QZY1	Q7Z5K2	Wings apart-like protein homolog	WAPAL
-0.47837	-0.53805	-0.56601	-0.55229	-0.71397	-0.86922	-0.92983	-0.91392	-0.81809	-0.89828	+	+	12.812	58580000	7	2.71229	0.31613	CON__P41361;P01008;Q8TCE1	CON__P41361
4.71087	4.77975	4.75035	4.60593	4.70647	4.16809	4.33125	4.12062	4.21254	4.4281		+	155.87	4890000000	83	2.7115	0.458556	Q9NR30	Q9NR30	Nucleolar RNA helicase 2	DDX21
3.20733	3.09985	3.02343	3.26159	3.24298	2.72422	2.66408	2.6144	2.8005	2.83066		+	105.91	2260000000	42	2.71077	0.440263	P22570;A0A0C4DFN8;A0A0A0MSZ4;J3QQX3;A0A0A0MTR6;A0A0C4DGN7;A0A0A0MT64;A0A0A0MTN9;J3QKZ8;J3QQW7;J3KS64	P22570;A0A0C4DFN8;A0A0A0MSZ4;J3QQX3;A0A0A0MTR6;A0A0C4DGN7;A0A0A0MT64;A0A0A0MTN9	NADPH:adrenodoxin oxidoreductase, mitochondrial	FDXR
-5.03987	-4.97621	-5.07305	-4.86237	-4.83515	-5.72584	-5.7978	-5.44333	-5.4591	-5.83483		+	1.5235	3785400	1	2.70891	0.694853	P23352	P23352	Anosmin-1	KAL1
-3.62693	-3.56748	-3.66989	-3.5751	-3.39809	-3.23627	-3.16278	-3.20545	-3.17397	-3.26207		+	1.846	13620000	1	2.70716	-0.359392	P08581;H7C174	P08581;H7C174	Hepatocyte growth factor receptor	MET
-0.12286	-0.39566	-0.37958	-0.2088	-0.05773	0.463568	0.394817	0.304504	0.675524	0.35985		+	1.9963	120000000	3	2.70643	-0.672578	Q5T0I0	Q5T0I0		GSN
0.741266	0.854746	0.812183	0.931015	0.924946	0.546543	0.512976	0.619799	0.508995	0.584024		+	49.417	326000000	11	2.70351	0.298364	P61225	P61225	Ras-related protein Rap-2b	RAP2B
3.44599	3.37869	3.32051	3.38538	3.31591	3.68801	3.61736	3.57597	3.74998	3.61739		+	177.92	6230000000	68	2.70061	-0.280444	G5E9Q6;C9J0J7	G5E9Q6;C9J0J7	Profilin	PFN2
-3.01	-3.09339	-3.05254	-2.83482	-2.97067	-3.36231	-3.28359	-3.41767	-3.32453	-3.40991		+	2.3453	13239000	3	2.7005	0.36732	Q9Y5J5	Q9Y5J5	Pleckstrin homology-like domain family A member 3	PHLDA3
1.18273	1.15291	1.16864	1.1423	1.18467	1.10874	1.05804	1.04522	1.07017	1.05903		+	35.377	360000000	19	2.69962	0.0980099	Q5VTL8;A0A0A0MRN0	Q5VTL8;A0A0A0MRN0	Pre-mRNA-splicing factor 38B	PRPF38B
2.83408	2.5657	2.54173	2.79508	2.7732	3.43012	3.25239	3.20985	3.5827	3.3032	+	+	117.37	2950000000	54	2.69352	-0.653695	A0A0A0MS51;A0A0A0MT01;P06396;CON__Q3SX14;A0A0U1RQL8;Q5T0H8	A0A0A0MS51;A0A0A0MT01;P06396;CON__Q3SX14	Gelsolin	GSN
2.76023	2.78593	2.75739	2.8434	2.83755	2.62468	2.61846	2.63588	2.66997	2.66952		+	110.57	771000000	33	2.68693	0.153199	P46087;F5GYR3	P46087	Probable 28S rRNA (cytosine(4447)-C(5))-methyltransferase	NOP2
-2.28679	-2.32526	-2.11149	-2.24978	-2.27313	-1.9204	-1.84426	-1.7548	-1.97145	-1.76005		+	8.7775	43926000	5	2.67662	-0.399097	P05771;I3L1Z0	P05771	Protein kinase C beta type	PRKCB
2.01665	2.04734	2.09506	2.05299	2.08653	1.826	1.85576	1.8171	1.76414	1.93322		+	107.05	670000000	50	2.67603	0.220472	P26358;K7ENW7;K7EJL0;K7EMU8;K7ERQ1;K7ENQ6	P26358	DNA (cytosine-5)-methyltransferase 1	DNMT1
-0.825	-0.86952	-0.92023	-0.92347	-0.80953	-1.26021	-1.21868	-1.246	-1.14606	-1.0552		+	9.5663	50102000	5	2.67398	0.315682	A0A1W2PNY2;P35789	A0A1W2PNY2;P35789	Zinc finger protein 93	ZNF93
2.81255	2.77996	2.83823	2.79248	2.79555	2.95319	2.93246	3.02959	2.9199	2.94784	+	+	293.7	1240000000	54	2.67318	-0.152844	Q15811;F8W7U0;CON__ENSEMBL:ENSBTAP00000001528;A8CTZ0;C9JQZ7;D6PAW0;H0Y7J7;H7C429;H0Y3G5;H7C3F1;C9J1A4;Q6J334	Q15811;F8W7U0;CON__ENSEMBL:ENSBTAP00000001528;A8CTZ0	Intersectin-1	ITSN1
3.63107	3.54886	3.70455	3.52873	3.52223	3.37172	3.26211	3.2581	3.26056	3.19502		+	82.183	3230000000	34	2.66116	0.317588	F2Z2V0;Q99829;A6PVH9;B0QZ18;E7ENH5;Q5JX58;Q5JX59;Q5JX60;Q5JX44;Q5JX45;Q5JX56;Q5JX55;Q5JX61;Q5JX52;Q5JX54;Q5JX57;E7EV27;Q5JX53;H0Y524	F2Z2V0;Q99829;A6PVH9;B0QZ18;E7ENH5;Q5JX58;Q5JX59;Q5JX60;Q5JX44;Q5JX45;Q5JX56;Q5JX55;Q5JX61;Q5JX52;Q5JX54;Q5JX57;E7EV27	Copine-1	CPNE1
-1.96291	-1.98836	-2.00556	-2.00356	-1.84223	-1.64044	-1.64251	-1.58654	-1.57131	-1.76486		+	16.74	54940000	6	2.65561	-0.319393	Q99963;H3BRH8	Q99963	Endophilin-A3	SH3GL3
2.36524	2.44416	2.52579	2.44729	2.40947	2.75092	2.78334	2.82304	2.61722	2.73401		+	64.848	1350000000	37	2.65103	-0.30332	O75061	O75061	Putative tyrosine-protein phosphatase auxilin	DNAJC6
-1.76281	-1.82739	-1.64038	-1.65464	-1.69706	-1.29216	-1.31864	-1.44172	-1.20283	-1.40819		+	2.8409	130000000	1	2.65071	-0.383749	P51587	P51587	Breast cancer type 2 susceptibility protein	BRCA2
-1.83746	-1.76338	-1.81451	-1.78274	-1.76234	-1.91174	-1.90742	-1.9271	-1.88662	-1.89552		+	24.251	37190000	7	2.65047	0.113596	Q7L1T6;A0A0A0MRM6	Q7L1T6	Cytochrome b5 reductase 4	CYB5R4
0.44083	0.515715	0.39447	0.525997	0.433857	0.065096	-0.05146	0.078383	0.243668	0.108637		+	68.466	340000000	18	2.65032	0.373309	Q96CX2	Q96CX2	BTB/POZ domain-containing protein KCTD12	KCTD12
2.99437	3.11375	3.10363	2.98886	2.94002	3.31767	3.33586	3.43482	3.26386	3.32171		+	58.271	1880000000	32	2.64661	-0.306659	P28482;H0YDH9;K7ELV1;K7EN18;Q16659	P28482	Mitogen-activated protein kinase 1	MAPK1
1.11909	1.06675	1.16961	1.06762	1.01864	1.23939	1.32111	1.36147	1.34447	1.33081		+	17.614	661000000	17	2.64301	-0.231112	O94903;E5RFX7;E5RG77;H0YBG2;E5RFZ4	O94903;E5RFX7;E5RG77	Proline synthase co-transcribed bacterial homolog protein	PROSC
1.54793	1.53337	1.51611	1.56979	1.4725	1.68092	1.69821	1.66409	1.64462	1.63858		+	122.06	624000000	32	2.64197	-0.137349	Q96JH7	Q96JH7	Deubiquitinating protein VCIP135	VCPIP1
1.86527	1.81552	2.0465	1.96931	1.88795	1.58875	1.56826	1.66549	1.49188	1.55586		+	185.61	779000000	29	2.64175	0.342865	J3KNV4;Q13683;G3V2C6;G3V2I4;H0YJ26;H0YJ98	J3KNV4;Q13683	Integrin alpha-7;Integrin alpha-7 heavy chain;Integrin alpha-7 light chain;Integrin alpha-7 70 kDa form	ITGA7
-0.8452	-0.88779	-0.90546	-0.80577	-0.87752	-0.73877	-0.66323	-0.70087	-0.66406	-0.73114		+	9.1536	93850000	8	2.64093	-0.164736	P29353;Q5T182;X6R6D0;Q5T187;Q5T188;Q5T181;P98077	P29353;Q5T182;X6R6D0;Q5T187;Q5T188	SHC-transforming protein 1	SHC1
-0.08742	-0.19656	-0.16713	-0.15701	-0.1805	-0.00202	0.014963	-0.00302	0.010035	-0.04941		+	26.611	188000000	13	2.63735	-0.151833	Q9BZI7;A0A087WYC8;A0A1B0GVA2	Q9BZI7;A0A087WYC8	Regulator of nonsense transcripts 3B	UPF3B
0.370335	0.349934	0.431219	0.412943	0.378025	0.538012	0.607109	0.686913	0.556007	0.584745		+	110.33	191000000	22	2.63672	-0.206066	E9PMR6;Q9NZN5	E9PMR6;Q9NZN5	Rho guanine nucleotide exchange factor 12	ARHGEF12
-2.90996	-2.9171	-2.9739	-2.76174	-3.195	-3.66512	-3.74139	-3.44853	-3.96317	-3.67693		+	4.1116	20642000	4	2.63591	0.747488	C9JXA2;P29320	C9JXA2;P29320	Receptor protein-tyrosine kinase;Ephrin type-A receptor 3	EPHA3
-0.44135	-0.68161	-0.44525	-0.46588	-0.41034	-0.96355	-1.03596	-0.92125	-1.18085	-0.86665		+	8.8754	574000000	6	2.63509	0.504769	P47224	P47224	Guanine nucleotide exchange factor MSS4	RABIF
1.85679	2.07882	1.92402	1.99188	1.86583	1.3437	1.48123	1.48988	1.54174	1.64648		+	40.454	504000000	18	2.63301	0.44286	Q06278;C9J244	Q06278	Aldehyde oxidase	AOX1
3.38831	3.30407	3.44014	3.26465	3.26123	3.59826	3.60771	3.58821	3.61584	3.54435		+	216.51	2840000000	55	2.63288	-0.259194	P43490;A0A0C4DFS8;C9JG65;C9JF35	P43490;A0A0C4DFS8	Nicotinamide phosphoribosyltransferase	NAMPT
1.72994	1.69016	1.76235	1.62133	1.65774	1.50007	1.45469	1.46623	1.49457	1.54073		+	130.87	554000000	38	2.63195	0.201049	Q9UBW7;A0A087X151	Q9UBW7	Zinc finger MYM-type protein 2	ZMYM2
3.61514	3.63342	3.64154	3.60263	3.56159	3.74052	3.79264	3.80577	3.72837	3.73092		+	118.67	3210000000	31	2.63139	-0.148782	O15212;A2AB88	O15212;A2AB88	Prefoldin subunit 6	PFDN6
3.33578	3.2852	3.15676	3.271	3.3233	3.53572	3.60582	3.58399	3.76994	3.70668		+	275.54	2840000000	50	2.63063	-0.366024	Q15293;E9PP27;E9PLM2	Q15293	Reticulocalbin-1	RCN1
-0.59815	-0.66715	-0.58909	-0.5821	-0.65268	-0.49341	-0.48827	-0.48105	-0.42676	-0.44174		+	16.696	109000000	8	2.62857	-0.151588	O60422;U3KQR8	O60422	One cut domain family member 3	ONECUT3
1.33719	1.34492	1.38785	1.35707	1.34692	1.43714	1.45914	1.4737	1.4531	1.41383		+	246.17	764000000	36	2.62243	-0.0925934	A0A0A0MSK4;A0A0A0MRC4;Q86YR5;A0A087WVF5;B0QZC9;B0QZD0	A0A0A0MSK4;A0A0A0MRC4;Q86YR5	G-protein-signaling modulator 1	GPSM1
4.43377	4.4479	4.48307	4.43569	4.47539	4.65138	4.65337	4.76252	4.60426	4.61766		+	121.21	6880000000	45	2.62046	-0.202674	Q13867;K7ESE8;J3KSD8;K7ES02;J3KS79;K7ENH5	Q13867;K7ESE8;J3KSD8;K7ES02	Bleomycin hydrolase	BLMH
0.902243	0.856339	0.807699	0.84413	0.924168	0.685156	0.706398	0.696394	0.646469	0.735493		+	80.466	248000000	20	2.61538	0.172934	Q9P2F8;F5GYF8;O43166	Q9P2F8	Signal-induced proliferation-associated 1-like protein 2	SIPA1L2
0.119581	0.141943	0.140678	0.143534	0.057535	0.277563	0.290913	0.340464	0.431576	0.339304		+	17.951	116000000	10	2.61508	-0.21531	P07738;C9JH23	P07738	Bisphosphoglycerate mutase	BPGM
-0.49464	-0.40657	-0.4348	-0.35707	-0.46289	-0.20764	-0.12199	-0.04468	-0.1554	-0.23492		+	240.99	209000000	9	2.61084	-0.278267	Q02410;A0A0G2JMD7;A0A0D9SFA9	Q02410	Amyloid beta A4 precursor protein-binding family A member 1	APBA1
2.70177	2.68542	2.73269	2.63114	2.7061	2.52744	2.55458	2.43759	2.49579	2.53783		+	122.93	1200000000	44	2.60812	0.180778	O60341;R4GMQ1;R4GMP9	O60341	Lysine-specific histone demethylase 1A	KDM1A
0.171629	0.165865	0.223267	0.063997	0.198009	-0.14747	-0.15197	-0.10301	-0.29184	-0.068		+	2.5916	177000000	8	2.60662	0.31701	P17568	P17568	NADH dehydrogenase [ubiquinone] 1 beta subcomplex subunit 7	NDUFB7
1.43859	1.51804	1.45109	1.37952	1.39872	1.67269	1.79617	1.64484	1.7589	1.85392		+	253.64	765000000	29	2.60396	-0.30811	E9PII3;E9PK52;E9PHY5;O43491;E9PPC9;Q6ZSX4;Q6R5J7;E9PJP4;E9PQN0;E9PRG1;E9PIG0;E9PQD2	E9PII3;E9PK52;E9PHY5;O43491	Band 4.1-like protein 2	EPB41L2
-3.67165	-3.8699	-3.80638	-4.19454	-3.99199	-3.38532	-3.12447	-3.07323	-3.24879	-3.19356		+	27.876	0	2	2.60385	-0.701814	O15540	O15540	Fatty acid-binding protein, brain	FABP7
-2.73701	-2.63959	-2.8415	-2.75439	-2.74924	-2.44948	-2.43429	-2.53544	-2.32828	-2.38664		+	6.4079	36833000	2	2.59955	-0.317519	P84022	P84022	Mothers against decapentaplegic homolog 3	SMAD3
-3.40455	-3.2418	-3.23412	-3.16645	-3.28469	-3.6288	-3.6565	-3.5942	-3.5473	-3.782		+	3.4242	16633000	3	2.5946	0.375441	Q96A47	Q96A47	Insulin gene enhancer protein ISL-2	ISL2
-0.93993	-0.93669	-0.90071	-0.98738	-0.80457	-0.60456	-0.63522	-0.56957	-0.5551	-0.73148		+	32.457	73068000	8	2.5946	-0.294669	Q9Y4J8;M0QZ28;M0R021;K7ERH7;M0R0C4	Q9Y4J8;M0QZ28;M0R021	Dystrobrevin alpha	DTNA
1.59956	1.65277	1.69655	1.6572	1.63475	1.84194	1.79608	1.86667	1.76184	1.79512		+	323.31	519000000	36	2.59347	-0.164163	Q8TDJ6;H0YLM8;H0YM41	Q8TDJ6	DmX-like protein 2	DMXL2
5.23678	5.23987	5.20502	5.16297	5.09689	5.00656	5.00919	5.01462	5.00526	5.00818		+	323.31	24400000000	110	2.58926	0.179543	Q15365	Q15365	Poly(rC)-binding protein 1	PCBP1
1.02506	1.02507	1.18967	1.20395	1.26237	0.546616	0.712849	0.828989	0.540377	0.633327		+	56.822	226000000	13	2.5847	0.488792	P55285;D6RF86	P55285;D6RF86	Cadherin-6	CDH6
1.0089	0.989817	0.95896	0.993874	0.96323	0.873726	0.850235	0.847744	0.88118	0.920328		+	69.325	419000000	21	2.58383	0.108313	Q92947;K7ES74;K7EKT3;K7EKH1;K7ERX1;K7ER63;K7EQ99;K7ESA6	Q92947	Glutaryl-CoA dehydrogenase, mitochondrial	GCDH
3.43007	3.46146	3.49134	3.42123	3.45367	3.57644	3.56678	3.58228	3.52302	3.59679		+	194.19	2690000000	61	2.58305	-0.117508	O95373;E9PLJ0;E9PLB2	O95373	Importin-7	IPO7
-1.18393	-1.17529	-1.11877	-1.20503	-1.12256	-1.43058	-1.57243	-1.55388	-1.72397	-1.42971		+	237.21	111000000	9	2.58227	0.380995	Q5GH72	Q5GH72	XK-related protein 7	XKR7
1.43336	1.24954	1.47415	1.54238	1.5221	1.0273	0.962652	1.13727	0.893538	0.902498		+	131.3	944000000	28	2.57843	0.459656	O14786;E9PEP6;Q5JWQ6;E7EX60;Q5T7F0;Q5JWQ4;V9GYL7;Q5JWQ2;H0Y4A0	O14786;E9PEP6;Q5JWQ6;E7EX60;Q5T7F0;Q5JWQ4	Neuropilin-1	NRP1
0.853498	0.836292	0.713537	0.931965	0.825636	1.14645	1.17093	1.05023	1.27257	1.2113		+	30.826	380000000	19	2.57636	-0.338112	Q9Y5X3;Q5QPE5;Q5QPE4;A0A087WUY5;U3KQL0;U3KQP5;G3V2U1	Q9Y5X3;Q5QPE5;Q5QPE4;A0A087WUY5	Sorting nexin-5	SNX5
4.26639	4.18603	4.21884	4.25804	4.28505	4.42751	4.34401	4.45645	4.43589	4.42075		+	323.31	3620000000	149	2.57381	-0.174052	Q86UP2;G3V4Y7;B7Z6P3;H0YJZ8;G3V5P0;G3V5G2;H0YJP2;H0YJV5	Q86UP2	Kinectin	KTN1
-1.10861	-1.04629	-1.07553	-1.10728	-1.11114	-1.2229	-1.20304	-1.23101	-1.31434	-1.2366		+	25.877	79660000	9	2.57184	0.15181	O95848;F8VU44	O95848	Uridine diphosphate glucose pyrophosphatase	NUDT14
-0.37095	-0.30953	-0.26085	-0.41758	-0.43363	-0.16035	0.056833	0.071318	-0.0204	0.001188		+	53.778	74129000	8	2.57156	-0.348229	Q9H477	Q9H477	Ribokinase	RBKS
0.555113	0.530378	0.603411	0.6271	0.564728	0.370689	0.399576	0.283838	0.300358	0.429943		+	36.593	241000000	17	2.57053	0.219265	Q14137;A0A075B729	Q14137	Ribosome biogenesis protein BOP1	BOP1
3.29479	3.39996	3.58451	3.32521	3.09272	3.85488	3.97725	4.1034	3.90198	3.88025		+	47.491	3630000000	32	2.56611	-0.604115	S4R371;P05413;S4R3A2;P02689	S4R371;P05413;S4R3A2	Fatty acid-binding protein, heart	FABP3
2.17548	2.21435	2.30536	2.28487	2.24236	2.41457	2.46469	2.39683	2.40531	2.41076		+	114.83	1060000000	42	2.56542	-0.173951	Q9BSJ8;F8VZB1	Q9BSJ8	Extended synaptotagmin-1	ESYT1
-0.23124	-0.19949	-0.32603	-0.2525	-0.22378	-0.39797	-0.46185	-0.47819	-0.47084	-0.3852		+	17.193	133000000	8	2.56338	0.192201	P30154;H0YDG7	P30154	Serine/threonine-protein phosphatase 2A 65 kDa regulatory subunit A beta isoform	PPP2R1B
1.01826	1.1148	1.09836	0.986065	1.00431	0.747147	0.851162	0.774494	0.756788	0.875864		+	69.456	261000000	24	2.56174	0.24327	I3L2B0;I3L318;I3L4B5;I3L3A3;I3L350	I3L2B0		CLUH
2.70538	2.66705	2.72438	2.54649	2.59536	2.36528	2.45473	2.35001	2.40968	2.39945		+	176.45	2450000000	40	2.55995	0.251904	P31153;Q00266	P31153	S-adenosylmethionine synthase isoform type-2	MAT2A
-2.55569	-2.67308	-2.84864	-2.80018	-2.7383	-3.1631	-3.19656	-3.25359	-3.00213	-3.22316		+	8.8174	16297000	5	2.55969	0.444529	Q96KM6	Q96KM6	Zinc finger protein 512B	ZNF512B
-0.50622	-0.5595	-0.55551	-0.74651	-0.82365	-1.32581	-1.27621	-1.27316	-1.05821	-1.05457		+	26.23	107000000	6	2.55728	0.559314	Q7L190	Q7L190	Developmental pluripotency-associated protein 4	DPPA4
1.45261	1.59068	1.42085	1.44959	1.4267	0.960926	0.996759	0.998381	1.07738	1.2604		+	58.514	399000000	20	2.55646	0.40932	Q9BYG3;C9J808;C9J6C5;H7BZL0	Q9BYG3	MKI67 FHA domain-interacting nucleolar phosphoprotein	NIFK
0.518126	0.537424	0.56325	0.676104	0.659578	0.222286	0.312687	0.135649	0.186352	0.36532		+	95.048	302000000	23	2.55265	0.346437	Q8IY81	Q8IY81	pre-rRNA processing protein FTSJ3	FTSJ3
0.80032	0.889103	0.79812	0.870378	0.75577	1.02412	1.09645	0.998974	1.16486	1.12142		+	70.379	469000000	17	2.55136	-0.258426	O95816	O95816	BAG family molecular chaperone regulator 2	BAG2
-3.80766	-3.78667	-3.65372	-3.61006	-3.53761	-3.31504	-2.94365	-3.15348	-3.22152	-3.13813		+	95.582	24860000	5	2.55058	-0.524783	O94919	O94919	Endonuclease domain-containing 1 protein	ENDOD1
2.08957	2.09474	2.03202	2.04629	2.05769	1.82408	1.84242	1.74256	1.80061	1.94689		+	47.477	604000000	30	2.54909	0.232749	Q9NW13;C9JAA9;C9JE21;H7C5G8	Q9NW13	RNA-binding protein 28	RBM28
2.02585	2.02909	2.13415	2.06765	2.07987	1.91931	1.8933	1.93705	1.86555	1.93622		+	122.91	663000000	30	2.5467	0.157038	P02786;G3V0E5;F8WBE5;H7C3V5;Q9UP52	P02786;G3V0E5	Transferrin receptor protein 1;Transferrin receptor protein 1, serum form	TFRC
-0.54822	-0.56817	-0.85258	-0.29799	-0.50752	0.20175	0.199368	0.392487	0.851135	0.422535		+	19.511	205000000	13	2.5465	-0.968349	P51911;B7Z7E1;K7ENC5;K7EQ72;K7ER02;K7ESJ2;K7ERK4	P51911;B7Z7E1	Calponin-1;Calponin	CNN1
2.77671	2.82128	2.82554	2.77449	2.79694	2.96384	2.9201	2.88052	2.98949	2.94377		+	253.68	1930000000	49	2.54633	-0.140552	Q8TBC4;F8W8D4;F8WF86	Q8TBC4;F8W8D4	NEDD8-activating enzyme E1 catalytic subunit	UBA3
3.33236	3.47857	3.47592	3.44034	3.36389	3.77917	3.69417	3.79104	3.61538	3.67001		+	192.46	3970000000	53	2.54615	-0.291739	Q9UBB6;H7C2R2	Q9UBB6	Neurochondrin	NCDN
2.38157	2.42454	2.46674	2.35742	2.41912	2.57701	2.58915	2.57338	2.50993	2.56076		+	72.767	1170000000	52	2.54421	-0.152169	Q06124;A0A1W2PPU4;A0A0U1RRI0;H0YF12	Q06124	Tyrosine-protein phosphatase non-receptor type 11	PTPN11
-0.11254	-0.06151	-0.09653	-0.12086	-0.11593	0.008787	0.00511	0.033257	0	0.089447		+	38.693	152000000	13	2.54381	-0.128793	Q9GZT9	Q9GZT9	Egl nine homolog 1	EGLN1
1.2143	1.11029	1.08354	1.21516	1.30795	0.900312	0.717237	0.614809	0.85051	0.745012		+	102.51	397000000	25	2.54064	0.420671	Q96CM8;E9PF16;D6RF87	Q96CM8;E9PF16	Acyl-CoA synthetase family member 2, mitochondrial	ACSF2
-0.91224	-0.89001	-0.93977	-0.6875	-0.83132	-0.43741	-0.5381	-0.47507	-0.2506	-0.42575		+	5.683	133000000	5	2.53993	-0.426782	B2WTI3;B2WTI4;K7EJU9;Q6NYC1	B2WTI3;B2WTI4;K7EJU9;Q6NYC1	Bifunctional arginine demethylase and lysyl-hydroxylase JMJD6	JMJD6
-1.42319	-1.43792	-1.64809	-1.41046	-1.64178	-0.74399	-0.96146	-0.90638	-0.90912	-1.17571		+	35.402	98348000	4	2.53822	-0.572959	O00292;O75610	O00292;O75610	Left-right determination factor 2;Left-right determination factor 1	LEFTY2;LEFTY1
-4.47498	-4.23874	-4.27031	-4.30312	-4.40448	-4.89393	-4.874	-5.00195	-4.6352	-4.76184		+	1.9938	5920700	1	2.53258	0.495059	H0YA96	H0YA96		HNRNPD
1.90056	1.87741	1.88342	1.87643	1.88832	1.98779	1.98071	2.02398	1.95004	2.04573		+	146.07	740000000	28	2.53104	-0.112421	E9PFH7;A0A087WYG2;Q9UPT6	E9PFH7;A0A087WYG2;Q9UPT6	C-Jun-amino-terminal kinase-interacting protein 3	MAPK8IP3
-5.20132	-5.34259	-6.20271	-4.93282	-5.10388	-3.58138	-3.82455	-4.06583	-3.83008	-3.88503		+	4.0926	35013000	5	2.53087	-1.51929	F8W1U3	F8W1U3		KRT8
0.272776	0.362064	0.392557	0.09634	0.286898	-0.04618	-0.06779	-0.10475	-0.17111	-0.04026		+	32.691	120000000	13	2.53086	0.368147	A0A0B4J1V9;Q9NRZ9;A0A087WSW7;F6XU50;B1ALG6;Q9NW36;Q76H82	A0A0B4J1V9;Q9NRZ9;A0A087WSW7;F6XU50	Lymphoid-specific helicase	HELLS
0.222477	0.254152	0.206232	0.191017	0.205431	0.078032	0.071817	0.109001	0.098932	-0.00292		+	26.447	104000000	16	2.52861	0.14489	Q7Z6B0;A0A0A0MTP0;A0A0A0MTK0;H0YH48;H0YGB4;F5GZH9;F5GWB1;F5GWR1;H0YH50;H0YGN9;H0YFR6	Q7Z6B0;A0A0A0MTP0;A0A0A0MTK0	Coiled-coil domain-containing protein 91	CCDC91
-0.8959	-0.87531	-0.91699	-0.89507	-0.89807	-1.00185	-1.02174	-0.96963	-1.05383	-0.97606		+	24.763	85945000	8	2.52781	0.108356	Q99717;D6RIZ9;D6RBB4;D6R9D4	Q99717;D6RIZ9;D6RBB4	Mothers against decapentaplegic homolog 5	SMAD5
3.57876	3.59896	3.6751	3.56419	3.60822	3.47245	3.45788	3.40337	3.41927	3.4822		+	139.54	3120000000	82	2.52733	0.15801	O43143	O43143	Pre-mRNA-splicing factor ATP-dependent RNA helicase DHX15	DHX15
3.0303	3.07388	3.09522	3.01375	2.96749	3.1774	3.21148	3.2053	3.17795	3.24825		+	255.87	2030000000	59	2.52647	-0.167949	Q96AC1;G3V281;G3V3J0;G3V379	Q96AC1	Fermitin family homolog 2	FERMT2
1.90504	2.04855	2.09384	1.98039	2.0503	2.40008	2.43614	2.51594	2.21697	2.41641		+	112.07	1020000000	26	2.52224	-0.381485	P20337	P20337	Ras-related protein Rab-3B	RAB3B
3.29103	3.38316	3.48355	3.35317	3.34171	3.60535	3.65267	3.75388	3.60723	3.60757		+	323.31	3280000000	56	2.51804	-0.274815	P17600;A0A1W2PS00	P17600	Synapsin-1	SYN1
6.19085	6.17938	6.09043	6.10516	6.02165	5.88238	5.82983	5.8511	5.93886	5.90984		+	308.13	27400000000	161	2.51478	0.235094	P17844;J3KTA4;J3KRZ1;J3QRQ7;J3QSF1;J3KRX8;J3QR02;X6RLV5;J3QKN9;J3QRN5	P17844;J3KTA4	Probable ATP-dependent RNA helicase DDX5	DDX5
0.092053	0.158432	0.245085	0.141584	0.264965	0.366083	0.494116	0.421278	0.445021	0.512949		+	16.359	141000000	15	2.51466	-0.267466	O60568;H7C2V1;H7C2S8;H7C0B8;H7C2A8;C9JU11	O60568;H7C2V1	Procollagen-lysine,2-oxoglutarate 5-dioxygenase 3	PLOD3
2.21732	2.13701	2.10121	2.17167	2.19087	1.94697	1.94873	1.94483	2.06001	1.94222		+	17.937	626000000	13	2.5058	0.195064	O75525;E5RG12;E5RJZ9;H0YAQ3;H0YAQ1;E5RHD3;H0YB45	O75525;E5RG12;E5RJZ9	KH domain-containing, RNA-binding, signal transduction-associated protein 3	KHDRBS3
1.63278	1.69842	1.72151	1.70313	1.67289	1.77006	1.80361	1.83505	1.83331	1.80457		+	117.24	886000000	20	2.5045	-0.123573	Q9BRG1;K7EKV4;K7ENE3;K7EP45	Q9BRG1;K7EKV4;K7ENE3	Vacuolar protein-sorting-associated protein 25	VPS25
1.75723	1.63098	1.63846	1.7129	1.68225	1.97911	2.06382	2.16883	2.40176	2.22548		+	29.627	1020000000	20	2.50403	-0.483438	P09486;F5GY03;E5RK62	P09486;F5GY03;E5RK62	SPARC	SPARC
-2.75794	-2.68516	-2.46052	-2.64476	-2.67085	-2.18742	-2.19321	-2.27071	-2.25483	-2.3841		+	1.8329	30825000	3	2.49623	-0.38579	Q14012	Q14012	Calcium/calmodulin-dependent protein kinase type 1	CAMK1
2.75008	2.67936	2.58605	2.70768	2.72079	2.87892	2.89742	2.92273	3.03355	2.94053		+	134.42	2470000000	65	2.49475	-0.245839	K7ELL7;P14314;K7EPW7;A0A0C4DGP4;K7EKX1;K7EJ70;K7EIP3	K7ELL7;P14314	Glucosidase 2 subunit beta	PRKCSH
-1.08146	-1.02267	-1.08528	-1.01569	-0.97787	-1.2716	-1.25464	-1.42448	-1.30996	-1.21729		+	123.09	106000000	11	2.49211	0.258999	Q9NQZ2	Q9NQZ2	Something about silencing protein 10	UTP3
3.58264	3.59731	3.59918	3.55092	3.55111	3.3752	3.36443	3.3136	3.34728	3.48848		+	149.02	2270000000	61	2.49162	0.198434	P17480;E9PKP7;E9PLT2;E9PMM2;H0YDH7	P17480;E9PKP7	Nucleolar transcription factor 1	UBTF
1.33323	1.28488	1.35825	1.38057	1.50461	1.60238	1.60388	1.74915	1.68555	1.6669		+	109.61	1030000000	18	2.49113	-0.289265	Q9UHG3;F8W8W4;C9K055;C9JGT6;C9JM55	Q9UHG3;F8W8W4	Prenylcysteine oxidase 1	PCYOX1
3.71907	3.76918	3.70831	3.74216	3.76744	3.87572	4.08451	4.13394	4.02656	4.12389		+	323.31	6640000000	113	2.4897	-0.30769	O15240;Q05BJ3	O15240	Neurosecretory protein VGF;Neuroendocrine regulatory peptide-1;Neuroendocrine regulatory peptide-2;Antimicrobial peptide VGF[554-577]	VGF
-0.57659	-0.40461	-0.56933	-0.58244	-0.50897	-0.79213	-0.83995	-0.94248	-0.86083	-0.73331		+	40.508	65771000	6	2.48801	0.305352	P15923;K7EKB9;K7ERZ7;A0A0A0MRB7;X6REB3;K7EPS2;K7ENH8;K7EK65;K7EMM4;K7EJN4;A0A0A0MTS0;H0YNP8;K7ELF3	P15923;K7EKB9;K7ERZ7;A0A0A0MRB7;X6REB3;K7EPS2;K7ENH8	Transcription factor E2-alpha	TCF3
2.26552	2.29488	2.23273	2.30129	2.24563	2.45881	2.43942	2.40043	2.57607	2.48087		+	132.81	1630000000	47	2.48667	-0.203109	A0A140T8Z0;A0A0G2JH68;O60610;H9KV28;H7C2W8;B4E2I7	A0A140T8Z0;A0A0G2JH68;O60610;H9KV28	Protein diaphanous homolog 1	DIAPH1
0.683178	0.753132	0.705656	0.704172	0.742163	0.790831	0.847279	0.878571	0.890121	0.860634		+	99.815	321000000	29	2.48336	-0.135827	P35269;M0QXD6;M0R0R9;M0R0Z3	P35269;M0QXD6	General transcription factor IIF subunit 1	GTF2F1
2.11884	2.1071	2.09447	2.17501	2.11955	2.27126	2.25808	2.32772	2.27187	2.21128		+	137.26	768000000	59	2.48077	-0.145045	P30622;J3KP58;F5H0N7;F5H6A0;F6VGP8;F5H1T5;F5H367;F5H270	P30622;J3KP58;F5H0N7;F5H6A0	CAP-Gly domain-containing linker protein 1	CLIP1
2.20615	2.26192	2.14718	2.21001	2.08271	2.34874	2.39633	2.4442	2.39052	2.40095		+	100.06	1230000000	19	2.48056	-0.214554	Q02750;H3BRW9	Q02750	Dual specificity mitogen-activated protein kinase kinase 1	MAP2K1
1.49628	1.3377	1.49064	1.31764	1.4902	1.04305	1.05904	0.908234	1.15915	0.865452		+	107.64	803000000	23	2.47947	0.419508	C9J0A4;P57723;C9JZY3;C9JTY5;C9J5V4;C9K0A2;F8WC71;C9IZV9;C9J7A9;C9JSA6	C9J0A4;P57723;C9JZY3	Poly(rC)-binding protein 4	PCBP4
-3.84065	-3.71485	-3.77225	-3.83903	-3.89279	-4.00962	-4.0671	-4.00504	-4.04974	-4.13057		+	19.173	13249000	4	2.47908	0.240499	A6NFI3	A6NFI3	Zinc finger protein 316	ZNF316
3.79543	3.75865	3.67459	3.6326	3.70651	3.27234	3.42218	3.39622	3.43065	3.51636		+	111.62	6770000000	30	2.47757	0.306004	P50914;E7EPB3	P50914;E7EPB3	60S ribosomal protein L14	RPL14
0.974375	1.02343	1.05418	0.926733	0.912401	1.12893	1.15484	1.21597	1.19394	1.17002		+	80.852	343000000	12	2.47595	-0.194518	P41236;E7EMN6;E7EUI7;H7C416	P41236;E7EMN6	Protein phosphatase inhibitor 2	PPP1R2
-0.61078	-0.7762	-0.7114	-0.69828	-0.68683	-0.50238	-0.52016	-0.38942	-0.50425	-0.45593		+	13.756	67888000	5	2.47431	-0.222267	Q96D09;Q5JY77	Q96D09	G-protein coupled receptor-associated sorting protein 2	GPRASP2
3.65195	3.62319	3.62065	3.66724	3.59092	3.49467	3.4747	3.45286	3.53995	3.53112		+	252.93	4290000000	72	2.47303	0.132128	Q96PK6;A0A0A6YYI9;F8WDX3;A0A0A0MSL8;B8ZZ74	Q96PK6	RNA-binding protein 14	RBM14
-4.39621	-4.58369	-4.67926	-4.41496	-4.59033	-4.00653	-4.23167	-3.98672	-3.92173	-4.11288		+	19.844	11560000	2	2.47116	-0.480984	B1APF7;B1APG0	B1APF7;B1APG0		PRKACB
-0.23124	-0.19326	-0.20238	0.022579	-0.00348	0.325472	0.205721	0.29645	0.437855	0.233047		+	23.649	204000000	10	2.47084	-0.421267	Q08380;K7ES75;K7EN99;K7ERZ6;K7EJD3;K7ESM3;K7EKQ5;K7EP36;K7EQT9	Q08380	Galectin-3-binding protein	LGALS3BP
3.35218	3.3533	3.32062	3.271	3.30283	3.47389	3.43025	3.40317	3.45789	3.46428		+	132.01	2160000000	52	2.47015	-0.125907	O95394;J3KN95;A0A087WT27;D6RIS6;H0Y987;H0Y8I3;D6RCQ8;D6RF77;D6RC77;D6RCD1	O95394;J3KN95;A0A087WT27	Phosphoacetylglucosamine mutase	PGM3
3.17411	3.21133	3.24488	3.26512	3.27316	3.06654	3.06642	2.9852	2.98264	3.10823		+	173.26	1710000000	74	2.46769	0.191914	O94906	O94906	Pre-mRNA-processing factor 6	PRPF6
0.586666	0.586845	0.577517	0.599718	0.634476	0.705553	0.766941	0.713133	0.667496	0.742882		+	17.595	198000000	12	2.46592	-0.122157	Q7L523;Q5VZM2;Q5VZM0	Q7L523;Q5VZM2;Q5VZM0	Ras-related GTP-binding protein A;Ras-related GTP-binding protein B	RRAGA;RRAGB
-0.17442	-0.14085	-0.22441	-0.1075	-0.15376	0.008682	0.116434	0.146795	0.087688	0.263826		+	245.4	278000000	17	2.46249	-0.284874	A0A087WZG9;B4DSP0;A0A087WUL4;A0A087WX23;A0A087WXK2;Q86TG7;A0A087WYS2	A0A087WZG9;B4DSP0;A0A087WUL4;A0A087WX23;A0A087WXK2;Q86TG7	Retrotransposon-derived protein PEG10	PEG10
3.12654	3.15629	3.11691	3.26064	3.09581	2.78683	2.83978	2.84503	2.97215	2.93418		+	33.916	1100000000	35	2.45969	0.275643	P06737;E9PK47	P06737;E9PK47	Glycogen phosphorylase, liver form;Alpha-1,4 glucan phosphorylase	PYGL
-4.55745	-4.65801	-4.75368	-4.76068	-4.51399	-5.05165	-5.11896	-5.33565	-5.39832	-5.0625		+	93.118	15561000	2	2.45924	0.544656	C9J2G3;C9JQQ2;Q9NWU1	C9J2G3;C9JQQ2;Q9NWU1	3-oxoacyl-[acyl-carrier-protein] synthase, mitochondrial	OXSM
0.291948	0.060379	0.162992	0.298761	0.284737	-0.07733	-0.23939	-0.24135	-0.13339	-0.06959		+	17.643	212000000	9	2.4561	0.371975	Q96DG6	Q96DG6	Carboxymethylenebutenolidase homolog	CMBL
0.57729	0.79464	0.544203	0.289898	0.334059	-0.1896	-0.22406	-0.25776	-0.14098	0.057785		+	13.201	164000000	5	2.45581	0.658942	Q6ZRY4;H0YBU9;REV__Q9NUD5	Q6ZRY4;H0YBU9	RNA-binding protein with multiple splicing 2	RBPMS2;RBPMS
-0.12636	-0.176	-0.1995	-0.02087	-0.10285	0.270626	0.187584	0.26395	0.536013	0.234335		+	24.025	150000000	14	2.45536	-0.423617	Q9NRV9;F5GWX2;H0YG71	Q9NRV9;F5GWX2	Heme-binding protein 1	HEBP1
-1.53389	-1.55609	-1.51907	-1.21267	-1.42438	-1.07462	-0.93938	-0.93146	-1.09305	-1.00833		+	33.365	76966000	14	2.45053	-0.439854	P43121	P43121	Cell surface glycoprotein MUC18	MCAM
-1.04615	-1.00928	-0.97611	-1.05761	-1.06021	-1.48236	-1.44996	-1.55109	-1.34762	-1.20958		+	25.988	58410000	6	2.44611	0.378252	H7C446;A8MV53;A0A0A6YYI3;A0A0B4J1V8;Q9NQ55	H7C446;A8MV53;A0A0A6YYI3;A0A0B4J1V8;Q9NQ55	Suppressor of SWI4 1 homolog	PPAN;PPAN-P2RY11
0.93198	0.988811	1.02849	1.03219	1.03945	1.11811	1.19193	1.23176	1.26624	1.26931		+	106.2	486000000	32	2.44233	-0.211287	Q96HE7;G3V3E6;G3V5B3;G3V503;G3V2H0;Q5TAE8	Q96HE7;G3V3E6	ERO1-like protein alpha	ERO1L
-2.79049	-2.75075	-2.88658	-2.32726	-2.77001	-2.06204	-2.03456	-1.63884	-1.94329	-1.59393		+	7.485	42608000	2	2.44074	-0.850487	Q8TD47	Q8TD47	40S ribosomal protein S4, Y isoform 2	RPS4Y2
1.85333	1.86407	1.8898	1.84473	1.79757	1.96879	2.00605	2.0715	1.97143	1.97847		+	94.18	753000000	41	2.43852	-0.149348	A0A0U1RQK7;A0A0A0MSA7;O43432	A0A0U1RQK7;A0A0A0MSA7;O43432	Eukaryotic translation initiation factor 4 gamma 3	EIF4G3
3.0622	3.04326	3.04264	3.01262	3.02326	3.16998	3.11665	3.15582	3.10104	3.11749		+	310.6	3210000000	41	2.43538	-0.0954025	P54727;Q5W0S5;Q5W0S4;H0Y579	P54727	UV excision repair protein RAD23 homolog B	RAD23B
1.3051	1.30144	1.35595	1.27856	1.28677	1.41891	1.40057	1.42514	1.37751	1.39306		+	321.65	412000000	27	2.43265	-0.0974728	A0A087WWK8;Q6DN90;A0A0C4DGT3;A0A1W2PR28;A0A0G2JLG2;Q9UPP2	A0A087WWK8;Q6DN90;A0A0C4DGT3	IQ motif and SEC7 domain-containing protein 1	IQSEC1
-1.43	-1.35834	-1.48688	-1.43043	-1.47777	-1.62192	-1.59892	-1.57682	-1.55703	-1.59955		+	20.074	44764000	6	2.43089	0.154163	O75420	O75420	PERQ amino acid-rich with GYF domain-containing protein 1	GIGYF1
1.21332	1.25239	1.27003	1.07064	1.06441	0.812458	0.834507	0.83897	0.639513	0.568205		+	24.449	454000000	10	2.42728	0.435426	O96001	O96001	Protein phosphatase 1 regulatory subunit 17	PPP1R17
0.857574	0.627756	0.688545	0.695948	0.852264	1.07803	1.11475	0.996706	1.1432	1.02302		+	47.609	327000000	24	2.42157	-0.326723	P06756;H7BZG1	P06756	Integrin alpha-V;Integrin alpha-V heavy chain;Integrin alpha-V light chain	ITGAV
3.31943	3.27561	3.44767	3.34239	3.29684	3.63018	3.58656	3.65659	3.50489	3.53989		+	323.31	4050000000	51	2.41993	-0.247235	O94973;A0A0G2JS82;A0A0G2JQM1;E9PR62;A0A0G2JRF9;A0A0G2JQA4;A0A0G2JQT9;H0YEG0;A0A0G2JRS3;A0A0G2JS17;H0YDE9;E9PNC4;E9PQP4;E9PPY8;M0R2D9;E9PPZ3;E9PS94	O94973;A0A0G2JS82;A0A0G2JQM1	AP-2 complex subunit alpha-2	AP2A2
-1.32223	-1.62563	-1.63813	-1.53636	-1.7201	-2.23053	-2.23794	-2.1346	-1.88868	-2.16223		+	8.112	77025000	5	2.41922	0.562306	O14594	O14594	Neurocan core protein	NCAN
-2.02232	-2.00304	-2.13236	-2.03351	-2.04639	-1.83616	-1.7864	-1.80282	-1.76846	-1.93386		+	11.213	53257000	5	2.41718	-0.221983	Q9NQ48;H7C488	Q9NQ48;H7C488	Leucine zipper transcription factor-like protein 1	LZTFL1
2.64045	2.65567	2.63658	2.60483	2.60774	2.5712	2.5517	2.55592	2.53504	2.57145		+	139.26	5500000000	44	2.41674	0.0719929	A1X283;G3V144;A0A1B0GUF2	A1X283	SH3 and PX domain-containing protein 2B	SH3PXD2B
-3.79306	-3.83991	-3.68793	-3.57875	-4.17932	-3.2706	-3.05061	-2.97628	-2.98878	-3.22558		+	5.5077	12575000	2	2.41657	-0.713424	P22676;H3BMN5;A6NER6;H3BN14	P22676;H3BMN5;A6NER6;H3BN14	Calretinin	CALB2
-0.74149	-0.76851	-0.9748	-0.53136	-0.57185	-0.0128	-0.05579	-0.22576	0.294651	-0.0811		+	29.182	155000000	9	2.41605	-0.701441	I3L1K6;A0A1C7CYY4;P12829;I3L3U1;I3L532;I3L4B1	I3L1K6;A0A1C7CYY4;P12829;I3L3U1;I3L532	Myosin light chain 4	MYL4
0.386169	0.242577	0.266489	0.371012	0.292847	0.164049	0.108608	0.078587	0.136887	0.07955		+	18.928	227000000	9	2.41467	0.198283	Q12933;B1AMX7;B1AMX8;B1AMY1	Q12933	TNF receptor-associated factor 2	TRAF2
1.40915	1.41401	1.20486	1.27501	1.2052	0.823483	0.976891	0.891533	1.05957	0.871378		+	18.016	194000000	11	2.41419	0.377075	Q5M775;J3KSG2;J3QQM0;J3KRN9;I3L3F1;I3L414;Q9BXL6	Q5M775;J3KSG2	Cytospin-B	SPECC1
-2.19323	-2.17893	-2.35731	-2.35908	-2.1495	-1.71362	-1.95535	-1.91909	-1.91852	-1.80082		+	3.5313	54995000	4	2.41229	-0.386133	P14635;E9PC90;H0YA62	P14635;E9PC90	G2/mitotic-specific cyclin-B1	CCNB1
-3.21069	-2.94237	-2.88167	-3.00961	-3.17345	-3.75388	-3.39762	-3.50899	-3.63202	-3.55685		+	42.419	236000000	5	2.41201	0.526316	Q8WVI7	Q8WVI7	Protein phosphatase 1 regulatory subunit 1C	PPP1R1C
5.24207	5.27979	5.43156	5.25086	5.30003	5.59664	5.62419	5.68719	5.48001	5.56684		+	323.31	11000000000	207	2.41065	-0.290114	G3V394	G3V394		MYO5A
-0.95965	-0.97596	-1.03688	-0.89336	-1.00162	-1.33029	-1.22358	-1.47224	-1.18504	-1.31244		+	17.338	205000000	14	2.40879	0.331223	Q5TZA2;B1AKD8;A0A087WW81;Q86T23	Q5TZA2;B1AKD8	Rootletin	CROCC
3.5218	3.47498	3.37036	3.51185	3.36798	3.64409	3.63965	3.71917	3.67497	3.66345		+	95.905	2240000000	41	2.40725	-0.218874	A0A087X020;Q9Y3A5;F8WE72	A0A087X020;Q9Y3A5	Ribosome maturation protein SBDS	SBDS
4.76078	4.58904	4.64896	4.79691	4.71436	4.39578	4.3699	4.49569	4.41286	4.48598		+	48.283	6910000000	33	2.40689	0.269969	P62277;J3KMX5;E9PS50	P62277;J3KMX5	40S ribosomal protein S13	RPS13
2.59508	2.60786	2.60886	2.64947	2.61038	2.52127	2.48521	2.50967	2.54205	2.55536		+	323.31	1220000000	68	2.40277	0.0916187	Q14966;A0A096LPI0;A0A096LPB4;A0A096LNX0;A0A096LPK8;A0A096LNS4;A0A096LNQ0;A0A096LNR2;C9JWN0	Q14966	Zinc finger protein 638	ZNF638
1.6518	1.69026	1.48882	1.58187	1.51431	1.96645	1.8676	1.7837	1.99649	1.92586		+	122.09	1140000000	18	2.4023	-0.322611	P15927;Q5TEJ7;Q5TEJ0	P15927;Q5TEJ7	Replication protein A 32 kDa subunit	RPA2
3.55548	3.54021	3.686	3.53176	3.51626	3.92256	3.86267	3.9884	3.78701	3.77726		+	184.61	4290000000	63	2.40197	-0.301636	Q6PCE3	Q6PCE3	Glucose 1,6-bisphosphate synthase	PGM2L1
-1.36574	-1.30706	-1.47011	-1.25037	-1.4438	-1.75563	-1.64963	-1.72348	-1.58327	-1.64783		+	3.6785	84739000	4	2.39859	0.304549	P50053;C9JDL1	P50053;C9JDL1	Ketohexokinase	KHK
0.485954	0.487041	0.48332	0.396523	0.538485	0.641846	0.645006	0.738625	0.615194	0.688942		+	33.038	364000000	10	2.39831	-0.187658	Q8WU79;A0A087WV97;X6RCC3	Q8WU79;A0A087WV97	Stromal membrane-associated protein 2	SMAP2
5.16664	5.14298	5.09888	5.13859	5.08349	5.02269	4.95432	4.99437	5.03089	4.94714		+	323.31	14000000000	114	2.3957	0.136236	A0A1W2PQ51;A0A1X7SBZ2;Q92841;A0A0U1RQJ0	A0A1W2PQ51;A0A1X7SBZ2;Q92841	Probable ATP-dependent RNA helicase DDX17	DDX17
-0.70677	-0.69615	-0.79796	-0.76397	-0.5439	-0.29497	-0.29392	-0.47439	-0.39169	-0.2268		+	30.677	278000000	8	2.39432	-0.365393	P42126;H3BS70;Q96DC0	P42126;H3BS70;Q96DC0	Enoyl-CoA delta isomerase 1, mitochondrial	ECI1;DCI
0.490025	0.561146	0.581974	0.588844	0.589172	0.09115	0.149107	0.361179	0.223362	0.338705		+	53.25	158000000	18	2.39051	0.329531	Q14699;G3XAJ6;C9JHG2;C9JRN3;C9JWQ9;F8WAR1;U3KPZ2	Q14699;G3XAJ6;C9JHG2	Raftlin	RFTN1
2.7236	2.66406	2.72309	2.66849	2.66314	2.85522	2.8595	2.91845	2.92923	2.77939		+	78.065	4140000000	25	2.39021	-0.179882	Q00688;G3V5F2	Q00688	Peptidyl-prolyl cis-trans isomerase FKBP3	FKBP3
-3.40897	-3.36116	-3.41252	-3.43223	-3.48074	-3.19669	-3.00102	-3.24938	-3.16237	-3.10694		+	8.0601	39888000	2	2.38799	-0.275842	C9J2P0;P51965;H7C061;B7Z306;A0A087X283;C9J180	C9J2P0;P51965;H7C061;B7Z306;A0A087X283	Ubiquitin-conjugating enzyme E2 E1	UBE2E1;UBE2E2
2.15436	2.33082	2.26447	2.30446	2.13568	1.82965	1.92294	1.97292	1.8805	2.02921		+	23.548	518000000	19	2.38607	0.310913	P04424;F8W943;H7C0S8	P04424;F8W943;H7C0S8	Argininosuccinate lyase	ASL
-1.65912	-1.60768	-1.65169	-1.44247	-1.50961	-2.10845	-1.982	-1.84122	-1.97057	-1.86085		+	7.3346	25929000	5	2.3856	0.378501	Q8IVF2	Q8IVF2	Protein AHNAK2	AHNAK2
1.64816	1.73316	1.92073	1.78007	1.77766	1.55672	1.46943	1.43462	1.35998	1.42399		+	44.826	659000000	25	2.38552	0.323006	O00148;K7EQN7;K7EPJ3;A0A0D9SEM9;K7EN69;K7ENP6;K7EL56;K7EIL8;F6SXL5	O00148;K7EQN7	ATP-dependent RNA helicase DDX39A	DDX39A
2.23319	2.16532	2.25658	2.11217	2.23403	2.06844	1.98536	1.93007	1.94921	2.00521		+	77.53	1060000000	32	2.38285	0.212599	G3V0I5;P49821;B4DE93;E9PMX3;E9PLC6;E9PQP1;E9PPR0;E9PJL9;H0YE81;E9PPD6;E9PPS5;H0YD04	G3V0I5;P49821;B4DE93;E9PMX3	NADH dehydrogenase [ubiquinone] flavoprotein 1, mitochondrial	NDUFV1
0.398315	0.452528	0.504259	0.389107	0.401352	0.592625	0.546972	0.593098	0.547207	0.576935		+	40.62	182000000	16	2.38267	-0.142255	E9PFK9;Q9UJ41;Q3HKR1;A0A0A0MSJ3;C9JDA2;A0A1W2PPY0;V9GYI8;E9PHB8	E9PFK9;Q9UJ41;Q3HKR1	Rab5 GDP/GTP exchange factor	RABGEF1
0.118156	0.181595	0.081322	0.008579	0.130301	-0.20225	-0.08685	-0.27919	-0.17916	-0.09201		+	13.858	197000000	8	2.38264	0.271884	D6R927;Q06330;D6RBQ8;D6RA45;D6RCM1;H0Y8R3;D6RB37;D6R946	D6R927;Q06330;D6RBQ8;D6RA45;D6RCM1	Recombining binding protein suppressor of hairless	RBPJ
-0.36095	-0.49019	-0.35745	-0.38016	-0.4488	-0.22938	-0.23915	-0.21821	-0.28038	-0.20469		+	11.786	151000000	7	2.38207	-0.173147	H0Y4B0;O43414;F6QUN3;F6UGJ8	H0Y4B0;O43414;F6QUN3;F6UGJ8	ERI1 exoribonuclease 3	ERI3
3.3761	3.41303	3.42873	3.32351	3.28045	3.22871	3.1501	3.09529	3.06228	3.08062		+	323.31	5580000000	73	2.38042	0.240963	Q8N158;A0A0J9YXG7	Q8N158	Glypican-2;Secreted glypican-2	GPC2
1.03665	1.01583	0.946999	0.994783	0.933025	0.804394	0.748659	0.820404	0.814032	0.882627		+	108.85	268000000	19	2.38019	0.171433	Q9Y6X9;H7C3M1;H7C1V1;Q86VD1	Q9Y6X9	MORC family CW-type zinc finger protein 2	MORC2
-0.86346	-0.82985	-0.69633	-0.86168	-0.83955	-1.03953	-1.08209	-0.9735	-1.04004	-1.01191		+	97.008	79151000	10	2.379	0.211238	A0A0A0MRN5;Q9NZT2;A0A087X028	A0A0A0MRN5;Q9NZT2	Opioid growth factor receptor	OGFR
0.023249	-0.06024	0.046953	0.032576	-0.01355	-0.20751	-0.1915	-0.10766	-0.28907	-0.26425		+	54.758	223000000	17	2.3785	0.217793	P10586;A2A437	P10586	Receptor-type tyrosine-protein phosphatase F	PTPRF
-0.27146	-0.16651	-0.34048	-0.19137	-0.29673	-0.65699	-0.63611	-0.77889	-0.44339	-0.60305		+	12.723	120000000	4	2.37766	0.37038	O95478;H0YAI9;A0A0A0MQZ6	O95478	Ribosome biogenesis protein NSA2 homolog	NSA2
3.6279	3.5689	3.53524	3.52833	3.49127	3.39492	3.3989	3.40062	3.40876	3.43727		+	280.09	3010000000	77	2.37711	0.142235	Q08J23;A0A140T9Y7;A0A140T9Z1	Q08J23	tRNA (cytosine(34)-C(5))-methyltransferase	NSUN2
0.930607	0.81382	0.792521	0.708681	0.760319	0.583015	0.533468	0.414902	0.557316	0.540581		+	88.671	380000000	16	2.37514	0.275333	Q9BUT1;D6R9U8;D6RIR6;D6RBF6;D6RFG2	Q9BUT1	3-hydroxybutyrate dehydrogenase type 2	BDH2
1.25649	1.27052	1.2176	1.30069	1.16215	1.54451	1.56639	1.80842	1.51114	1.52923		+	93.728	844000000	17	2.37189	-0.350448	P06753	P06753	Tropomyosin alpha-3 chain	TPM3
-1.27471	-1.20526	-1.21741	-1.14254	-1.1364	-1.57545	-1.34998	-1.42	-1.53525	-1.50294		+	16.547	70836000	9	2.37085	0.281461	Q9NY93;G3V0G3;H7C3E9;F8WDT8;H7BZN7	Q9NY93;G3V0G3;H7C3E9;F8WDT8	Probable ATP-dependent RNA helicase DDX56	DDX56
-0.5338	-0.55734	-0.52823	-0.4885	-0.46574	-0.41514	-0.38305	-0.39225	-0.36273	-0.42938		+	19.384	94396000	9	2.36575	-0.118213	H0YG54;H0YGR4;Q9Y3B8;F5GYG5	H0YG54;H0YGR4;Q9Y3B8;F5GYG5	Oligoribonuclease, mitochondrial	REXO2
1.113	1.07013	1.04695	1.05509	1.03611	0.986343	0.984301	0.963692	0.9792	0.992569		+	96.056	525000000	22	2.36441	0.0830349	O15084;B4DIW9	O15084;B4DIW9	Serine/threonine-protein phosphatase 6 regulatory ankyrin repeat subunit A	ANKRD28
2.12204	2.1429	2.11897	2.09396	2.01374	2.23649	2.28235	2.22971	2.26233	2.21869		+	41.061	914000000	19	2.36395	-0.147592	Q9Y3C6	Q9Y3C6	Peptidyl-prolyl cis-trans isomerase-like 1	PPIL1
0.504688	0.475443	0.515228	0.39996	0.446285	0.296192	0.140795	0.146114	0.002035	0.217407		+	20.595	266000000	12	2.36047	0.307812	Q9P0J0;B4DEZ3;K7EJE1;E7ENQ6;U3KQP3;K7EP87	Q9P0J0;B4DEZ3;K7EJE1;E7ENQ6	NADH dehydrogenase [ubiquinone] 1 alpha subcomplex subunit 13	NDUFA13
-1.89369	-1.92092	-1.94258	-1.78376	-1.94111	-2.06355	-2.07096	-2.11103	-2.06295	-2.07		+	26.326	55782000	6	2.35996	0.179289	Q9BRL6	Q9BRL6	Serine/arginine-rich splicing factor 8	SRSF8
3.88705	3.83119	3.83164	4.08379	3.97012	4.20005	4.21334	4.21212	4.37071	4.30588		+	253.84	5560000000	66	2.35767	-0.339663	Q01813;B1APP6;B1APP8;Q5VSR5;H0Y757;V9GYV7;V9GY25;H0Y3Y3	Q01813	ATP-dependent 6-phosphofructokinase, platelet type	PFKP
1.25574	1.10416	1.25161	1.24394	1.2856	1.451	1.38189	1.5091	1.43714	1.4987		+	32.434	590000000	12	2.35663	-0.227356	Q16864	Q16864	V-type proton ATPase subunit F	ATP6V1F
2.73025	2.73102	2.6858	2.65927	2.70382	2.56971	2.5208	2.46093	2.54416	2.6058		+	80.847	1110000000	46	2.35571	0.161749	Q96RP9;C9IZ01;F8WAU4;H7C5M4;C9JA25	Q96RP9;C9IZ01	Elongation factor G, mitochondrial	GFM1
2.49261	2.49639	2.60113	2.40862	2.44175	2.74949	2.79403	2.79881	2.64515	2.71044		+	207.09	1690000000	46	2.35569	-0.251484	Q9NUQ9;E5RI16;A0A1W2PRQ0;E5RGI7;E5RJE1;E5RIR8;E5RJL8;A0A087X178;E5RFS4;E5RHU5;E5RK61;E5RK81;E5RH75	Q9NUQ9;E5RI16	Protein FAM49B	FAM49B
1.79546	2.01662	1.75318	1.89789	1.75152	1.19791	1.38689	1.45565	1.46245	1.5219		+	15.031	559000000	11	2.35321	0.437971	P20783	P20783	Neurotrophin-3	NTF3
1.79148	1.78807	1.84432	1.79975	1.7283	1.9725	1.96482	2.08205	1.93674	1.93777		+	235.36	554000000	35	2.3531	-0.188393	Q08AD1	Q08AD1	Calmodulin-regulated spectrin-associated protein 2	CAMSAP2
-1.15056	-1.29959	-1.13547	-1.08439	-1.26792	-1.42278	-1.4547	-1.55626	-1.44056	-1.4381		+	11.796	114000000	10	2.3516	0.274895	Q8N201	Q8N201	Integrator complex subunit 1	INTS1
0.851391	0.808004	0.893976	0.850361	0.825159	0.969683	0.99057	1.11862	0.990862	1.03943		+	308.16	287000000	22	2.35139	-0.176054	Q9UMZ2;A0A087WW94;A0A087WZF6;A0A087WZS7	Q9UMZ2	Synergin gamma	SYNRG
-2.07388	-1.96137	-2.16348	-2.09865	-2.02192	-2.32103	-2.33357	-2.26464	-2.24011	-2.27342		+	28.474	32445000	4	2.35115	0.222692	P10109	P10109	Adrenodoxin, mitochondrial	FDX1
2.35225	2.32881	2.30581	2.2944	2.30155	2.23914	2.22741	2.15508	2.18062	2.2249		+	50.923	956000000	28	2.35039	0.111136	E7ET15;O15042;H0Y8D9;H7C4V2;E7EW00;C9JDJ7;C9J5L1;U3KPT1	E7ET15;O15042	U2 snRNP-associated SURP motif-containing protein	U2SURP
2.29076	2.14876	2.19239	2.31482	2.1929	2.4967	2.51136	2.46638	2.73251	2.59097		+	119.73	1040000000	37	2.34851	-0.33166	P13674	P13674	Prolyl 4-hydroxylase subunit alpha-1	P4HA1
1.39253	1.21652	1.33385	1.4602	1.37409	1.63994	1.60168	1.71432	1.66782	1.55545		+	21.358	531000000	7	2.34792	-0.280404	P13473;H0YCG2	P13473	Lysosome-associated membrane glycoprotein 2	LAMP2
1.72041	1.74954	1.85387	1.70316	1.55984	2.04284	1.93487	2.08983	2.1514	2.06884		+	96.687	1130000000	27	2.34415	-0.340191	Q13642;Q5JXH8;Q5JXH7;Q5JXI3;Q5JXI2;A0A0D9SFI6;A0A0D9SFB0;Q5JXH9;A0A0D9SFZ9;A0A0D9SGB2;Q5JXI0;A0A0D9SG53;A0A0D9SEY7;A0A0D9SGD1	Q13642;Q5JXH8;Q5JXH7;Q5JXI3;Q5JXI2;A0A0D9SFI6;A0A0D9SFB0;Q5JXH9;A0A0D9SFZ9;A0A0D9SGB2;Q5JXI0;A0A0D9SG53	Four and a half LIM domains protein 1	FHL1
2.32457	2.25464	2.26653	2.23331	2.32857	2.16684	2.10436	2.04718	2.13264	2.14571		+	133.15	1230000000	42	2.344	0.16218	G3XAG1;Q96ME7;REV__K7ELS0;REV__K7ERU7;REV__K7EN60;REV__Q9BQ61	G3XAG1;Q96ME7	Zinc finger protein 512	ZNF512
-3.24559	-3.58016	-3.54724	-3.41523	-3.49504	-3.74845	-4.11142	-4.04412	-3.98236	-3.89348		+	2.826	13228000	1	2.34346	0.499314	K7ESN5;M0R078;M0QZC4;K7EIV4;B4DFT4;Q9NW81	K7ESN5;M0R078;M0QZC4;K7EIV4;B4DFT4;Q9NW81	ATP synthase subunit s-like protein	ATP5SL
3.6372	3.64879	3.66446	3.63916	3.54327	3.71963	3.78395	3.77727	3.78586	3.77592		+	240.44	4160000000	53	2.3426	-0.141948	Q16543;K7EQA9;K7EKQ2;K7EL68;K7EIU0;K7EJ06	Q16543;K7EQA9;K7EKQ2	Hsp90 co-chaperone Cdc37;Hsp90 co-chaperone Cdc37, N-terminally processed	CDC37
-2.2617	-2.26229	-2.32669	-2.27992	-2.27028	-2.66283	-2.55437	-2.59844	-2.56789	-2.38546		+	8.2535	25594000	5	2.34248	0.273622	Q8N8A6	Q8N8A6	ATP-dependent RNA helicase DDX51	DDX51
0.571857	0.686958	0.559177	0.685989	0.666035	0.389133	0.397755	0.304504	0.380077	0.497784		+	17.681	178000000	11	2.34071	0.240153	Q13823;H0YG10	Q13823	Nucleolar GTP-binding protein 2	GNL2
-4.65919	-4.44774	-4.6352	-4.87919	-4.6042	-4.02449	-4.1074	-4.24874	-4.26228	-3.96107		+	4.8366	4970300	1	2.33967	-0.52431	Q92686	Q92686	Neurogranin;NEUG(55-78)	NRGN
4.16538	4.04608	4.07047	4.12875	4.1382	4.33788	4.2722	4.32924	4.43181	4.25987		+	323.31	6040000000	119	2.33942	-0.216422	Q03252	Q03252	Lamin-B2	LMNB2
1.72134	1.72446	1.74555	1.68279	1.74122	1.63526	1.59948	1.50375	1.57493	1.5986		+	40.087	855000000	22	2.33789	0.140665	Q9UKU7;E9PLS3	Q9UKU7	Isobutyryl-CoA dehydrogenase, mitochondrial	ACAD8
3.77819	3.6769	3.73136	3.7381	3.74301	3.83389	3.88128	3.86425	3.95729	3.87848		+	323.31	3350000000	89	2.33766	-0.149529	Q9NYU2;H7BZG0;Q9NYU1;F8WCI2;F8WCE6	Q9NYU2	UDP-glucose:glycoprotein glucosyltransferase 1	UGGT1
0.465336	0.317818	0.591066	0.370224	0.451458	0.1667	0.064745	0.146212	-0.00159	-0.09236		+	192.2	215000000	26	2.3371	0.382438	P23634;H0YDG5;H7BZS8;H7BY13	P23634	Plasma membrane calcium-transporting ATPase 4	ATP2B4
-1.69499	-1.76738	-1.63905	-1.76794	-1.91	-1.36442	-1.55345	-1.36228	-1.38239	-1.45123		+	107.4	16750000	3	2.33351	-0.33312	Q8NC44;C9J3K5;C9JIF3;H7C3D5	Q8NC44;C9J3K5;C9JIF3;H7C3D5	Protein FAM134A	FAM134A
3.44052	3.47458	3.39081	3.42049	3.40267	3.35458	3.3067	3.31273	3.3287	3.33721		+	158.6	2900000000	40	2.3334	0.0978291	Q13363;D6RAX2;E7ESU7;E7EPF8;H0Y8W7;E9PGB1;H0Y9M9;H0Y8U5;E7EUB3	Q13363;D6RAX2;E7ESU7;E7EPF8	C-terminal-binding protein 1	CTBP1
3.40637	3.3967	3.44034	3.40165	3.35134	3.27168	3.27641	3.29383	3.3388	3.28234		+	201.97	2490000000	69	2.33141	0.106669	P47897;A0A1B0GVU9;B4DDN1;C9J165;A0A0U1RQT0;H7C0R3;A0A0U1RR66;A0A0U1RQE9;A0A0U1RQX5;A0A0U1RQM8;A0A0U1RRI9;A0A0U1RQL2;A0A0U1RQU2;A0A0U1RRC8;A0A0U1RQX9;A0A0U1RQJ6;A0A0U1RRJ7;F2Z2V6;A0A1B0GTT3;A0A0U1RQQ5;A0A0U1RQC3	P47897;A0A1B0GVU9;B4DDN1	Glutamine--tRNA ligase	QARS
4.03023	4.02396	4.06474	3.99782	4.02553	3.93934	3.93956	3.95812	3.91659	3.97507		+	323.31	3470000000	103	2.32641	0.082719	A0A087WUT6;O60841	A0A087WUT6;O60841	Eukaryotic translation initiation factor 5B	EIF5B
-2.49099	-2.45874	-2.47114	-2.538	-2.42761	-2.28678	-2.25494	-2.15439	-2.33437	-2.31577		+	38.266	29624000	4	2.324	-0.208047	Q9C0B5;H0YEF4	Q9C0B5	Palmitoyltransferase ZDHHC5	ZDHHC5
-2.22231	-2.17868	-2.18596	-2.08201	-2.06682	-2.29912	-2.32397	-2.41123	-2.40519	-2.42105		+	52.427	35034000	7	2.32054	0.224953	A0A0C4DFL8;F5GX28;O94953;K7EQ54	A0A0C4DFL8;F5GX28;O94953	Lysine-specific demethylase 4B	KDM4B
1.37809	1.40959	1.40395	1.38104	1.35979	1.54785	1.6276	1.56243	1.46397	1.5254		+	75.157	642000000	31	2.32044	-0.158958	Q9UNN5;B1ANM7;B3KT28	Q9UNN5;B1ANM7;B3KT28	FAS-associated factor 1	FAF1
0.625202	0.609846	0.570696	0.627905	0.7012	0.309364	0.377396	0.301708	0.246056	0.504967		+	101.58	272000000	15	2.32038	0.279072	P56182	P56182	Ribosomal RNA processing protein 1 homolog A	RRP1
-2.03875	-1.99998	-2.06281	-2.09933	-1.94955	-2.26968	-2.25001	-2.37291	-2.18124	-2.23136		+	6.0302	26643000	5	2.3187	0.230957	Q9P031;F8VNY5	Q9P031	Thyroid transcription factor 1-associated protein 26	CCDC59
6.87761	6.87788	6.82623	6.8309	6.78566	6.69631	6.72222	6.66675	6.73016	6.74777		+	323.31	44700000000	266	2.31793	0.127014	P52272;A0A087X0X3;M0QZM1;M0R2T0;M0R019;M0R2I7;M0QYQ7;M0R0Y6;M0QY96;M0QYL3	P52272;A0A087X0X3;M0QZM1	Heterogeneous nuclear ribonucleoprotein M	HNRNPM
6.16291	6.06201	6.00628	6.22341	6.1751	6.40134	6.50471	6.42074	6.7143	6.62425		+	323.31	31600000000	343	2.31742	-0.407127	Q14315	Q14315	Filamin-C	FLNC
-4.72651	-4.7877	-4.87627	-4.77351	-4.66477	-5.04743	-5.0196	-5.263	-5.04837	-5.05166		+	16.673	13475000	4	2.31507	0.320264	O95391	O95391	Pre-mRNA-splicing factor SLU7	SLU7
1.77964	1.79825	1.75677	1.60356	1.70641	2.09177	2.05912	1.89638	1.9922	1.97836		+	55.702	649000000	21	2.31171	-0.27464	P50440;H0YKW9;H0YMX4;H0YN43;H0YLC6;H0YL75	P50440	Glycine amidinotransferase, mitochondrial	GATM
-0.70277	-0.7408	-0.71049	-0.65706	-0.68708	-0.26442	-0.36909	-0.20946	-0.54334	-0.4164		+	63.256	275000000	8	2.31108	-0.339101	O95674	O95674	Phosphatidate cytidylyltransferase 2	CDS2
3.02794	3.09272	3.12055	3.03061	2.9873	3.25309	3.22372	3.33982	3.22506	3.19407		+	132.78	3070000000	53	2.31065	-0.19533	F8W809;A0A087WSW9;A0A182DWI3;A0A087WSY9;Q16881;E9PIR7;E2QRB9;E9PKD3;A0A0B4J225;E9PIZ5;E9PLT3;E9PKI4;E9PQI3;E9PRI8;A0A096LPD9;E7EWK1;A0A096LPK7;A0A182DWF2;D3YTF8;A0A182DWF3;Q9NNW7	F8W809;A0A087WSW9;A0A182DWI3;A0A087WSY9;Q16881;E9PIR7;E2QRB9	Thioredoxin reductase 1, cytoplasmic	TXNRD1
-2.25084	-2.19073	-2.02926	-2.16508	-2.05661	-1.84705	-1.7933	-1.93603	-1.84136	-1.71017		+	7.9597	40732000	4	2.30784	-0.312922	F8W1F5;Q8IVF7	F8W1F5;Q8IVF7	Formin-like protein 3	FMNL3
-1.15678	-1.12555	-1.45962	-1.19779	-1.49018	-0.83098	-0.82367	-0.82401	-0.55578	-0.59018		+	5.1473	85500000	4	2.30612	-0.561064	Q13643	Q13643	Four and a half LIM domains protein 3	FHL3
4.3021	4.29845	4.35272	4.30948	4.34379	4.23769	4.19544	4.10835	4.12815	4.19602		+	323.31	4680000000	158	2.30565	0.148177	A0A0C4DGG9;Q14839;F5GWX5;Q8TDI0;K7EMY3;F2Z2R5;F5H6N4;I3L229;H7C3H7;H7C0J3;F6T542	A0A0C4DGG9;Q14839;F5GWX5	Chromodomain-helicase-DNA-binding protein 4	CHD4
-2.78736	-2.89664	-2.8878	-2.60097	-2.70803	-3.01051	-3.2664	-3.22942	-3.19516	-3.30611		+	3.4306	5394200	1	2.30513	0.425361	D6RHF8;E9PD69;E9PBZ2;P15428	D6RHF8;E9PD69;E9PBZ2;P15428	15-hydroxyprostaglandin dehydrogenase [NAD(+)]	HPGD
3.90105	3.97416	4.01487	3.87008	3.93086	3.20115	3.40148	3.61811	3.31387	3.64316		+	28.143	5400000000	24	2.30437	0.50265	P10412;Q02539;P22492	P10412	Histone H1.4	HIST1H1E
-1.44946	-1.27016	-1.2271	-1.26605	-1.33852	-1.61286	-1.6065	-1.47233	-1.66706	-1.62552		+	33.311	29248000	3	2.30357	0.286599	Q92953	Q92953	Potassium voltage-gated channel subfamily B member 2	KCNB2
2.58369	2.65273	2.7414	2.56708	2.49335	2.90707	2.90358	3.01326	2.85012	2.83376		+	84.971	1550000000	47	2.30353	-0.293905	A0A087X294;O75914;B1AKS5	A0A087X294;O75914	Non-specific serine/threonine protein kinase;Serine/threonine-protein kinase PAK 3	PAK3
-3.11369	-2.83774	-3.12177	-2.91333	-2.92489	-2.57327	-2.51265	-2.66472	-2.37008	-2.62743		+	4.5685	24203000	2	2.30337	-0.432655	B4E128;Q08AF3	B4E128;Q08AF3	Schlafen family member 5	SLFN5
1.89308	1.82782	1.96666	1.72319	1.80298	2.17824	2.13954	2.16314	2.07112	2.04009		+	158.18	1390000000	32	2.30306	-0.275678	Q9GZP4;X6RHB9;X6R8S9	Q9GZP4	PITH domain-containing protein 1	PITHD1
0.138401	-0.02958	0.045578	0.172251	0.013636	0.416523	0.329325	0.236296	0.436852	0.394499		+	21.18	192000000	9	2.30261	-0.294641	P55212;D6RHU3;D6RBM3	P55212;D6RHU3	Caspase-6;Caspase-6 subunit p18;Caspase-6 subunit p11	CASP6
-2.55352	-2.83885	-2.53928	-2.51478	-2.57329	-2.19645	-2.05577	-2.27692	-2.15969	-1.91587		+	5.4683	40870000	4	2.30255	-0.483005	Q9H772	Q9H772	Gremlin-2	GREM2
2.39969	2.47233	2.52003	2.45243	2.54843	2.68855	2.69903	2.75157	2.5907	2.73937		+	323.31	1740000000	52	2.29934	-0.215265	Q9Y4F1;C9JME2;M0QXT1;H0Y783	Q9Y4F1;C9JME2	FERM, RhoGEF and pleckstrin domain-containing protein 1	FARP1
3.55406	3.45641	3.49522	3.53928	3.49108	3.40066	3.23119	3.24109	3.34772	3.25325		+	260.27	3230000000	50	2.29917	0.212428	P16152;E9PQ63;A8MTM1	P16152;E9PQ63;A8MTM1	Carbonyl reductase [NADPH] 1	CBR1
-0.56061	-0.50959	-0.71801	-0.6107	-0.62417	-0.96519	-0.9594	-1.07224	-0.98147	-0.76225		+	20.75	63026000	7	2.2967	0.343493	Q9Y3A2	Q9Y3A2	Probable U3 small nucleolar RNA-associated protein 11	UTP11L
-0.91399	-0.94346	-0.82506	-0.8746	-0.8672	-0.6629	-0.6894	-0.78804	-0.66969	-0.74121		+	27.11	150000000	13	2.2952	-0.174614	Q8WXX5	Q8WXX5	DnaJ homolog subfamily C member 9	DNAJC9
-0.03748	0.038193	-0.07084	-0.02179	-0.03477	-0.32991	-0.31287	-0.36325	-0.26222	-0.12478		+	173.73	181000000	15	2.29507	0.25327	Q5QJE6;J3KP30;E9PRB3	Q5QJE6;J3KP30	Deoxynucleotidyltransferase terminal-interacting protein 2	DNTTIP2
-1.04566	-1.05385	-1.10595	-1.00904	-1.07155	-0.99128	-0.94739	-0.94682	-0.94756	-0.94555		+	7.8439	117000000	6	2.29453	-0.101493	Q8NHZ8	Q8NHZ8	Anaphase-promoting complex subunit CDC26	CDC26
1.38644	1.46752	1.28094	1.26024	1.33021	1.16111	1.05306	1.01015	1.11574	1.11204		+	172.58	471000000	17	2.28623	0.25465	A6NE02	A6NE02	BTB/POZ domain-containing protein 17	BTBD17
1.93023	1.87584	1.77759	1.8293	1.87252	2.05833	2.05266	2.18469	2.30478	2.24594		+	14.013	327000000	9	2.28591	-0.312185	O95881;V9GY50;V9GYV4	O95881	Thioredoxin domain-containing protein 12	TXNDC12
-0.91096	-1.67811	-1.35264	-1.34107	-1.17214	-0.23437	-0.56001	-0.47531	-0.08879	-0.62445		+	6.763	203000000	4	2.28582	-0.8944	P55001	P55001	Microfibrillar-associated protein 2	MFAP2
6.38754	6.31035	6.32751	6.32428	6.29561	6.22857	6.14268	6.16946	6.2432	6.18811		+	323.31	57400000000	165	2.28581	0.134653	F8W6I7;P09651;F8VZ49;F8VTQ5;H0YH80;F8VYN5;F8W646	F8W6I7;P09651;F8VZ49;F8VTQ5	Heterogeneous nuclear ribonucleoprotein A1;Heterogeneous nuclear ribonucleoprotein A1, N-terminally processed	HNRNPA1
0.698288	0.54459	0.53722	0.520956	0.448757	0.797689	0.776913	0.741529	0.838409	0.842047		+	35.284	256000000	19	2.28565	-0.249355	Q32P28;H7C2W6;E2QRI1	Q32P28	Prolyl 3-hydroxylase 1	LEPRE1
-0.28798	-0.22493	-0.2326	-0.26265	-0.28962	-0.46386	-0.32905	-0.43252	-0.39397	-0.40512		+	35.662	113000000	14	2.28515	0.145346	E9PB90;P52789	E9PB90;P52789	Hexokinase;Hexokinase-2	HK2
4.49714	4.51642	4.51833	4.41583	4.35727	4.18653	4.27172	4.28224	4.24501	4.29098		+	323.31	6690000000	101	2.28491	0.205704	O75534;E9PLT0;E9PNG3;E9PLD4;E9PJK7;E9PKN4	O75534;E9PLT0	Cold shock domain-containing protein E1	CSDE1
-2.27661	-2.39273	-2.14447	-2.12715	-2.09829	-1.71972	-1.63331	-1.59124	-1.92947	-1.83963		+	3.9202	61119000	3	2.28398	-0.465175	E7EV41;P32418	E7EV41;P32418	Sodium/calcium exchanger 1	SLC8A1
4.47463	4.42413	4.38674	4.31068	4.27104	3.99361	4.0405	4.06674	4.1308	4.20156		+	88.38	7330000000	46	2.28264	0.286799	A0A087WXM6;J3QQT2;J3KRX5;A0A0A6YYL6;P18621;J3KRB3;A0A087WWH0;J3QS96;J3QLC8;A0A0A0MRF8;A0A087WY81;J3KSJ0	A0A087WXM6;J3QQT2;J3KRX5;A0A0A6YYL6;P18621;J3KRB3;A0A087WWH0;J3QS96;J3QLC8;A0A0A0MRF8;A0A087WY81	60S ribosomal protein L17	RPL17;RPL17-C18orf32
-0.1083	-0.34741	-0.05737	-0.15398	-0.19478	0.298784	0.199821	0.46529	0.107044	0.219452		+	129.39	288000000	8	2.28244	-0.430446	B4DDG0;B4E171;P41732	B4DDG0;B4E171;P41732	Tetraspanin;Tetraspanin-7	TSPAN7
-2.19226	-2.03973	-2.24552	-2.05011	-2.22238	-1.86515	-1.76996	-1.89916	-1.93396	-1.85453		+	27.134	32259000	5	2.28105	-0.285444	A0A075B7G8;J3KPL8;O00213;V9GY97;A0A087X0V7;A0A087WYH9	A0A075B7G8;J3KPL8;O00213;V9GY97;A0A087X0V7;A0A087WYH9	Amyloid beta A4 precursor protein-binding family B member 1	APBB1
2.34639	2.27863	2.35084	2.33159	2.30281	2.4437	2.41683	2.48355	2.39865	2.42096		+	173.61	1660000000	48	2.28091	-0.110685	F5H365;Q15436;G3V4V1;G3V1W4;G3V3G5;G3V2R6;G3V5X8;G3V4Q2;G3V5K1	F5H365;Q15436	Protein transport protein Sec23A	SEC23A
-0.42912	-0.4834	-0.47878	-0.42783	-0.5113	-0.20592	-0.3182	-0.35951	-0.21142	-0.19153		+	115.4	114000000	13	2.28041	-0.208768	P34896;J3KRK5;J3KRZ5	P34896;J3KRK5;J3KRZ5	Serine hydroxymethyltransferase, cytosolic	SHMT1
3.67458	3.62211	3.63109	3.59178	3.64886	3.49156	3.52873	3.41595	3.4549	3.53868		+	176.79	2610000000	45	2.28002	0.147719	Q7L0Y3;C9JVB6	Q7L0Y3;C9JVB6	Mitochondrial ribonuclease P protein 1	TRMT10C
-0.09579	-0.15646	-0.0841	-0.03391	-0.09484	0.038458	0.067837	-0.00735	0.079039	0.098972		+	15.211	294000000	7	2.27967	-0.148407	Q9UBV8	Q9UBV8	Peflin	PEF1
3.32288	3.31448	3.28633	3.23586	3.27284	3.38489	3.43653	3.43542	3.47692	3.54296		+	172.85	2660000000	44	2.27926	-0.168867	Q9Y570	Q9Y570	Protein phosphatase methylesterase 1	PPME1
2.62874	2.44603	2.48804	2.52562	2.52518	2.35529	2.27801	2.35914	2.35877	2.31915		+	323.31	1700000000	35	2.27797	0.188652	O43399;A0A087WYR3;A0A087WZ51	O43399;A0A087WYR3;A0A087WZ51	Tumor protein D54	TPD52L2
1.36115	1.35219	1.40234	1.44976	1.48573	1.71247	1.58761	1.55077	1.70803	1.62564		+	36.627	651000000	16	2.27627	-0.226669	P35914;H0Y2L7;G5E9S9;B7Z4D4;B7Z212;Q8TB92	P35914	Hydroxymethylglutaryl-CoA lyase, mitochondrial	HMGCL
0.461021	0.544132	0.55279	0.631052	0.676687	0.73284	0.910875	0.86821	0.867973	0.967119		+	46.559	387000000	15	2.27625	-0.296267	Q10471;F8VUJ3;Q8N4A0	Q10471	Polypeptide N-acetylgalactosaminyltransferase 2;Polypeptide N-acetylgalactosaminyltransferase 2 soluble form	GALNT2
1.06143	1.00598	1.02528	1.04886	1.00268	0.923958	0.937078	0.876751	0.9653	0.88345		+	112	395000000	31	2.27469	0.111539	Q8N3F8;H0Y6J8;B0QY91;B0QY86;Q8IY33	Q8N3F8;H0Y6J8	MICAL-like protein 1	MICALL1
0.855932	0.833307	0.854898	0.971762	0.860123	0.664602	0.589378	0.729549	0.546665	0.695639		+	68.881	225000000	22	2.27424	0.230038	F8W6X9;A0A087WTQ6;Q7Z5N4	F8W6X9;A0A087WTQ6;Q7Z5N4	Protein sidekick-1	SDK1
3.48954	3.47009	3.52285	3.35251	3.44914	3.33809	3.27641	3.24224	3.24046	3.25257		+	323.31	2430000000	64	2.27068	0.186874	P19174;V9GY71;V9GYH5;V9GY63;A0A0D9SEK2	P19174	1-phosphatidylinositol 4,5-bisphosphate phosphodiesterase gamma-1	PLCG1
0.081974	-0.2173	-0.0759	0.581299	0.322559	1.13078	0.87937	1.05724	1.58523	1.10028		+	89.3	659000000	19	2.2704	-1.01205	P21980	P21980	Protein-glutamine gamma-glutamyltransferase 2	TGM2
1.19369	1.03576	1.16694	0.91927	1.13846	0.799643	0.82811	0.637722	0.709204	0.792753		+	30.014	429000000	14	2.26852	0.337338	A0A087WXC5;E7ESZ7;O95299;H7C2W5;H7C2X4;C9J6X0;Q8N1B9	A0A087WXC5;E7ESZ7;O95299;H7C2W5;H7C2X4	NADH dehydrogenase [ubiquinone] 1 alpha subcomplex subunit 10, mitochondrial	NDUFA10
3.438	3.31281	3.34145	3.3504	3.34917	3.52442	3.49532	3.56544	3.65813	3.52145		+	226.03	4130000000	53	2.26829	-0.194585	Q9BS26	Q9BS26	Endoplasmic reticulum resident protein 44	ERP44
4.27624	4.57608	4.29798	4.60775	4.28985	3.54676	3.85576	3.80553	3.83616	4.03654		+	139.37	6610000000	50	2.26688	0.593429	P04040	P04040	Catalase	CAT
-0.3477	-0.32099	-0.42939	-0.34898	-0.58882	-0.72338	-0.79722	-0.68905	-0.65155	-0.67868		+	34.202	121000000	6	2.26534	0.300798	Q9BT23;J3QQM5;J3KRR0;J3QL69	Q9BT23;J3QQM5;J3KRR0	LIM domain-containing protein 2	LIMD2
0.410988	0.38933	0.504028	0.460451	0.384417	0.265245	0.115856	0.259813	0.276175	0.205353		+	35.147	287000000	15	2.26318	0.205354	A0A087WZP2;Q9UI36;A0A087WY66;A0A087WZA7;D6REJ4	A0A087WZP2;Q9UI36;A0A087WY66;A0A087WZA7	Dachshund homolog 1	DACH1
-0.85771	-0.83021	-1.10732	-0.84103	-0.96235	-1.27805	-1.24154	-1.47559	-1.25343	-1.23877		+	113.94	257000000	11	2.26245	0.377753	O75607	O75607	Nucleoplasmin-3	NPM3
0.1789	0.330221	0.357611	0.358526	0.238321	-0.00181	0.03956	0.118567	-0.0737	-0.11667		+	53.934	162000000	8	2.26055	0.299526	Q5EBL8	Q5EBL8	PDZ domain-containing protein 11	PDZD11
0.584606	0.623804	0.578102	0.638344	0.467628	0.835257	0.832222	1.03183	0.806223	0.808529		+	31.085	298000000	12	2.2599	-0.284316	Q9Y653;H3BRH0;H3BNH4;H3BV52;H3BSB8;A0A1B0GX62;H3BMF8;H3BUH2;H3BM73;H3BS94;H3BRZ4;H3BVA0;H3BMY9;H3BTH7;H3BRI7;H3BQZ1;H3BVD3;H3BUU6;H3BQ46;H3BP67;H3BQ11;H3BSF7;H3BSJ6;H3BSN7;H3BV72;H3BRA1;H3BT88;H3BUI6;H3BRI2;H3BVE9;H3BQJ9;H3BNN3;H3BPA6;H3BTK9;H3BSP5	Q9Y653;H3BRH0;H3BNH4;H3BV52	G-protein coupled receptor 56;GPR56 N-terminal fragment;GPR56 C-terminal fragment	GPR56;ADGRG1
-0.40971	-0.32113	-0.22965	-0.30944	-0.34156	-0.60682	-0.58654	-0.54347	-0.81494	-0.58611		+	12.988	175000000	6	2.25883	0.305278	A6NEP9;Q8NG11;H7BXY6	A6NEP9;Q8NG11;H7BXY6	Tetraspanin;Tetraspanin-14	TSPAN14
0.422129	0.421234	0.481913	0.397726	0.417143	0.569052	0.63064	0.718122	0.535624	0.616703		+	230.83	297000000	32	2.25861	-0.185999	Q8NDI1;B5MC86;H7BZ98;H7C0Q4;C9IYU2;C9K0H9;H7C1E6;C9J268	Q8NDI1	EH domain-binding protein 1	EHBP1
1.4643	1.37653	1.39426	1.32037	1.41663	1.23705	1.15868	1.12921	1.27084	1.22024		+	29.988	466000000	28	2.25819	0.191214	P49711;F5H2V8;V9GY73;Q8NI51	P49711	Transcriptional repressor CTCF	CTCF
2.3567	2.32894	2.36458	2.35158	2.33184	2.43851	2.54024	2.60146	2.46011	2.5067		+	108.79	1430000000	39	2.25705	-0.162675	Q92558;Q5SZK5;Q5SZK4;Q5SZK3	Q92558;Q5SZK5	Wiskott-Aldrich syndrome protein family member 1	WASF1
3.40738	3.34776	3.49793	3.38874	3.5411	3.73988	3.74187	3.63044	3.60983	3.68405		+	182.82	2320000000	61	2.25479	-0.244634	P43304;F5GYK7	P43304	Glycerol-3-phosphate dehydrogenase, mitochondrial	GPD2
0.078371	0.129425	0.014778	0.042503	0.094723	-0.04082	-0.14329	-0.08758	-0.05595	-0.16497		+	18.955	194000000	11	2.25474	0.170482	Q8TF42	Q8TF42	Ubiquitin-associated and SH3 domain-containing protein B	UBASH3B
0.452961	0.530993	0.544428	0.461355	0.56109	0.13649	0.241056	0.081545	0.064396	0.36968		+	41.292	309000000	12	2.25392	0.331532	Q9H7B2;Q5VXN0;U3KQN5;Q5VXM9	Q9H7B2;Q5VXN0	Ribosome production factor 2 homolog	RPF2
1.73413	1.90444	1.67366	1.76483	1.65567	1.51051	1.50365	1.43287	1.52913	1.47294		+	83.643	775000000	18	2.25381	0.256729	Q9NQ88;A0A0U1RQD1	Q9NQ88;A0A0U1RQD1	Fructose-2,6-bisphosphatase TIGAR	TIGAR
3.43118	3.45974	3.5015	3.34373	3.34565	3.6137	3.59782	3.68822	3.59164	3.58413		+	177.95	2720000000	61	2.25366	-0.198742	P49589;B4DKY1;E9PRS8;C9JLN0	P49589;B4DKY1	Cysteine--tRNA ligase, cytoplasmic	CARS
2.95983	2.95491	3.10019	2.89664	2.95437	3.21105	3.17298	3.20483	3.17582	3.11898		+	132.23	2110000000	51	2.25143	-0.203543	P09543;K7ERC4;C9K0L8;K7ERZ0;K7EN66	P09543	2,3-cyclic-nucleotide 3-phosphodiesterase	CNP
-1.70148	-1.66944	-1.68551	-1.72176	-1.77664	-1.50479	-1.5056	-1.39341	-1.59748	-1.39621		+	3.452	96798000	2	2.25043	-0.231468	F6V107;Q9NRD5;F6TII1;F6V3V1;F6VY12	F6V107;Q9NRD5	PRKCA-binding protein	PICK1
5.54728	5.60638	5.61409	5.47659	5.57774	5.41567	5.4213	5.39011	5.39113	5.45531		+	323.31	20900000000	166	2.25014	0.149711	Q13263;M0R0K9;M0R3C0;M0R2I3	Q13263;M0R0K9	Transcription intermediary factor 1-beta	TRIM28
2.21775	2.37125	2.3727	2.30944	2.41852	1.94458	2.07023	2.0046	1.98347	2.19024		+	43.28	686000000	27	2.24914	0.299312	Q9BZE4;Q5T3R7	Q9BZE4	Nucleolar GTP-binding protein 1	GTPBP4
4.90657	4.75799	4.81657	4.73159	4.76879	4.97029	4.99786	5.0248	5.05165	4.93552		+	323.31	14300000000	99	2.24838	-0.199718	Q15019;C9JB25;C9J938;C9IZU3;C9JZI2;A0A1B0GXJ2;C9JFT1;F8WB65;C9JT15;C9JSE7	Q15019	Septin-2	2022-09-02
2.94333	2.88414	3.06408	2.87253	2.89071	3.21414	3.22394	3.29724	3.10906	3.13373		+	81.601	2680000000	47	2.24712	-0.264664	Q9UQ16	Q9UQ16	Dynamin-3	DNM3
-0.76821	-0.78598	-1.04661	-0.54479	-0.85541	-1.29792	-1.38572	-1.33866	-1.13041	-1.41943		+	130.19	47273000	6	2.24606	0.514229	A0A0A0MQU4;Q96I15;H7C3V9;H7C4A1;H7C280;H7C1S7;C9JNL5;H7C277;H7C1N7;F8WCL3;F8WBU3	A0A0A0MQU4;Q96I15;H7C3V9;H7C4A1	Selenocysteine lyase	SCLY
1.43679	1.4386	1.35245	1.36443	1.31944	1.18494	1.11243	0.980677	1.16178	1.20714		+	95.098	597000000	26	2.24473	0.25295	M0QWZ7;Q9NP81;M0R2C6;B4DJM9;M0R259;M0R2H5;M0QX29;M0R1C0	M0QWZ7;Q9NP81;M0R2C6;B4DJM9	Serine--tRNA ligase, mitochondrial	SARS2
-2.53824	-2.34141	-2.50478	-2.5407	-2.62651	-2.29151	-2.13485	-1.97242	-1.96437	-1.90716		+	2.1429	45998000	2	2.24376	-0.456264	Q8NFX7	Q8NFX7	Syntaxin-binding protein 6	STXBP6
1.23845	1.14536	1.21797	1.10342	1.1499	1.33502	1.36464	1.40031	1.27515	1.35072		+	90.58	642000000	18	2.24166	-0.174146	Q8TEA8;A0A087WZV9	Q8TEA8;A0A087WZV9	D-tyrosyl-tRNA(Tyr) deacylase 1;D-tyrosyl-tRNA(Tyr) deacylase	DTD1
-0.35412	-0.50406	-0.47676	-0.34021	-0.37725	-0.77617	-0.53618	-0.72808	-0.72308	-0.7219		+	29.261	61246000	13	2.2388	0.2866	Q8TD19;G3V459	Q8TD19	Serine/threonine-protein kinase Nek9	NEK9
1.66183	1.61753	1.7107	1.64802	1.66872	1.8462	1.75749	1.94194	1.82362	1.83172		+	61.403	566000000	13	2.23666	-0.178832	P11117;E9PQY3;E9PHY0;E9PKW9;E9PQW9;B7Z6U3;E9PP23;B7Z7D2	P11117;E9PQY3;E9PHY0;E9PKW9;E9PQW9;B7Z6U3;E9PP23	Lysosomal acid phosphatase	ACP2
-2.01735	-1.98484	-2.06181	-1.983	-1.99335	-1.76632	-1.84152	-1.65817	-1.6329	-1.85402		+	6.3805	50935000	6	2.2363	-0.257483	P16035;B4DFW2;K7EIX4	P16035;B4DFW2	Metalloproteinase inhibitor 2	TIMP2
2.40388	2.37112	2.3831	2.54033	2.47568	2.6573	2.60242	2.63194	2.77042	2.66176		+	139.95	1610000000	45	2.23575	-0.229945	P17655	P17655	Calpain-2 catalytic subunit	CAPN2
2.95235	2.93387	2.96602	2.88619	2.95844	3.15933	3.09616	3.04887	3.06486	3.0345		+	148.81	2670000000	45	2.23268	-0.141368	P09417;B7Z415;D6RGG7;D6RHJ7;H0Y8F7	P09417;B7Z415;D6RGG7	Dihydropteridine reductase	QDPR
3.17595	3.17643	3.17453	3.20611	3.09346	3.30236	3.29685	3.34525	3.29382	3.24631		+	323.31	1760000000	100	2.23153	-0.131621	Q15276;K7ENJ9;A0A087WZZ3;I3L2B8;I3L456	Q15276	Rab GTPase-binding effector protein 1	RABEP1
-5.05169	-4.46863	-4.67884	-4.44202	-4.90741	-4.2388	-3.71743	-3.625	-3.6316	-3.38585		+	7.5016	13643000	5	2.23067	-0.989982	P20366	P20366	Protachykinin-1;Substance P;Neurokinin A;Neuropeptide K;Neuropeptide gamma;C-terminal-flanking peptide	TAC1
4.57782	4.60522	4.55814	4.60365	4.5316	4.42039	4.48033	4.42717	4.4397	4.51167		+	323.31	8360000000	86	2.23038	0.119433	P05091;F8VP50;S4R3S4;H0YMG7;O94788;H0YKL3	P05091	Aldehyde dehydrogenase, mitochondrial	ALDH2
2.91007	3.00454	3.05031	2.94951	2.89695	3.13112	3.09872	3.13572	3.11116	3.13015		+	94.663	1610000000	26	2.23021	-0.1591	Q9BVG4;A6NDF3	Q9BVG4	Protein PBDC1	PBDC1
-1.28476	-1.12016	-1.34813	-1.27619	-1.56096	-1.86848	-1.75504	-1.84691	-1.73444	-1.62439		+	1.9532	22079000	2	2.23008	0.447815	Q15493	Q15493	Regucalcin	RGN
5.21033	5.17658	5.20117	5.11581	5.15489	4.92829	5.00763	5.01272	4.98714	5.09053		+	64.935	14600000000	83	2.22994	0.166491	P39023;G5E9G0;B5MCW2;H7C422;H7C3M2;F8WCR1;Q92901	P39023;G5E9G0;B5MCW2;H7C422;H7C3M2	60S ribosomal protein L3	RPL3
-3.41873	-3.08649	-3.11844	-3.05433	-3.38515	-2.75259	-2.69893	-2.625	-2.88809	-2.70727		+	1.518	12681000	2	2.22937	-0.478254	Q9GZV3	Q9GZV3	High affinity choline transporter 1	SLC5A7
-0.60261	-0.28636	-0.45252	-0.44263	-0.49072	-1.10521	-0.79254	-0.94263	-0.73064	-0.90364		+	4.4655	92885000	3	2.22764	0.439965	P16930	P16930	Fumarylacetoacetase	FAH
-0.0897	-0.06105	-0.01891	0.022245	-0.04572	-0.27209	-0.31846	-0.2127	-0.24094	-0.13058		+	63.067	230000000	15	2.22732	0.196328	Q9Y625;A0A087WT82	Q9Y625	Glypican-6;Secreted glypican-6	GPC6
-0.69912	-0.70398	-0.63533	-0.69013	-0.68538	-0.47711	-0.3836	-0.30002	-0.54296	-0.4988		+	37.88	137000000	17	2.22605	-0.242292	A0A1B0GWG1;A0A1B0GTX7;E9PEZ5;A0A1B0GUL6;Q9UPP5	A0A1B0GWG1;A0A1B0GTX7;E9PEZ5;A0A1B0GUL6;Q9UPP5	Uncharacterized protein KIAA1107	KIAA1107
0.616383	0.740576	0.725344	0.689785	0.68261	0.450027	0.388529	0.47905	0.517162	0.582073		+	18.156	423000000	13	2.22556	0.207571	Q9UHI6;E9PJ60	Q9UHI6	Probable ATP-dependent RNA helicase DDX20	DDX20
-0.74981	-0.6617	-0.63403	-0.72629	-0.60068	-0.35904	-0.28537	-0.37132	-0.55101	-0.41726		+	62.192	113000000	12	2.22427	-0.277701	Q6IQ22	Q6IQ22	Ras-related protein Rab-12	RAB12
3.80337	3.78632	3.84516	3.65803	3.77577	3.44941	3.52429	3.52938	3.54316	3.64515		+	100.18	4910000000	31	2.22198	0.235454	P46778;M0R181;G3V1B3;M0R3I5	P46778;M0R181;G3V1B3	60S ribosomal protein L21	RPL21
1.13103	1.37576	1.14824	1.41201	1.13352	0.337036	0.731022	0.805922	0.690815	0.79344		+	167.2	600000000	16	2.2214	0.568465	Q93088;E5RJH0;Q9H2M3	Q93088;E5RJH0	Betaine--homocysteine S-methyltransferase 1	BHMT
0.172157	0.145756	0.224855	0.155577	0.23546	0.270361	0.313444	0.300482	0.319889	0.365572		+	71.034	228000000	12	2.21871	-0.127188	Q96C19;H0Y4Y4	Q96C19;H0Y4Y4	EF-hand domain-containing protein D2	EFHD2
1.29936	1.31631	1.25551	1.0905	1.1264	0.99041	0.862408	0.682083	0.908142	0.772505		+	22.169	381000000	6	2.21801	0.374506	P63218	P63218	Guanine nucleotide-binding protein G(I)/G(S)/G(O) subunit gamma-5	GNG5
-1.50504	-1.63907	-1.77997	-1.53557	-1.68021	-1.32403	-1.36966	-1.34815	-1.17066	-1.31298	+	+	4.6902	54986000	2	2.21666	-0.322879	CON__Q3ZBD7	CON__Q3ZBD7
-1.01319	-0.88919	-0.78266	-0.91788	-0.99384	-0.67311	-0.68429	-0.57536	-0.73021	-0.58605		+	39.778	175000000	7	2.21521	-0.269548	Q9Y547;A6NIR2;X6R7Y7;A6NG08	Q9Y547;A6NIR2;X6R7Y7	Intraflagellar transport protein 25 homolog	HSPB11
1.33224	1.219	1.44492	1.25622	1.28179	1.66892	1.53894	1.59834	1.52107	1.50854		+	112.89	520000000	20	2.2148	-0.260329	Q9UBH6	Q9UBH6	Xenotropic and polytropic retrovirus receptor 1	XPR1
0.644279	0.646227	0.693417	0.751474	0.640167	0.810099	0.848728	0.915684	0.821285	0.78969		+	65.266	408000000	30	2.21442	-0.161984	Q9BW62;Q5T558;A2A3H2	Q9BW62	Katanin p60 ATPase-containing subunit A-like 1	KATNAL1
-2.25868	-2.28947	-2.2834	-2.29796	-2.29805	-2.38515	-2.47639	-2.5793	-2.42395	-2.54854		+	2.3218	15024000	1	2.2142	0.197157	A0A0A0MR35;A0A0A0MSE7;Q86UA6;F5H3Q7;B3KTT3	A0A0A0MR35;A0A0A0MSE7;Q86UA6;F5H3Q7;B3KTT3	RPA-interacting protein	RPAIN
0.32585	0.318264	0.35129	0.280235	0.329788	0.171045	0.170332	0.061018	0.159554	0.236723		+	25.287	215000000	13	2.21292	0.161351	Q99856;K7EJ04;H0YFY1	Q99856	AT-rich interactive domain-containing protein 3A	ARID3A
2.56869	2.56344	2.6603	2.61301	2.60523	2.79434	2.79053	2.85951	2.75804	2.68607		+	285.14	1500000000	74	2.21211	-0.175566	O75145;R4GN36;R4GNF1;A0A0C4DGR8;A0A0C4DGR7	O75145;R4GN36	Liprin-alpha-3	PPFIA3
-0.45224	-0.48348	-0.5362	-0.56532	-0.53796	-0.66658	-0.67996	-0.71731	-0.60037	-0.65227		+	23.243	124000000	11	2.21174	0.148261	Q96FV9;A0A087WWS1;R4GMN4;J3KT14;A0A087WY84	Q96FV9;A0A087WWS1	THO complex subunit 1	THOC1
-0.29691	-0.45808	-0.40764	-0.33578	-0.26093	-0.08103	-0.16222	-0.09874	0.050804	-0.12266		+	168.56	241000000	10	2.20981	-0.269099	A0A087X1G7;O60613;A0A0J9YX89;A0A087WXL0;A0A0B4J1T0;A8MZD0	A0A087X1G7;O60613;A0A0J9YX89	15 kDa selenoprotein	2022-09-15
4.80928	4.81714	4.85877	4.78583	4.79427	4.96088	4.9723	5.06623	4.93142	4.91218		+	323.31	17500000000	141	2.20845	-0.155543	P38606;C9JVW8;C9JA17	P38606	V-type proton ATPase catalytic subunit A	ATP6V1A
5.36558	5.37669	5.4253	5.28649	5.31305	5.53588	5.4931	5.53113	5.45296	5.51148		+	323.31	8230000000	206	2.20828	-0.15149	Q14008;H0YDX5;E9PQH5;H0YCF6;H0YEK7	Q14008	Cytoskeleton-associated protein 5	CKAP5
1.39533	1.39562	1.57558	1.45584	1.5112	1.75062	1.63034	1.6399	1.71411	1.68763		+	85.277	959000000	13	2.20413	-0.217807	P42785;E9PQN3;E9PKN6;E9PIG4;E9PQB5;E9PL85;E9PNF7;E9PLY4;E9PNJ1	P42785;E9PQN3;E9PKN6;E9PIG4	Lysosomal Pro-X carboxypeptidase	PRCP
-0.96833	-0.93038	-0.86633	-0.95379	-1.00693	-0.76613	-0.74508	-0.76001	-0.74021	-0.86285		+	9.7668	161000000	5	2.20298	-0.170293	J3QTA2;Q99933;A0A0U1RR89;C9JYK5	J3QTA2;Q99933;A0A0U1RR89;C9JYK5	BAG family molecular chaperone regulator 1	BAG1
-3.68051	-3.60977	-3.48001	-3.78213	-3.82047	-3.98947	-3.97796	-4.20828	-4.05002	-4.09573		+	16.217	13387000	2	2.2029	0.389714	O75112;A0A096LPD7;A0A0C4DGG7	O75112	LIM domain-binding protein 3	LDB3
1.43107	1.35688	1.40122	1.30743	1.38224	1.23944	1.19868	1.03357	1.15382	1.18347		+	20.663	433000000	13	2.20283	0.213972	O43678	O43678	NADH dehydrogenase [ubiquinone] 1 alpha subcomplex subunit 2	NDUFA2
3.74769	3.77283	3.75953	3.71086	3.74033	3.45212	3.59653	3.53627	3.44152	3.64117		+	65.044	9570000000	43	2.20107	0.212727	P62280;M0QZC5;M0R1H6	P62280;M0QZC5	40S ribosomal protein S11	RPS11
-0.9621	-1.02535	-1.05063	-1.11579	-1.19052	-0.85773	-0.684	-0.83201	-0.85094	-0.79671		+	15.724	99059000	7	2.19858	-0.264602	P04183;K7ERV3;K7ENW5;K7ES52;K7ERJ1	P04183;K7ERV3;K7ENW5;K7ES52;K7ERJ1	Thymidine kinase, cytosolic;Thymidine kinase	TK1
-2.49487	-2.34546	-2.32619	-2.26924	-2.37042	-2.17317	-1.94811	-1.76235	-1.83707	-1.99508		+	7.8071	45013000	2	2.19705	-0.418082	O76041	O76041	Nebulette	NEBL
2.95671	2.91271	2.93065	2.89204	2.93521	3.08443	3.03222	3.05835	2.98679	3.0061		+	174.38	1240000000	62	2.19702	-0.108115	O00291;C9JMG5	O00291	Huntingtin-interacting protein 1	HIP1
0.890612	0.981752	0.74346	1.05825	0.877321	0.398268	0.476057	0.560566	0.621828	0.649418		+	29.156	365000000	10	2.1951	0.369051	Q13228;H0Y532;C9JVL0;F2Z2W8;F8WCR4;A6PVX1	Q13228	Selenium-binding protein 1	SELENBP1
-2.25322	-2.25412	-2.21351	-2.09158	-2.17573	-2.34791	-2.38409	-2.49738	-2.41463	-2.37841		+	9.8354	30605000	6	2.19486	0.20685	D6REY2;P23508;A0A096LNU0	D6REY2;P23508;A0A096LNU0	Colorectal mutant cancer protein	MCC
3.0223	3.06197	3.07514	3.01389	3.03809	3.22973	3.1688	3.15993	3.10065	3.16627		+	130.15	1450000000	47	2.19225	-0.122798	Q93034;H0YCA0;E9PP19	Q93034	Cullin-5	CUL5
0.580156	0.722677	0.677662	0.580011	0.608238	0.835077	0.829287	0.842703	0.807192	0.741005		+	34.764	620000000	17	2.19175	-0.177304	Q8NB37;H0YER3;E9PQD8;H0YE25;H0YF25;E9PLI5	Q8NB37;H0YER3;E9PQD8;H0YE25;H0YF25;E9PLI5	Parkinson disease 7 domain-containing protein 1	PDDC1
-0.20016	-0.19174	-0.2636	-0.17147	-0.16849	-0.37355	-0.5108	-0.53072	-0.32519	-0.39314		+	25.863	74977000	11	2.19098	0.227587	Q9ULI0;H7BYF1;C9JG15	Q9ULI0	ATPase family AAA domain-containing protein 2B	ATAD2B
2.79837	2.79944	2.77198	2.74095	2.75031	2.92284	2.85161	2.88368	2.94345	2.84706		+	101.83	3190000000	31	2.18903	-0.117517	P53999;D6RC37;D6R970	P53999	Activated RNA polymerase II transcriptional coactivator p15	SUB1
-0.60778	-0.52942	-0.4913	-0.68717	-0.65437	-1.00481	-0.86699	-0.9413	-0.99008	-0.74318		+	13.065	134000000	6	2.18839	0.315266	Q13895;F8WBL2	Q13895;F8WBL2	Bystin	BYSL
3.22868	3.14768	3.097	3.09523	3.11369	3.37284	3.33244	3.23767	3.32294	3.29065		+	114.4	2250000000	28	2.18563	-0.174851	O43488;H3BLU7;H7C5H7;Q8NHP1;O95154	O43488;H3BLU7	Aflatoxin B1 aldehyde reductase member 2	AKR7A2
-1.5477	-1.64676	-1.63837	-1.56211	-1.74309	-1.40701	-1.38859	-1.24776	-1.44435	-1.39092		+	20.514	61193000	7	2.18556	-0.25188	H3BR56;H3BU79;H3BUY6;H3BRF6;Q96MC5	H3BR56;H3BU79;H3BUY6;H3BRF6;Q96MC5	Uncharacterized protein C16orf45	C16orf45
3.77132	3.84268	3.77398	3.85748	3.82813	3.9536	3.97313	3.91266	3.93157	4.04115		+	323.31	2360000000	89	2.18527	-0.147705	A6NHR9;J3KTL8;J3QSH1;J3KRK8	A6NHR9;J3KTL8	Structural maintenance of chromosomes flexible hinge domain-containing protein 1	SMCHD1
3.90867	3.77219	3.75889	3.79508	3.81164	3.6518	3.56458	3.64146	3.68151	3.65162		+	323.31	3980000000	49	2.18523	0.171098	Q14498;G3XAC6;H0Y4X3;Q5QP23;A0A0U1RQH7;Q5QP22;A0A0U1RQW2;F8WF24;F2Z2Z5;A8MYG5;F2Z3E6;F8WF73;Q86U06;H0Y6I9;G3V5Z6;H0YJJ3;G3XAP0	Q14498;G3XAC6;H0Y4X3	RNA-binding protein 39	RBM39
2.3113	2.37578	2.36429	2.32548	2.31914	2.56952	2.48538	2.49015	2.43195	2.43935		+	323.31	1150000000	67	2.18413	-0.14407	J3KPF0;F8VWT9;Q9Y4D8;F8VU57;V9GYT9	J3KPF0;F8VWT9;Q9Y4D8	Probable E3 ubiquitin-protein ligase HECTD4	HECTD4
2.16819	2.29807	2.17378	2.32005	2.08126	1.65593	1.804	1.80163	1.91311	1.99195	+	+	38.537	1100000000	17	2.18334	0.374947	CON__P02070;CON__Q3SX09;E9PBW4;P69892;P69891;E9PEW8;E9PFT6;P02042	CON__P02070
1.35618	1.30054	1.35548	1.31846	1.3654	1.4247	1.42582	1.40203	1.39405	1.43755		+	109.29	759000000	32	2.18276	-0.0776154	Q16401;F2Z3J2;Q4VXH0	Q16401	26S proteasome non-ATPase regulatory subunit 5	PSMD5
-1.27698	-1.33527	-1.42162	-1.3457	-1.39526	-1.18134	-1.2154	-1.07485	-1.10063	-1.20956		+	10.782	77422000	4	2.18241	-0.198612	Q9UKK6;Q9NPJ8	Q9UKK6;Q9NPJ8	NTF2-related export protein 1;NTF2-related export protein 2	NXT1;NXT2
1.00807	0.87133	0.748215	0.803322	0.727661	1.23109	1.20608	1.08912	1.49328	1.35652		+	12.197	322000000	10	2.17903	-0.443499	P09382;F8WEI7	P09382	Galectin-1	LGALS1
4.10521	4.12308	4.07001	4.0699	4.16611	4.26092	4.44591	4.45973	4.34388	4.6074		+	33.333	6190000000	33	2.17856	-0.316705	P16401	P16401	Histone H1.5	HIST1H1B
3.03681	2.96844	2.92749	2.95188	2.94632	2.84291	2.76991	2.80537	2.88103	2.84226		+	211.35	2120000000	46	2.1779	0.137893	P42166	P42166	Lamina-associated polypeptide 2, isoform alpha;Thymopoietin;Thymopentin	TMPO
0.097178	0.119251	-0.01736	0.080473	0.104263	0.224924	0.274944	0.248421	0.169548	0.241856		+	45.685	143000000	17	2.17729	-0.155177	Q13017;A0A0A0MSK6;H0YK04;G3V444;G3V5I7;G3V360	Q13017;A0A0A0MSK6	Rho GTPase-activating protein 5	ARHGAP5
1.42306	1.44595	1.48309	1.35038	1.39692	1.58057	1.6437	1.64263	1.5796	1.51139		+	114.19	932000000	29	2.17702	-0.1717	Q92597;E5RIR1;E5RGM5;E5RIM2;E5RI76;E7ESM1;E5RIV1;E5RJ98;E5RJY1;E5RH82;E5RK17;E5RG99	Q92597	Protein NDRG1	NDRG1
3.22742	3.28463	3.35721	3.17499	3.25837	2.9618	2.9256	3.09541	2.74735	2.93673		+	18.287	2960000000	15	2.17698	0.327144	Q08722;H7BYS8;H0YC40	Q08722;H7BYS8	Leukocyte surface antigen CD47	CD47
1.01285	0.999722	1.15531	1.04859	1.09314	1.2538	1.26494	1.29196	1.18316	1.20849		+	144.26	856000000	27	2.17603	-0.178549	Q6ZVM7;B7Z2U2;F5H3S6;K7ENB0;K7EKL6	Q6ZVM7;B7Z2U2;F5H3S6	TOM1-like protein 2	TOM1L2
3.22792	3.17827	3.28465	3.15733	3.2412	3.11294	3.02223	2.94838	2.96906	3.06261		+	102.59	1920000000	51	2.17507	0.194828	P28331;B4DJ81;C9JPQ5;F8WDL5	P28331;B4DJ81	NADH-ubiquinone oxidoreductase 75 kDa subunit, mitochondrial	NDUFS1
0.959646	1.06298	1.15296	1.07334	0.9589	0.758741	0.827227	0.899763	0.750816	0.780462		+	88.524	320000000	14	2.1749	0.238163	Q9NR19;F8WCJ4;C9IYL0;B4DEH9;C9JY31;C9JXD9;F8WC73;F8WDJ9;C9J7L5	Q9NR19	Acetyl-coenzyme A synthetase, cytoplasmic	ACSS2
2.09414	1.95131	1.96059	2.0484	1.99981	2.20034	2.13543	2.15841	2.26894	2.24922		+	43.204	799000000	32	2.17394	-0.191619	Q9Y5K5;Q5LJA5;Q5LJA9;H0Y6Y4;Q5LJB0;H0Y4E0;H0Y636;H0Y4K0	Q9Y5K5;Q5LJA5;Q5LJA9;H0Y6Y4;Q5LJB0;H0Y4E0	Ubiquitin carboxyl-terminal hydrolase isozyme L5;Ubiquitin carboxyl-terminal hydrolase	UCHL5
0.122862	0.079187	0.119923	0.016436	0.206802	-0.01817	-0.10831	-0.16332	-0.06776	-0.1352		+	22.764	99370000	12	2.17392	0.207594	Q3SY69;O75891;H0YHN9;C9IZ36	Q3SY69	Mitochondrial 10-formyltetrahydrofolate dehydrogenase	ALDH1L2
1.92332	1.88331	1.92062	1.83772	1.87712	2.03003	1.98108	2.0104	2.0022	1.95179		+	87.607	638000000	24	2.17346	-0.106684	Q8WW12;G5E9V9;A0A0B4J1Z9	Q8WW12	PEST proteolytic signal-containing nuclear protein	PCNP
-3.90031	-4.30252	-4.25793	-4.48126	-4.04918	-4.5478	-5.36078	-5.15624	-5.1915	-5.26491		+	4.0265	12760000	1	2.17343	0.906008	Q3KQV9	Q3KQV9	UDP-N-acetylhexosamine pyrophosphorylase-like protein 1	UAP1L1
-2.9939	-2.89433	-2.86932	-2.86725	-2.96959	-3.34538	-3.02624	-3.23875	-3.2474	-3.28624		+	7.89	36300000	4	2.17259	0.309923	Q9NQR7;REV__B1AKN3;REV__Q9P2R6	Q9NQR7	Coiled-coil domain-containing protein 177	CCDC177
1.68173	1.69862	1.75629	1.68782	1.6453	1.86649	1.81544	1.90181	1.78106	1.81973		+	75.925	840000000	15	2.17031	-0.142954	F8W6G1;Q9UHY1;C9JHZ6;C9JDW7	F8W6G1;Q9UHY1	Nuclear receptor-binding protein	NRBP1
4.59761	4.53026	4.41435	4.54244	4.41477	4.29096	4.27166	4.24809	4.35934	4.25766		+	72.431	6660000000	58	2.17001	0.214344	Q13247	Q13247	Serine/arginine-rich splicing factor 6	SRSF6
-0.25334	-0.30734	-0.43628	-0.25048	-0.31877	-0.57733	-0.49976	-0.62067	-0.53232	-0.46243		+	22.053	226000000	20	2.16998	0.225261	Q15050	Q15050	Ribosome biogenesis regulatory protein homolog	RRS1
-3.93951	-3.92027	-3.89134	-3.89383	-3.77566	-4.29806	-4.26692	-4.54731	-4.2899	-4.07693		+	36.158	3998900	3	2.168	0.411703	Q92667;I3L0W0;I3NI36;I3L3K1;I3L364;I3L0K6;I3L2A2;I3L2N7	Q92667	A-kinase anchor protein 1, mitochondrial	AKAP1
2.56196	2.42677	2.48387	2.44119	2.46242	2.74655	2.64509	2.59776	2.78476	2.66813		+	44.209	948000000	17	2.16754	-0.213213	C9JQD4;O43447;H0YEL5;A6NM32;C9JAN8	C9JQD4;O43447;H0YEL5	Peptidyl-prolyl cis-trans isomerase;Peptidyl-prolyl cis-trans isomerase H	PPIH
-0.75193	-0.16588	-0.46233	-0.21535	-0.59087	-1.17792	-1.07459	-0.99841	-1.09489	-0.91387	+	+	14.979	71087000	7	2.16729	0.614663	CON__P15497	CON__P15497
-1.70555	-1.65767	-1.75002	-1.72816	-1.67606	-1.8225	-1.80676	-1.91672	-1.81031	-1.83591		+	10.812	53976000	7	2.16654	0.134949	P29084;E5RH41;E5RIW4	P29084;E5RH41	Transcription initiation factor IIE subunit beta	GTF2E2
1.82936	1.78106	1.76505	1.78996	1.78162	1.86833	1.85916	1.91294	1.92039	1.84939		+	220.05	660000000	67	2.16472	-0.0926289	Q9Y520;E7EPN9;H7C5N8;A0A0A0MS30	Q9Y520;E7EPN9	Protein PRRC2C	PRRC2C
4.65034	4.68821	4.8807	4.69368	4.68827	4.48853	4.47047	4.53506	4.34025	4.407		+	323.31	6410000000	110	2.16245	0.271977	P26232;A0A0A0MRI5;A0A0A0MTJ6;B9A010;C9IZ88;C9J144;H0YBB8;B8ZZE7;A0A087WZL6;E5RGU3;E5RHJ5	P26232;A0A0A0MRI5;A0A0A0MTJ6	Catenin alpha-2	CTNNA2
0.812223	0.755564	0.832809	0.740133	0.845594	0.650328	0.626451	0.460833	0.506926	0.629766		+	43.276	320000000	12	2.16044	0.222404	F5H5N1;F5GXJ1;O75251;A0A087WXF6;A0A087WTI3	F5H5N1;F5GXJ1;O75251;A0A087WXF6;A0A087WTI3	NADH dehydrogenase [ubiquinone] iron-sulfur protein 7, mitochondrial	NDUFS7
1.30457	1.21059	1.3144	1.32086	1.19078	1.40181	1.41321	1.46322	1.39977	1.44532		+	28.591	375000000	17	2.15946	-0.156424	Q9H074;D6REB4;D6RJF2;D6R9H8;D6RJ02;D6RD97	Q9H074;D6REB4	Polyadenylate-binding protein-interacting protein 1	PAIP1
2.70191	2.74134	2.64744	2.70896	2.70089	2.78267	2.80239	2.86876	2.79324	2.79987		+	323.31	1130000000	125	2.15497	-0.109277	A0A0A0MRF6;Q99996;A0A0A0MRE9;A0A087WX84;H7BYL6;H0Y6Q0;Q6PJH3	A0A0A0MRF6;Q99996;A0A0A0MRE9	A-kinase anchor protein 9	AKAP9
1.00261	1.00327	1.02914	1.08144	1.09615	1.18363	1.15812	1.13879	1.13132	1.15149		+	67.568	456000000	24	2.15495	-0.110147	P52735	P52735	Guanine nucleotide exchange factor VAV2	VAV2
0.461885	0.513697	0.564283	0.483793	0.508278	0.305588	0.406921	0.250235	0.18943	0.337679		+	69.005	227000000	23	2.15451	0.208417	A0A1B0GUA3;Q96EK5;A0A0D9SFK7;A0A1B0GUH6;A0A1B0GTE6;A0A1B0GVY9;A0A1B0GU96;A0A1B0GV79;A0A1B0GW21	A0A1B0GUA3;Q96EK5	KIF1-binding protein	KIAA1279
-2.72256	-2.61086	-2.47266	-2.65065	-2.49463	-2.94003	-2.87194	-2.79704	-2.87516	-2.823		+	9.6009	45072000	6	2.15446	0.271162	H0Y5D5;Q9BTG3;Q5SYW2;F5H2X7;Q9ULV3;A0A0U1RQR2	H0Y5D5;Q9BTG3;Q5SYW2;F5H2X7;Q9ULV3	Cip1-interacting zinc finger protein	CIZ1
2.34063	2.40227	2.29243	2.34656	2.31178	2.22367	2.22265	2.21399	2.26551	2.23909		+	239.07	880000000	56	2.15392	0.105749	Q5VTR2;C9J0A5;C9JXC9;C9JWJ4	Q5VTR2	E3 ubiquitin-protein ligase BRE1A	RNF20
-0.16359	-0.13853	-0.10826	-0.22657	-0.08877	-0.00927	-0.05103	0.01779	0.009922	-0.01031		+	41.663	206000000	12	2.15306	-0.136564	Q14161;R4GNG3;F8W822;F8WAK2;F8VXI9	Q14161;R4GNG3;F8W822;F8WAK2;F8VXI9	ARF GTPase-activating protein GIT2	GIT2
4.63021	4.58614	4.62959	4.63762	4.64234	4.55342	4.4936	4.48273	4.54805	4.56039		+	323.31	6910000000	112	2.15254	0.0975365	Q15029;K7EP67;K7EJ74;K7EIT3;K7EIV5	Q15029	116 kDa U5 small nuclear ribonucleoprotein component	EFTUD2
3.22589	3.2185	3.24107	3.24401	3.20017	3.28198	3.45855	3.46052	3.5023	3.51872		+	323.31	3050000000	70	2.15003	-0.218487	Q14257;H0YL43;A8MXP8	Q14257;H0YL43	Reticulocalbin-2	RCN2
-4.29305	-3.81296	-3.8922	-4.15681	-4.10398	-4.7206	-4.51595	-4.85519	-5.10286	-4.56257		+	2.3099	5093100	2	2.14699	0.699633	Q92833	Q92833	Protein Jumonji	JARID2
-2.73732	-2.81743	-2.7245	-2.6535	-2.85262	-3.02211	-3.07338	-2.914	-3.08842	-2.94215		+	10.183	29883000	5	2.14577	0.250939	Q9HAT8	Q9HAT8	E3 ubiquitin-protein ligase pellino homolog 2	PELI2
-1.1094	-1.16524	-1.10032	-0.97117	-1.06015	-1.45314	-1.20126	-1.38807	-1.47223	-1.35755	+	+	13.748	31980000	9	2.14565	0.293195	CON__P02672;P02671	CON__P02672
0.838142	0.763294	0.754507	0.883694	0.836416	0.624041	0.59499	0.630634	0.724966	0.663488		+	16.618	324000000	14	2.1454	0.167587	Q9BYJ9	Q9BYJ9	YTH domain-containing family protein 1	YTHDF1
-2.55485	-2.49742	-2.58855	-2.48355	-2.60532	-2.79007	-2.63909	-2.87037	-2.77	-2.78567		+	4.9059	17820000	5	2.14498	0.225103	O00268;A0A0G2JRY5	O00268;A0A0G2JRY5	Transcription initiation factor TFIID subunit 4	TAF4
-1.37417	-1.27947	-1.13519	-1.1974	-1.27851	-1.02574	-0.97624	-0.91004	-1.04762	-1.06155		+	50.604	87227000	13	2.1443	-0.248711	Q8IZD9;C9J7D9	Q8IZD9	Dedicator of cytokinesis protein 3	DOCK3
-1.80663	-1.87171	-1.69853	-1.71383	-1.77689	-1.50639	-1.42042	-1.14454	-1.5	-1.4359		+	38.114	48898000	6	2.14332	-0.37207	Q9UKE5;C9J338	Q9UKE5	TRAF2 and NCK-interacting protein kinase	TNIK
0.805502	0.923365	0.849937	0.812763	0.921778	0.673019	0.738428	0.631193	0.663643	0.747013		+	11.144	338000000	11	2.14312	0.17201	A0A087X2D5;Q9BRJ2;A0A0G2JMS5;A0A087WU62	A0A087X2D5;Q9BRJ2;A0A0G2JMS5;A0A087WU62	39S ribosomal protein L45, mitochondrial	MRPL45
2.81429	2.81626	2.8342	2.8003	2.71334	2.9333	2.88645	2.93617	2.91127	2.90046		+	100.41	2700000000	37	2.14245	-0.117853	Q9ULC4	Q9ULC4	Malignant T-cell-amplified sequence 1	MCTS1
-0.29335	-0.35024	-0.27545	-0.31732	-0.4123	-0.18633	-0.17136	-0.15574	-0.13861	-0.24156		+	12.818	109000000	8	2.14182	-0.151011	Q6PL24	Q6PL24	Protein TMED8	TMED8
4.57238	4.55056	4.45923	4.54971	4.45583	4.2474	4.2797	4.27168	4.42112	4.34989		+	91.138	11600000000	50	2.14074	0.203588	P62829;J3KT29;C9JD32;B9ZVP7;J3KTJ3;J3QQT9	P62829;J3KT29;C9JD32;B9ZVP7	60S ribosomal protein L23	RPL23
-2.77877	-3.03759	-3.11911	-2.78208	-2.79313	-2.37251	-2.46897	-2.53738	-2.13896	-2.45648		+	15.364	51417000	8	2.13805	-0.507275	Q9Y4K0;E5RI22;E5RJL2;E5RHH3;E5RFY0;H0YAR1	Q9Y4K0	Lysyl oxidase homolog 2	LOXL2
1.92027	1.91427	2.02351	1.89765	1.96884	2.16706	2.15444	2.14553	2.01612	2.15219		+	59.416	1250000000	19	2.13676	-0.182161	Q8NBX0	Q8NBX0	Saccharopine dehydrogenase-like oxidoreductase	SCCPDH
2.94454	2.97014	3.12105	3.03366	2.93355	3.23007	3.20764	3.35054	3.15336	3.26308		+	323.31	1870000000	77	2.13634	-0.240353	Q9ULH0;E9PH70;A0A1W2PPB7;H0Y8E4;H7C584;A0A1W2PPY4	Q9ULH0;E9PH70;A0A1W2PPB7;H0Y8E4	Kinase D-interacting substrate of 220 kDa	KIDINS220
3.62742	3.71464	3.70363	3.63361	3.69841	3.48075	3.54922	3.50479	3.44007	3.59133		+	148.5	2790000000	70	2.13601	0.162309	Q9HAV4;E2QRM3;H0Y3W3;H0Y3Q8;H0Y9I3	Q9HAV4	Exportin-5	XPO5
3.766	3.7933	3.76781	3.62968	3.63485	3.5258	3.45646	3.3661	3.51473	3.53477		+	157.38	2930000000	56	2.13577	0.238756	Q9P258	Q9P258	Protein RCC2	RCC2
0.953762	0.870541	1.09074	0.910021	0.929434	1.20719	1.18295	1.17128	1.09698	1.14964		+	50.328	341000000	12	2.13461	-0.210706	Q86TP1;Q5SZG1;Q5SZF2	Q86TP1	Protein prune homolog	PRUNE
-0.47458	-0.45019	-0.52238	-0.57096	-0.46759	-0.35645	-0.27093	-0.41163	-0.28976	-0.27651		+	15.308	158000000	7	2.13171	-0.176084	Q9Y2H1;F5H277;F5H7Z3;F5GY51;F5H5E6;F5H0V1;I3L0D0	Q9Y2H1;F5H277	Serine/threonine-protein kinase 38-like	STK38L
1.69858	1.72701	1.702	1.76673	1.83509	1.9197	1.88096	1.88393	1.85073	1.93616		+	198.3	684000000	36	2.13111	-0.148414	O94874	O94874	E3 UFM1-protein ligase 1	UFL1
-0.47154	-0.56674	-0.49296	-0.65646	-0.4422	-0.24063	-0.21992	-0.28693	-0.39331	-0.21709		+	9.6774	114000000	9	2.13098	-0.254403	O60551;Q5VUC6	O60551;Q5VUC6	Glycylpeptide N-tetradecanoyltransferase 2;Glycylpeptide N-tetradecanoyltransferase	NMT2
3.18488	3.14028	3.04595	3.09893	3.09272	2.82742	2.94173	2.95687	2.99816	2.87644		+	146.62	9040000000	31	2.13067	0.192427	P35268;K7ERI7;K7ELC4;K7EMH1;K7EJT5;K7EP65;K7EKS7;C9JYQ9;H0Y8C2;Q6P5R6	P35268;K7ERI7;K7ELC4;K7EMH1	60S ribosomal protein L22	RPL22
-2.8128	-2.72375	-2.71192	-2.71142	-2.87217	-2.5131	-2.45024	-2.42477	-2.65657	-2.42843		+	30.73	20125000	3	2.12739	-0.27179	Q96S90	Q96S90	LysM and putative peptidoglycan-binding domain-containing protein 1	LYSMD1
1.81104	1.83874	1.78585	1.74936	1.77846	1.67059	1.57515	1.54454	1.54042	1.70469		+	52.931	550000000	22	2.12664	0.185614	Q9BQ39;A0A087WVC1	Q9BQ39;A0A087WVC1	ATP-dependent RNA helicase DDX50	DDX50
3.79354	3.82986	3.89981	3.7414	3.79207	3.97934	3.99203	3.97276	3.90395	4.01823		+	236.28	3420000000	75	2.12584	-0.161924	Q9H9A6	Q9H9A6	Leucine-rich repeat-containing protein 40	LRRC40
2.68592	2.64431	2.83103	2.6301	2.70984	3.06933	2.94241	2.92642	2.93956	2.85817		+	142.49	2220000000	32	2.12514	-0.246937	H7C3G9;Q9UJ70;C9JEV6;H7C1L7;H0YEB7;H7C286;H0YE82;E9PPU6;H0YC94;H0YF44	H7C3G9;Q9UJ70;C9JEV6	N-acetyl-D-glucosamine kinase	NAGK
-1.5069	-1.50978	-1.53576	-1.50027	-1.55135	-1.34954	-1.44859	-1.22238	-1.33263	-1.31327		+	25.664	23856000	9	2.12495	-0.187527	Q7L8C5;H0YD47	Q7L8C5	Synaptotagmin-13	SYT13
-1.6047	-1.63566	-1.49523	-1.68759	-1.63143	-1.23615	-1.31069	-1.22591	-1.4993	-1.32236		+	12.394	90348000	5	2.12301	-0.292041	D3DPN2;O75056	D3DPN2;O75056	Syndecan;Syndecan-3	SDC3
3.2853	3.24763	3.39901	3.28535	3.24409	3.53352	3.54422	3.67207	3.4661	3.4499		+	323.31	2500000000	55	2.12169	-0.240884	Q8WXD2	Q8WXD2	Secretogranin-3	SCG3
3.99335	3.96447	4.12994	3.96702	3.92844	4.33209	4.29451	4.4748	4.25446	4.16524		+	323.31	4270000000	107	2.12126	-0.307578	Q96JE9;REV__Q76KP1	Q96JE9	Microtubule-associated protein 6	MAP6
-2.94507	-3.01536	-3.13792	-2.85827	-2.85217	-3.37768	-3.27811	-3.27525	-3.5915	-3.29089		+	2.3737	12416000	2	2.12047	0.400925	Q9NVR2;E5RHN1;E5RJN5;H0YBW3	Q9NVR2	Integrator complex subunit 10	INTS10
3.02054	3.00909	3.05176	3.02867	3.07944	3.1523	3.11689	3.1208	3.17657	3.09551		+	96.036	2220000000	41	2.11789	-0.0945141	O60749;D6RC15	O60749	Sorting nexin-2	SNX2
-0.33347	-0.25889	-0.17525	-0.39031	-0.35686	-0.02831	-0.11598	-0.02315	-0.10464	-0.1301		+	50.243	320000000	7	2.11738	-0.222517	R4GND1;A0A1B0GX65;Q969T4;R4GN77;Q96LR5;R4GMM6;R4GNG6	R4GND1;A0A1B0GX65;Q969T4;R4GN77;Q96LR5	Ubiquitin-conjugating enzyme E2 E3;Ubiquitin-conjugating enzyme E2 E2	UBE2E3;UBE2E2
2.40003	2.30302	2.31092	2.42998	2.32834	2.5388	2.48912	2.58665	2.70087	2.54672		+	83.477	1340000000	34	2.11694	-0.217975	A0A0C4DGQ5;P04632;K7ELJ7;K7EIV0;A0A075B7C0;K7EKD8;U3KQE2;U3KPR7;K7EM73;K7EMQ1;Q96L46;K7ES78	A0A0C4DGQ5;P04632;K7ELJ7;K7EIV0;A0A075B7C0;K7EKD8;U3KQE2;U3KPR7;K7EM73	Calpain small subunit 1	CAPNS1
1.27897	1.30414	1.11842	1.463	1.2992	1.54144	1.61525	1.58615	1.80178	1.68575		+	144.84	559000000	35	2.11653	-0.35333	Q8WX93;H0YA05;D6R9F5;F8WA26;H0Y952;A0A087WX60;Q86TC9	Q8WX93	Palladin	PALLD
2.28959	2.26384	2.30731	2.23372	2.19341	1.93375	2.11898	2.10732	2.07957	2.0775		+	24.057	4820000000	22	2.11642	0.194147	E9PLL6;P46776;E9PJD9;E9PLX7	E9PLL6;P46776;E9PJD9	60S ribosomal protein L27a	RPL27A
-3.03144	-3.15943	-3.25983	-2.84992	-3.14334	-2.75668	-2.65334	-2.68296	-2.41246	-2.38342		+	4.5037	24415000	2	2.11624	-0.51102	F6SKB8;D6RB24;Q9NVZ3	F6SKB8;D6RB24;Q9NVZ3	Adaptin ear-binding coat-associated protein 2	NECAP2
0.67329	0.639622	0.754185	0.548	0.535652	0.828035	0.956476	0.89797	0.826208	0.835211		+	84.186	367000000	8	2.11544	-0.23863	A6NMQ3;Q5T5H1;O43768;A0A1W2PRU0	A6NMQ3;Q5T5H1;O43768;A0A1W2PRU0	Alpha-endosulfine	ENSA
-0.20153	-0.23926	-0.23787	-0.25115	-0.28051	-0.17095	-0.13386	-0.18449	-0.10002	-0.12361		+	16.378	81266000	10	2.11386	-0.0994778	Q9Y6Y0;X6R674;H0Y5Y2	Q9Y6Y0	Influenza virus NS1A-binding protein	IVNS1ABP
-2.88936	-2.73811	-2.8555	-2.76674	-2.73964	-3.14111	-3.12493	-3.33776	-3.22469	-2.94415		+	2.7869	15496000	1	2.11298	0.356654	Q9H9Y2	Q9H9Y2	Ribosome production factor 1	RPF1
5.68502	5.58964	5.61112	5.56894	5.60159	5.46264	5.44231	5.39258	5.54235	5.42496		+	323.31	34500000000	181	2.11129	0.158296	P14866;M0QXS5;M0R1W6;B4DVF8;M0QYL7	P14866;M0QXS5	Heterogeneous nuclear ribonucleoprotein L	HNRNPL
0.463869	0.534136	0.579273	0.45311	0.483694	0.616579	0.648674	0.60293	0.661356	0.625776		+	20.721	472000000	13	2.10939	-0.128247	M0QYT0;M0R076;M0QXS7;M0R1A2;M0R280	M0QYT0
4.89206	4.94137	4.97605	4.86547	4.95028	4.78295	4.76448	4.66456	4.68671	4.82655		+	323.31	5820000000	128	2.10903	0.179996	O60264	O60264	SWI/SNF-related matrix-associated actin-dependent regulator of chromatin subfamily A member 5	SMARCA5
1.48939	1.43418	1.44243	1.42804	1.44567	1.58337	1.48231	1.56782	1.58783	1.56371		+	158.88	706000000	32	2.10888	-0.109066	Q9NYB0;H3BMI8	Q9NYB0	Telomeric repeat-binding factor 2-interacting protein 1	TERF2IP
-4.02909	-3.73912	-3.80944	-3.81933	-4.00828	-3.56847	-3.65676	-3.54114	-3.44802	-3.43204		+	3.7085	7550000	1	2.10878	-0.351764	Q92539;J3KTK1	Q92539;J3KTK1	Phosphatidate phosphatase LPIN2	LPIN2
2.6237	2.60826	2.78117	2.60255	2.6964	2.9031	2.90818	3.02324	2.86107	2.81574		+	27.352	1860000000	29	2.10729	-0.239848	P09497;D6RJD1	P09497	Clathrin light chain B	CLTB
-1.19141	-1.09504	-1.10786	-1.22789	-1.18728	-1.00929	-1.02024	-0.98862	-1.04246	-0.91404		+	12.745	65278000	9	2.10355	-0.166969	A0A087X0H7;Q8NEL9	A0A087X0H7;Q8NEL9	Phospholipase DDHD1	DDHD1
-4.07862	-4.30473	-4.18062	-4.32014	-4.40317	-4.72057	-4.52254	-4.76321	-4.87181	-4.55294		+	4.0205	4641600	2	2.10327	0.428759	H7C1F9;Q2PPJ7	H7C1F9;Q2PPJ7	Ral GTPase-activating protein subunit alpha-2	RALGAPA2
0.909355	0.915565	0.837034	0.919987	0.928881	0.786219	0.786572	0.809124	0.730843	0.827002		+	192.08	282000000	24	2.10315	0.114213	A0A0A0MRP6;B7ZLQ5;P28370	A0A0A0MRP6;B7ZLQ5;P28370	Probable global transcription activator SNF2L1	SMARCA1
-1.33925	-1.33751	-1.29116	-1.27438	-1.35991	-1.5134	-1.54036	-1.41674	-1.48187	-1.40724		+	6.08	51983000	4	2.10256	0.151482	Q86TB9	Q86TB9	Protein PAT1 homolog 1	PATL1
1.61716	1.53624	1.5053	1.50174	1.49936	1.71716	1.7102	1.66827	1.63055	1.63789		+	128.44	683000000	19	2.10253	-0.140857	Q8WZA0;K7ES95	Q8WZA0;K7ES95	Protein LZIC	LZIC
-3.06261	-3.09946	-2.89842	-2.7931	-2.88379	-2.61794	-2.5086	-2.29533	-2.67944	-2.39669		+	2.988	15033000	3	2.10235	-0.447876	Q14982	Q14982	Opioid-binding protein/cell adhesion molecule	OPCML
0.223904	0.237505	0.162992	0.174459	0.177656	-0.01173	0.015272	0.061638	0.105467	-0.09006		+	33.56	378000000	7	2.10176	0.179185	Q14353;A0A1W2PR36	Q14353;A0A1W2PR36	Guanidinoacetate N-methyltransferase	GAMT
4.90891	4.91261	5.02748	4.88411	4.89833	5.14033	5.07357	5.12637	5.06813	5.02984		+	323.31	9920000000	99	2.10167	-0.161359	E9PLK3;P55786;A6NEC2;E9PP11;H0YDG0;H0YCQ5;E9PJY4;E9PJ74;E9PPD4;E9PRQ5;E9PI82;E9PJF9;E9PPZ2	E9PLK3;P55786	Puromycin-sensitive aminopeptidase	NPEPPS
-1.25919	-1.14175	-1.25284	-1.21249	-1.25335	-1.48572	-1.40689	-1.48945	-1.39465	-1.31351		+	15.725	67052000	7	2.10148	0.194123	Q6RFH5;E9PS41;H0YFP2;F5GYL6	Q6RFH5;E9PS41	WD repeat-containing protein 74	WDR74
0.273367	0.38135	0.424156	0.328096	0.398956	0.212238	0.19408	0.082054	0.049166	0.200373		+	93.874	122000000	19	2.10042	0.213603	M0R2B7;P28340;M0QZR8;M0QXE6;M0QXQ2;M0R3H8;M0QZB4	M0R2B7;P28340;M0QZR8	DNA polymerase;DNA polymerase delta catalytic subunit	POLD1
0.782585	0.736256	0.727257	0.743315	0.727343	0.67062	0.661608	0.693529	0.675949	0.619101		+	17.935	308000000	11	2.1002	0.0791897	H7C2Z6;H7BXD5;P28676;C9JIZ3;C9JWQ8	H7C2Z6;H7BXD5;P28676;C9JIZ3	Grancalcin	GCA
-0.55443	-0.44855	-0.46389	-0.54843	-0.38177	-0.27145	-0.36545	-0.16429	-0.17341	-0.19104		+	17.342	174000000	9	2.09992	-0.246288	Q6PD74;H0YL49	Q6PD74	Alpha- and gamma-adaptin-binding protein p34	AAGAB
0.991529	1.05527	1.07605	0.959297	1.12572	0.719034	0.846813	0.823149	0.6999	0.907467		+	261.97	460000000	21	2.09961	0.242299	Q14684	Q14684	Ribosomal RNA processing protein 1 homolog B	RRP1B
1.13662	1.07314	1.11322	1.09904	1.03776	1.38901	1.32712	1.46279	1.22689	1.23627		+	140.47	1850000000	25	2.09879	-0.236462	Q9UHG2;Q9NPY3	Q9UHG2	ProSAAS;KEP;Big SAAS;Little SAAS;Big PEN-LEN;PEN;Little LEN;Big LEN	PCSK1N
-0.01988	-0.16154	0.098049	-0.03414	-0.00729	0.382061	0.35004	0.576635	0.305586	0.169828		+	172.2	275000000	18	2.09844	-0.38179	O14994;A0A0A0MR68;A0A087WTG8;Q4TT46;A6ZJ82	O14994;A0A0A0MR68	Synapsin-3	SYN3
-2.49749	-2.64854	-2.49909	-2.41197	-2.58267	-2.78282	-2.70267	-2.73492	-2.89733	-2.81704		+	3.1951	13149000	2	2.09746	0.259005	Q9UN75	Q9UN75	Protocadherin alpha-12	PCDHA12
0.86046	0.675129	0.71859	0.656773	0.693663	1.0008	0.915867	0.869568	1.0777	1.03315		+	56.979	195000000	11	2.09616	-0.258493	P30405;R4GN99;H0Y548	P30405	Peptidyl-prolyl cis-trans isomerase F, mitochondrial	PPIF
-0.57197	-0.52099	-0.53674	-0.58135	-0.52755	-0.43482	-0.36815	-0.36436	-0.42616	-0.49237		+	65.3	134000000	16	2.09435	-0.130552	Q9H1K0;H7C204;D6RD50;F8WE50;C9JZZ1	Q9H1K0	Rabenosyn-5	RBSN
0.935156	0.568268	0.497082	0.668573	0.665834	-0.03167	-0.47301	-0.26383	0.367765	-0.14283		+	2.6574	102000000	3	2.09419	0.775698	Q86UW8;H3BTH8;Q96S86	Q86UW8;H3BTH8;Q96S86	Hyaluronan and proteoglycan link protein 4;Hyaluronan and proteoglycan link protein 3	HAPLN4;HAPLN3
2.6759	2.71282	2.89146	2.7322	2.83111	3.02592	3.01372	3.06867	2.90603	3.00771		+	129.56	1540000000	31	2.09256	-0.235714	P49902;Q5JUV4;Q5JUV3;H0YHR8;REV__M0QX83;REV__H0YES7;REV__F5GWJ3;REV__Q17RW3;REV__A0A1B0GW38	P49902;Q5JUV4	Cytosolic purine 5-nucleotidase	NT5C2
-1.47658	-1.56936	-1.35873	-1.48745	-1.39848	-1.72501	-1.63506	-1.67433	-1.81959	-1.65037		+	5.7043	99170000	8	2.09165	0.242751	O95298;E9PRQ4;E9PRJ5;A0A087WY27;E9PM14;A0A087WUM3;E9PQ53	O95298	NADH dehydrogenase [ubiquinone] 1 subunit C2	NDUFC2
1.64333	1.67908	1.70422	1.67848	1.60706	1.73715	1.80178	1.90849	1.84308	1.81825		+	236.5	995000000	32	2.09034	-0.159318	O14576;A0A0A0MTG2;C9J3E7;E5RJ75;E5RFE1	O14576;A0A0A0MTG2	Cytoplasmic dynein 1 intermediate chain 1	DYNC1I1
4.70176	4.67958	4.99354	4.80976	4.6843	4.41502	4.26293	4.51077	4.06208	4.19283		+	286.71	12500000000	82	2.0862	0.485062	Q13740;F5GXJ9;H7C543	Q13740;F5GXJ9	CD166 antigen	ALCAM
0.763931	0.800446	0.925425	0.842869	0.987511	1.20622	1.41713	1.23359	1.07303	1.13025		+	43.436	606000000	14	2.08535	-0.348006	P61925	P61925	cAMP-dependent protein kinase inhibitor alpha	PKIA
3.37827	3.35428	3.3302	3.29057	3.32309	3.41567	3.42559	3.47028	3.40546	3.41463		+	212.77	2700000000	49	2.08386	-0.0910423	Q66K74;M0QXQ9;M0QY41;M0R1J2;M0R1M7;M0QZ50	Q66K74	Microtubule-associated protein 1S;MAP1S heavy chain;MAP1S light chain	MAP1S
2.75603	2.73242	2.76668	2.68842	2.69034	2.89926	2.84696	2.93955	2.85112	2.79975		+	77.75	1500000000	36	2.08053	-0.140551	Q9Y2I8;E7EQ49;A0A087WTQ2;C9JGR9	Q9Y2I8;E7EQ49;A0A087WTQ2	WD repeat-containing protein 37	WDR37
-0.7378	-0.86069	-0.79564	-0.9795	-0.97135	-1.23197	-1.38638	-1.71103	-1.16659	-1.55762		+	72.742	176000000	10	2.07965	0.541722	B5MCA4;P16422;C9JKY3	B5MCA4;P16422;C9JKY3	Epithelial cell adhesion molecule	EPCAM
-0.43847	-0.39694	-0.42248	-0.34898	-0.33038	-0.60839	-0.46956	-0.65423	-0.58724	-0.53667		+	145.36	298000000	11	2.07885	0.183766	Q68E01;A0A096LNW8	Q68E01	Integrator complex subunit 3	INTS3
-0.56377	-0.81811	-0.84798	-0.75724	-0.70946	-0.94215	-1.02021	-1.00171	-0.97737	-1.01982		+	21.937	111000000	8	2.07873	0.252941	Q9NYJ7;M0R177	Q9NYJ7;M0R177	Delta-like protein 3	DLL3
-2.63653	-2.72706	-2.60879	-2.65421	-2.63971	-2.51304	-2.36325	-2.54775	-2.43535	-2.35686		+	25.964	24455000	4	2.07673	-0.210011	Q7LGA3;K7EP71	Q7LGA3	Heparan sulfate 2-O-sulfotransferase 1	HS2ST1
-1.85724	-1.85886	-1.82729	-1.72681	-1.72737	-1.63426	-1.59302	-1.64989	-1.45461	-1.52711		+	13.161	39038000	4	2.0754	-0.227736	A1A4S6;H0Y8W5	A1A4S6;H0Y8W5	Rho GTPase-activating protein 10	ARHGAP10
0.698214	0.56122	0.560883	0.904224	0.730776	1.09359	1.0361	0.971136	1.32071	1.13557		+	37.617	345000000	18	2.07539	-0.420358	Q9NR12;D6RF83;D6RH06;D6RAN1;H0Y8W6;H7BYK4	Q9NR12	PDZ and LIM domain protein 7	PDLIM7
-1.33841	-1.32495	-1.33592	-1.37659	-1.38752	-1.13088	-1.12172	-1.00004	-1.24324	-1.20868		+	66.686	83264000	13	2.07316	-0.211765	Q86UU1;A0A087WZL0;G5E9V3;A0A1W2PQ63;REV__E7ESB6;E9PFQ4;Q86SQ0	Q86UU1;A0A087WZL0	Pleckstrin homology-like domain family B member 1	PHLDB1
3.99006	4.03192	4.19739	3.98465	4.01383	4.34013	4.30533	4.38248	4.31416	4.16753		+	323.31	5510000000	75	2.07304	-0.258356	P31323	P31323	cAMP-dependent protein kinase type II-beta regulatory subunit	PRKAR2B
1.17305	1.23204	1.22397	1.22425	1.22594	0.91762	0.986938	1.01155	0.9156	1.15601		+	33.033	272000000	18	2.07263	0.218309	P42696;A2A2V2;Q5TCT4	P42696;A2A2V2	RNA-binding protein 34	RBM34
-4.40208	-4.35736	-4.56988	-4.612	-4.41149	-4.80753	-4.68967	-4.78299	-4.78749	-4.9942		+	15.126	8462300	4	2.07013	0.341812	Q9UPU7;C9JW56	Q9UPU7;C9JW56	TBC1 domain family member 2B	TBC1D2B
-2.09066	-2.07823	-1.95599	-1.91052	-1.9587	-1.80532	-1.73697	-1.82416	-1.85587	-1.76961		+	2.9595	29587000	3	2.06907	-0.200433	P54646;A0A087WXX9	P54646;A0A087WXX9	5-AMP-activated protein kinase catalytic subunit alpha-2	PRKAA2
-0.64283	-0.49138	-0.58008	-0.47121	-0.61123	-0.33513	-0.37314	-0.38773	-0.39495	-0.4245		+	18.611	171000000	13	2.06905	-0.176255	Q9P286;Q9NQU5	Q9P286	Serine/threonine-protein kinase PAK 7	PAK7
-3.93851	-4.10267	-4.04215	-4.11796	-4.10477	-3.83893	-3.80307	-3.77686	-3.90177	-3.92726		+	12.297	7808500	3	2.06897	-0.211636	Q96PB7	Q96PB7	Noelin-3	OLFM3
0.67441	0.642963	0.49313	0.673054	0.669086	0.368059	0.457846	0.385157	0.500462	0.423746		+	42.242	209000000	19	2.06524	0.203475	H7C2Q8;Q99848	H7C2Q8;Q99848	Probable rRNA-processing protein EBP2	EBNA1BP2
0.359804	0.446926	0.50164	0.486301	0.396397	0.611237	0.616676	0.717337	0.54162	0.638479		+	183.8	458000000	31	2.06513	-0.186856	Q9Y6N7;A0A087WTM1;A0A0A0MSX4;A0A087WZ85;H7C4Y7	Q9Y6N7;A0A087WTM1;A0A0A0MSX4;A0A087WZ85	Roundabout homolog 1	ROBO1
-2.11797	-2.02874	-2.10363	-1.89734	-2.07337	-1.8357	-1.74363	-1.6272	-1.86544	-1.76728		+	15.388	74296000	3	2.065	-0.276358	P22304	P22304	Iduronate 2-sulfatase;Iduronate 2-sulfatase 42 kDa chain;Iduronate 2-sulfatase 14 kDa chain	IDS
1.80829	1.86784	1.90066	1.87183	1.91307	1.95349	1.99443	1.97652	1.94378	1.99086		+	157.01	820000000	40	2.06199	-0.0994759	Q96K76	Q96K76	Ubiquitin carboxyl-terminal hydrolase 47	USP47
3.56827	3.51725	3.53891	3.42419	3.44953	3.70562	3.75221	3.68235	3.59258	3.66916		+	105.3	3580000000	31	2.06198	-0.180756	Q9NR31;H0Y5E8;Q5SQT8	Q9NR31;H0Y5E8	GTP-binding protein SAR1a	SAR1A
3.32157	3.30171	3.28923	3.23068	3.2004	3.47837	3.43566	3.4698	3.42234	3.34052		+	67.847	3760000000	40	2.06166	-0.160619	C9J0K6;P30626;B4DHQ6;E9PG82	C9J0K6;P30626;B4DHQ6	Sorcin	SRI
1.33215	1.31573	1.34653	1.26745	1.35921	1.48694	1.47636	1.42035	1.41023	1.40045		+	53.695	499000000	13	2.0615	-0.114655	P49354;E9PQP6;B3KVN2;H0YCW1;E9PPM9;E9PN85	P49354;E9PQP6;B3KVN2	Protein farnesyltransferase/geranylgeranyltransferase type-1 subunit alpha	FNTA
5.27943	5.25372	5.33825	5.30298	5.37119	5.19455	5.17503	5.1019	5.13367	5.22272		+	323.31	9080000000	196	2.06007	0.14354	Q6P2Q9;I3L0J9;I3L3Z8;I3L1T8	Q6P2Q9	Pre-mRNA-processing-splicing factor 8	PRPF8
1.58453	1.48308	1.62067	1.63401	1.49634	1.38137	1.33327	1.40671	1.44215	1.39236		+	100.05	1980000000	17	2.06002	0.172553	P56537;B7ZBH1;A0A0U1RQV5;F8WD20;A0A0B4J1Y7;F8WDS6	P56537	Eukaryotic translation initiation factor 6	EIF6
1.40359	1.34763	1.37813	1.40129	1.38272	1.48683	1.44685	1.44852	1.50226	1.43054		+	183.55	650000000	27	2.0544	-0.0803303	A0A1B0GUC3;A0A1B0GV98;A0A1B0GTC5;A0A1B0GU26;A0A1B0GTC3;A0A1B0GVH5;Q9C0B1;A0A1B0GTY1;A0A1B0GTI3;A0A1B0GUY7;A0A1B0GTZ8	A0A1B0GUC3;A0A1B0GV98;A0A1B0GTC5;A0A1B0GU26;A0A1B0GTC3;A0A1B0GVH5;Q9C0B1;A0A1B0GTY1	Alpha-ketoglutarate-dependent dioxygenase FTO	FTO
3.13591	3.21325	3.16543	3.09827	3.01037	2.96057	2.92904	2.97125	2.9792	2.93121		+	188.85	3090000000	57	2.05378	0.170393	O43396;K7ER96;K7EML9;K7EPB7;K7EME7;K7EKG2	O43396;K7ER96	Thioredoxin-like protein 1	TXNL1
-3.06918	-2.96852	-2.87749	-2.91529	-2.87433	-3.13531	-3.217	-3.26775	-3.51979	-3.35619		+	6.2074	27850000	5	2.05336	0.358248	O14763	O14763	Tumor necrosis factor receptor superfamily member 10B	TNFRSF10B
0.209059	0.370667	0.167376	0.236317	0.260309	0.50172	0.488914	0.398552	0.436852	0.392359		+	85.137	269000000	14	2.05175	-0.194934	Q9GZT4;V9GYE8;I3L4B4;I3L4W4;I3L3N0;Q3ZK31;I3L4L3	Q9GZT4	Serine racemase	SRR
0.211321	0.239668	0.318298	0.217451	0.210997	0.375444	0.381008	0.477812	0.365044	0.339989		+	56.946	263000000	18	2.05075	-0.148312	O60268;H3BMU3;H3BNA7	O60268;H3BMU3	Uncharacterized protein KIAA0513	KIAA0513
1.07126	1.08013	1.19521	1.13154	1.07785	0.985806	0.980761	1.02427	0.936502	0.928251		+	124.33	501000000	14	2.05063	0.140079	Q9Y3L5;A0A087X2C3	Q9Y3L5;A0A087X2C3	Ras-related protein Rap-2c	RAP2C
3.27108	3.38963	3.46567	3.37538	3.25683	3.60901	3.6205	3.73448	3.51651	3.55608		+	243.09	2950000000	38	2.04982	-0.255599	E9PDG8;O60641;H0YBT2	E9PDG8;O60641	Clathrin coat assembly protein AP180	SNAP91
-0.40696	-0.45858	-0.3463	-0.38515	-0.34196	-0.47501	-0.62158	-0.59988	-0.56762	-0.50722		+	58.154	64937000	8	2.04943	0.166472	Q9HAS0;J9JIC5;J3KRR1;K7ERX0;K7EIQ2;K7EII1;J3QKQ1	Q9HAS0;J9JIC5;J3KRR1	Protein Njmu-R1	C17orf75
0.941364	0.830069	0.859901	0.825724	0.862965	0.716129	0.651136	0.475641	0.62146	0.709068		+	28.668	311000000	11	2.0486	0.229317	Q9BSH4	Q9BSH4	Translational activator of cytochrome c oxidase 1	TACO1
0.160284	0.111984	0.190241	0.233622	0.087599	-0.09401	-0.05873	0.030304	0.049931	-0.07027		+	9.5054	267000000	11	2.04837	0.1853	Q92828	Q92828	Coronin-2A	CORO2A
2.64443	2.47825	2.49789	2.47842	2.59801	2.86161	2.77741	2.64928	2.80523	2.76659		+	77.155	1490000000	31	2.04827	-0.232624	Q9UIJ7	Q9UIJ7	GTP:AMP phosphotransferase AK3, mitochondrial	AK3
5.01651	5.03249	5.09419	4.94734	4.93669	5.15733	5.16394	5.17081	5.16132	5.11008		+	264.81	10200000000	70	2.04799	-0.147254	J3KQ32;Q9NTK5;C9JCJ9;C9JTK6	J3KQ32;Q9NTK5	Obg-like ATPase 1	OLA1
0.078711	0.070869	0.26012	0.151098	0.147623	0.420418	0.346186	0.465837	0.291603	0.311155		+	22.517	288000000	17	2.04762	-0.225356	Q68D91	Q68D91	Metallo-beta-lactamase domain-containing protein 2	MBLAC2
-3.65669	-3.56748	-3.66351	-3.67455	-3.70617	-3.87481	-3.8162	-3.84388	-3.72985	-3.80148		+	2.4657	4224400	1	2.04751	0.159564	H0YEF3;E9PN81;Q8TDP1	H0YEF3;E9PN81;Q8TDP1	Ribonuclease H2 subunit C	RNASEH2C
-0.89497	-0.87763	-0.94067	-0.89471	-0.83669	-0.67047	-0.66983	-0.65478	-0.7489	-0.82775		+	10.912	64465000	10	2.04452	-0.174589	P34059	P34059	N-acetylgalactosamine-6-sulfatase	GALNS
-1.69534	-1.63759	-1.43237	-1.66641	-1.43917	-1.95181	-1.79099	-1.99838	-2.08689	-1.86596		+	11.318	76182000	8	2.04399	0.364632	E9PFK5;P78316	E9PFK5;P78316	Nucleolar protein 14	NOP14
5.68952	5.63627	5.62743	5.51104	5.55338	5.37254	5.4352	5.38411	5.46815	5.46732		+	212.42	20700000000	110	2.04225	0.178064	P61247;D6RAT0;D6RG13;D6RB09;E9PFI5;H0Y8L7;H0Y9Y4;D6RAS7;D6R9B6;D6RED7;D6RI02;D6RGE0	P61247;D6RAT0;D6RG13;D6RB09;E9PFI5;H0Y8L7;H0Y9Y4;D6RAS7;D6R9B6	40S ribosomal protein S3a	RPS3A
0.742546	0.707884	0.643602	0.779314	0.712692	0.474768	0.54203	0.403208	0.515896	0.626968		+	31.491	144000000	11	2.04186	0.204634	Q01831;E7EUB5	Q01831	DNA repair protein complementing XP-C cells	XPC
-0.08704	0.007301	0.022539	-0.00329	-0.23763	0.233351	0.223185	0.279758	0.161274	0.123409		+	49.276	176000000	14	2.04183	-0.263819	Q9BXJ3;E9PPZ5	Q9BXJ3;E9PPZ5	Complement C1q tumor necrosis factor-related protein 4	C1QTNF4
-1.42258	-1.50943	-1.48581	-1.439	-1.4095	-1.23342	-1.33146	-1.3194	-1.25014	-1.37145		+	15.201	51153000	7	2.04153	-0.152092	P98170;B1AKU2	P98170;B1AKU2	E3 ubiquitin-protein ligase XIAP	XIAP
4.05828	4.00198	4.05905	3.98736	4.10373	4.24241	4.25496	4.15073	4.13087	4.19573		+	183.9	9120000000	81	2.04141	-0.152861	P09622;E9PEX6;F8WDM5;A0A1W2PR83;F2Z2E3	P09622;E9PEX6	Dihydrolipoyl dehydrogenase, mitochondrial;Dihydrolipoyl dehydrogenase	DLD
1.30684	1.43926	1.30567	1.29156	1.42038	1.15397	1.20875	1.0547	1.10336	1.20887		+	103.71	410000000	31	2.04081	0.206812	Q9P2D1;Q8TD26	Q9P2D1	Chromodomain-helicase-DNA-binding protein 7	CHD7
3.81432	3.79809	3.69623	3.6122	3.64819	3.46814	3.47028	3.45168	3.54723	3.55433		+	193.32	4950000000	59	2.03999	0.215475	P52597;A0A1B0GW42	P52597	Heterogeneous nuclear ribonucleoprotein F;Heterogeneous nuclear ribonucleoprotein F, N-terminally processed	HNRNPF
-1.27641	-1.53633	-1.49203	-0.66931	-1.15982	-0.46474	-0.49659	-0.55097	-0.0196	-0.25106	+	+	17.008	456000000	9	2.03991	-0.870191	CON__P05784;CON__Q14525;CON__Q9UE12;CON__Q15323;CON__A2A5Y0;CON__Q14532;CON__A2AB72;CON__O76015;CON__O76013;CON__O76014;CON__REFSEQ:XP_986630;Q14525;Q15323;Q14532;O76014;O76015;O76013	CON__P05784
-1.48889	-1.43145	-1.48584	-1.44802	-1.35303	-1.56888	-1.62066	-1.66507	-1.6539	-1.53268		+	2.1216	58807000	2	2.03952	0.166789	Q7L3T8	Q7L3T8	Probable proline--tRNA ligase, mitochondrial	PARS2
0.523432	0.609701	0.454838	0.394371	0.394634	0.203503	0.177183	0.278336	0.284374	0.301796		+	323.31	486000000	10	2.0378	0.226357	A0A1W2PRV5;E7EQZ4;Q16637;B4DP61;H0YBZ9;A0A0G2JRX5;A0A0G2JRY6	A0A1W2PRV5;E7EQZ4;Q16637;B4DP61	Survival motor neuron protein	SMN1;SMN2
0.717154	0.896032	0.815166	0.839582	0.876287	0.477745	0.586529	0.442539	0.352249	0.696507		+	45.276	283000000	16	2.03734	0.317731	Q15397;S4R3K8	Q15397	Pumilio domain-containing protein KIAA0020	KIAA0020
2.46598	2.37116	2.40403	2.31453	2.34594	2.61696	2.50959	2.65765	2.53796	2.51249		+	125.62	2160000000	26	2.03612	-0.186601	Q15056	Q15056	Eukaryotic translation initiation factor 4H	EIF4H
-1.15952	-1.0277	-1.09283	-1.17366	-1.11659	-1.47955	-1.3095	-1.32993	-1.32439	-1.23865		+	14.766	54257000	7	2.03568	0.222344	B3KPX4;Q9UJ83	B3KPX4;Q9UJ83	2-hydroxyacyl-CoA lyase 1	HACL1
1.22467	1.20338	1.26276	1.20164	1.25502	1.27765	1.32787	1.39921	1.35455	1.34033		+	323.31	443000000	31	2.03451	-0.110427	F8W7U3;E7ESD2;Q641Q2;A0A087WYF6;B1AP61	F8W7U3;E7ESD2;Q641Q2;A0A087WYF6	WASH complex subunit FAM21A	FAM21A
-0.17067	-0.12673	-0.10156	-0.15637	-0.11959	-0.02312	0.031202	-0.00151	-0.03969	-0.0881		+	35.705	117000000	17	2.03398	-0.110741	H0Y3A3;Q5VWQ8;F6R503;F8WA47;REV__H0Y3A3;REV__Q5VWQ8	H0Y3A3;Q5VWQ8	Disabled homolog 2-interacting protein	DAB2IP
-2.48172	-2.32359	-2.44891	-2.61901	-2.2275	-2.0495	-2.16835	-2.01354	-1.89237	-2.07509		+	13.911	42095000	3	2.03174	-0.380375	Q9BVM2;Q5JQQ4	Q9BVM2;Q5JQQ4	Protein DPCD	DPCD
6.27893	5.93451	5.801	6.70319	6.37609	7.06705	6.94845	6.97106	7.51127	7.07621		+	323.31	69200000000	276	2.0304	-0.896061	P05783;F8VZY9;CON__H-INV:HIT000015463;CON__Q92764;C4AM86;CON__Q497I4;Q92764	P05783;F8VZY9	Keratin, type I cytoskeletal 18	KRT18
-2.4373	-2.49061	-2.66337	-2.33695	-2.46332	-3.01772	-2.87423	-2.66479	-2.8548	-2.80466		+	4.4024	53700000	2	2.02749	0.364932	Q9UBR1	Q9UBR1	Beta-ureidopropionase	UPB1
4.75048	4.74874	4.73591	4.68618	4.70961	4.44024	4.54753	4.59059	4.53219	4.65244		+	323.31	17300000000	69	2.02382	0.173589	P62241;Q5JR95	P62241;Q5JR95	40S ribosomal protein S8	RPS8
-5.34807	-5.7634	-5.51387	-5.25626	-5.02155	-4.85594	-4.66386	-4.90068	-4.65428	-4.62417		+	2.7351	5540000	1	2.02357	-0.640844	B7Z685;D6RC99;E9PCN2;Q02153	B7Z685;D6RC99;E9PCN2;Q02153	Guanylate cyclase soluble subunit beta-1	GUCY1B3
-1.45548	-1.43246	-1.39111	-1.39106	-1.53211	-1.61771	-1.58601	-1.66203	-1.53712	-1.57901		+	21.077	39857000	11	2.02302	0.155929	P16157;H0YBS0	P16157	Ankyrin-1	ANK1
-1.5647	-1.64018	-1.3619	-1.31352	-1.38408	-1.13666	-1.14782	-1.19248	-1.13	-1.15897		+	43.855	78960000	8	2.02081	-0.299693	F8W9Z1;J3KP11;Q15878;E9PIE8	F8W9Z1;J3KP11;Q15878	Voltage-dependent R-type calcium channel subunit alpha-1E	CACNA1E
1.82789	1.87551	1.91538	1.87511	1.86155	2.0197	1.96418	2.02	1.9229	1.96958		+	97.488	569000000	48	2.02043	-0.108184	Q9UPU5;A0A0U1RQI9	Q9UPU5	Ubiquitin carboxyl-terminal hydrolase 24	USP24
-2.59547	-2.66293	-2.70842	-2.42237	-2.53022	-3.15145	-2.86028	-2.87741	-2.91191	-2.86415	+	+	10.151	19295000	8	2.01913	0.349157	CON__Q2UVX4	CON__Q2UVX4
-1.39918	-1.66409	-1.8455	-1.15705	-1.42371	-2.05254	-2.1684	-2.01542	-2.0763	-2.013		+	13.099	43538000	4	2.01901	0.567225	J3KMZ7;Q9H0H0;J3KRH0	J3KMZ7;Q9H0H0	Integrator complex subunit 2	INTS2
-3.00685	-3.35729	-3.9659	-2.94071	-2.93501	-1.88259	-2.2451	-2.25642	-1.72708	-2.48933		+	4.3768	1740700	2	2.01717	-1.12105	H0Y9D7;S4R3C6;H0Y8L3;Q15582;H0YAB8	H0Y9D7;S4R3C6;H0Y8L3;Q15582;H0YAB8	Transforming growth factor-beta-induced protein ig-h3	TGFBI
-0.51765	-0.48613	-0.39774	-0.47449	-0.53035	-0.29341	-0.29252	-0.18645	-0.4003	-0.22036		+	36.748	91714000	14	2.01706	-0.202667	O15085	O15085	Rho guanine nucleotide exchange factor 11	ARHGEF11
5.02183	5.07473	5.02845	4.97913	4.91952	5.15155	5.13855	5.10794	5.12436	5.13191		+	254.23	11000000000	72	2.0143	-0.12613	P50502;Q3KNR6;F6VDH7;Q8IZP2;Q8NFI4;H7C3I1;F8WAQ7	P50502;Q3KNR6;F6VDH7;Q8IZP2;Q8NFI4;H7C3I1	Hsc70-interacting protein;Putative protein FAM10A4;Putative protein FAM10A5	ST13;ST13P4;ST13P5
-3.26581	-3.08292	-3.3341	-3.17522	-3.21806	-3.46716	-3.58156	-3.65023	-3.54268	-3.93041		+	20.341	15483000	2	2.01348	0.419187	Q14451	Q14451	Growth factor receptor-bound protein 7	GRB7
2.19676	2.18996	2.25971	2.12593	2.11023	2.45501	2.31548	2.44883	2.37871	2.28795		+	12.392	1470000000	16	2.01138	-0.200681	Q96F85;B8ZZB8	Q96F85;B8ZZB8	CB1 cannabinoid receptor-interacting protein 1	CNRIP1
3.73488	3.6584	3.8142	3.64641	3.718	3.9512	3.90818	4.03203	3.85583	3.85819		+	157.06	4730000000	58	2.01064	-0.206705	P16870;D6RF88;C9JE88;D6R930;H0YAM0	P16870	Carboxypeptidase E	CPE
-0.31447	-0.41093	-0.39904	-0.33449	-0.41989	-0.24402	-0.28868	-0.24493	-0.14586	-0.17288		+	3.645	361000000	6	2.00946	-0.15649	P62072	P62072	Mitochondrial import inner membrane translocase subunit Tim10	TIMM10
-3.20838	-3.31363	-3.36246	-3.21598	-3.2117	-3.0991	-3.10332	-2.9197	-3.08103	-3.01943		+	3.4144	19564000	3	2.00923	-0.217917	E9PIF4;Q99519	E9PIF4;Q99519	Sialidase-1	NEU1
-0.03066	0.154053	0.203865	0.325932	0.295511	0.692799	0.7582	0.96109	0.399336	0.684507		+	65.13	235000000	12	2.0088	-0.509446	Q9P121;F6WFR7;F8W8Y1;F8VTR5	Q9P121;F6WFR7;F8W8Y1;F8VTR5	Neurotrimin	NTM
2.18066	2.14794	2.18348	2.11405	2.12601	2.26071	2.24714	2.27633	2.32252	2.20235		+	54.34	1240000000	29	2.00811	-0.111385	P46109	P46109	Crk-like protein	CRKL
-2.59957	-2.46461	-2.56496	-2.42967	-2.37238	-2.07881	-2.21574	-2.3503	-2.0246	-2.09821		+	6.8843	38532000	4	2.00662	-0.332707	H0YNH8;Q9BZF9;H0YN48;F5H2B9	H0YNH8;Q9BZF9;H0YN48	Uveal autoantigen with coiled-coil domains and ankyrin repeats	UACA
4.32911	4.37136	4.32182	4.27679	4.2502	4.05675	4.08081	4.14441	4.14705	4.23905		+	153.01	8360000000	66	2.00637	0.176244	P27635;X1WI28;F8W7C6;A0A087WV22;Q96L21;B8A6G2;A6QRI9;H7C123;H7C2C5;H7C2U2	P27635;X1WI28;F8W7C6;A0A087WV22;Q96L21;B8A6G2;A6QRI9	60S ribosomal protein L10;60S ribosomal protein L10-like	RPL10;RPL10L
-0.46739	-0.25717	-0.27638	-0.3169	-0.38287	-0.60826	-0.62944	-0.61683	-0.59974	-0.44199		+	6.7798	50808000	4	2.0056	0.239108	P05062;A0A087WXX2	P05062;A0A087WXX2	Fructose-bisphosphate aldolase B;Fructose-bisphosphate aldolase	ALDOB
2.18874	2.17699	2.34539	2.17356	2.24534	2.38968	2.43282	2.42612	2.33001	2.4208		+	103.32	1240000000	44	2.00424	-0.173881	Q5VWJ9;H0Y496	Q5VWJ9	Sorting nexin-30	SNX30
1.501	1.64768	1.62881	1.61233	1.55493	1.76974	1.80238	1.7962	1.94034	1.70947		+	29.061	1030000000	8	2.00422	-0.214677	F8VXB1;F8VUC5;F8W156;F8VYZ4;F8VVA7;P61923;F8W651;F8VXR1	F8VXB1;F8VUC5;F8W156;F8VYZ4;F8VVA7;P61923;F8W651;F8VXR1	Coatomer subunit zeta-1	COPZ1
-0.50835	-0.62584	-0.47814	-0.57417	-0.52674	-0.21575	-0.1827	-0.31402	-0.45686	-0.1702		+	8.0233	86011000	10	2.00378	-0.274743	Q7L8L6	Q7L8L6	FAST kinase domain-containing protein 5	FASTKD5
-1.90269	-1.86023	-1.92269	-1.94659	-1.8464	-1.67231	-1.75698	-1.72644	-1.67886	-1.83468		+	21.935	54284000	10	2.00294	-0.161865	K7EL81;Q9BZL4;K7ER83	K7EL81;Q9BZL4	Protein phosphatase 1 regulatory subunit 12C	PPP1R12C
-0.2987	-0.33827	-0.35605	-0.42424	-0.36363	-0.54074	-0.58954	-0.56046	-0.47777	-0.42984		+	4.5266	105000000	6	2.0028	0.163496	Q9UNX3;E5RIT6;E5RHH1	Q9UNX3;E5RIT6	60S ribosomal protein L26-like 1	RPL26L1
5.644	5.62074	5.62811	5.61169	5.61939	5.40031	5.50255	5.50887	5.49938	5.57051		+	192.92	21800000000	92	2.00213	0.12846	P36578;H3BM89;H3BTP7;H3BU31	P36578;H3BM89	60S ribosomal protein L4	RPL4
3.86468	3.87554	3.83639	3.79499	3.77015	4.03987	3.98565	4.02701	3.9855	3.88443		+	107.3	4320000000	50	2.00005	-0.156141	P61758;B4DWR3	P61758;B4DWR3	Prefoldin subunit 3	VBP1
-0.58104	-0.50707	-0.5025	-0.57257	-0.4693	-0.26098	-0.37721	-0.27527	-0.42903	-0.38492		+	25.725	149000000	2	1.9995	-0.181014	A8MZH8;P53801;B4DPZ0;A8MXQ1	A8MZH8;P53801;B4DPZ0;A8MXQ1	Pituitary tumor-transforming gene 1 protein-interacting protein	PTTG1IP
0.50318	0.508404	0.521786	0.489691	0.436895	0.412621	0.320654	0.316763	0.339874	0.428577		+	74.415	117000000	17	1.99903	0.128293	Q9ULT8;A0A087X2H1;G3V4V5;H0YJP0;A0A087WVU6;H0YJD4;H0YJV8	Q9ULT8;A0A087X2H1;G3V4V5	E3 ubiquitin-protein ligase HECTD1	HECTD1
-0.14295	-0.18555	-0.35717	-0.1767	-0.36688	-0.59596	-0.53468	-0.63763	-0.48796	-0.41014		+	36.798	102000000	17	1.99866	0.287422	Q8TD30;H3BU54;P24298	Q8TD30	Alanine aminotransferase 2	GPT2
4.20701	4.20064	4.32934	4.24042	4.24726	4.38789	4.37921	4.45089	4.33258	4.36493		+	323.31	8760000000	79	1.99775	-0.138167	Q96QK1;I3L4S0;A0A1W2PP10;I3L4P4	Q96QK1	Vacuolar protein sorting-associated protein 35	VPS35
-4.37567	-4.20217	-4.31824	-4.61048	-4.36358	-3.99495	-3.95429	-3.94678	-4.06101	-4.15033		+	4.7741	13494000	5	1.99769	-0.352554	Q8IX30	Q8IX30	Signal peptide, CUB and EGF-like domain-containing protein 3	SCUBE3
-2.82363	-2.95564	-2.93304	-3.03667	-3.12576	-3.20489	-3.19589	-3.30063	-3.34382	-3.47014		+	5.121	4101600	2	1.99483	0.328128	I3L2J8;Q9UPN4;I3L2X7	I3L2J8;Q9UPN4	Centrosomal protein of 131 kDa	CEP131
0.313265	0.159525	0.391226	0.195276	0.411053	0.090851	-0.06189	-0.00281	-0.27271	-0.21885		+	19.964	290000000	8	1.99483	0.387148	O43920	O43920	NADH dehydrogenase [ubiquinone] iron-sulfur protein 5	NDUFS5
-1.00238	-1.09208	-1.06217	-0.97522	-1.01383	-0.84942	-0.8887	-0.85408	-0.92347	-0.95619		+	6.6048	50303000	5	1.99473	-0.134765	P42336	P42336	Phosphatidylinositol 4,5-bisphosphate 3-kinase catalytic subunit alpha isoform	PIK3CA
0.658821	0.732323	0.722235	0.707502	0.720133	0.855001	0.895855	0.858667	0.74198	0.856756		+	29.52	254000000	16	1.99438	-0.133449	P15882;B8ZZ96;C9J3G1;C9JR98;F8W6K2;C9J3V9;F8WCQ9;F8WAY4;C9J1N1	P15882;B8ZZ96	N-chimaerin	CHN1
-0.07033	-0.16253	-0.05748	-0.10044	-0.10807	0.014687	0.040474	0.064631	0.035542	-0.04818		+	111.05	258000000	19	1.9934	-0.1212	P78318;A0A1W2PR95	P78318	Immunoglobulin-binding protein 1	IGBP1
-1.98215	-1.7246	-1.7317	-1.89317	-2.08817	-2.26059	-2.13733	-2.19934	-2.29959	-2.33552		+	11.284	50505000	5	1.99337	0.362517	O76038	O76038	Secretagogin	SCGN
2.53103	2.5344	2.75289	2.51322	2.6672	2.93636	2.95432	2.908	2.72883	2.89153		+	126.71	2900000000	40	1.99267	-0.284061	Q9H9B4;D6RDG7;S4R2X2;D6RFI0;D6RAE9	Q9H9B4	Sideroflexin-1	SFXN1
-0.17067	-0.31601	-0.32439	-0.14044	-0.32443	-0.67297	-0.43294	-0.5677	-0.53486	-0.44424		+	7.5473	77505000	4	1.99248	0.275353	A0A0C4DFS6;Q9C004	A0A0C4DFS6;Q9C004	Protein sprouty homolog 4	SPRY4
-0.35546	-0.51675	-0.4635	-0.53143	-0.40126	-0.12575	-0.29713	0.041452	-0.16616	-0.21746		+	11.844	191000000	9	1.99235	-0.300671	E5RHS6;E5RGE8;Q9Y328;G3XAM5;E5RH73	E5RHS6;E5RGE8;Q9Y328;G3XAM5;E5RH73	Neuron-specific protein family member 2	HMP19;NSG2
-0.1947	-0.25916	-0.23787	-0.2356	-0.19998	-0.35021	-0.27017	-0.29869	-0.32618	-0.36542		+	10.345	144000000	11	1.99166	0.0966709	Q14320;B0S8I6;Q9Y247	Q14320;B0S8I6	Protein FAM50A	FAM50A
-2.00384	-1.73649	-2.04386	-1.97813	-1.88355	-2.22684	-2.18597	-2.2636	-2.43425	-2.17977		+	10.499	54424000	6	1.98803	0.328913	Q8WXS3	Q8WXS3	Brain and acute leukemia cytoplasmic protein	BAALC
2.25037	2.28597	2.3413	2.26698	2.29304	2.38135	2.39579	2.39487	2.32859	2.39458		+	143.48	1190000000	40	1.98576	-0.0915005	Q9UBF2;H3BS45;F5H1S1;Q92521	Q9UBF2	Coatomer subunit gamma-2	COPG2
3.84619	3.76674	3.65625	3.88441	3.7536	3.51534	3.56969	3.47378	3.65004	3.56899		+	249.66	2230000000	62	1.98551	0.22587	P02787;H7C5E8;C9JB55;F8WEK9;F8WCI6;C9JVG0	P02787	Serotransferrin	TF
-3.90967	-3.76725	-3.83089	-4.05155	-3.95782	-3.67025	-3.70076	-3.49227	-3.62838	-3.63614		+	8.5783	8190800	2	1.98538	-0.277877	O94830	O94830	Phospholipase DDHD2	DDHD2
0.451134	0.256569	0.390808	0.398241	0.373314	0.191835	0.068335	0.058018	0.266989	0.046936		+	7.9841	210000000	8	1.98479	0.247591	A6NNI4;G8JLH6;P21926;F5GXT1;A0A087WU13	A6NNI4;G8JLH6;P21926	Tetraspanin;CD9 antigen	CD9
-1.11074	-1.18472	-1.13485	-1.2208	-1.1988	-1.29052	-1.33352	-1.38937	-1.37263	-1.24028		+	10.974	46032000	8	1.9845	0.155281	D6REA0;O75879;D6RDU9;H0Y8G7;H0Y9F2;B4E0P2	D6REA0;O75879;D6RDU9	Glutamyl-tRNA(Gln) amidotransferase subunit B, mitochondrial	PET112;GATB
5.51125	5.54682	5.59972	5.44796	5.35227	5.79612	5.782	5.87449	5.68074	5.65622		+	14.863	6040000000	22	1.98383	-0.26631	P35080;C9J712;C9J2N0;C9JQ45;C9J5V8;F2Z3G0	P35080;C9J712;C9J2N0;C9JQ45	Profilin-2;Profilin	PFN2
1.55284	1.51323	1.5962	1.55198	1.52668	1.68493	1.62198	1.69266	1.80842	1.69142		+	34.212	355000000	26	1.98248	-0.151694	A0A0U1RQQ9;Q6P3W7;F8VSC5;H0YI32	A0A0U1RQQ9;Q6P3W7;F8VSC5	SCY1-like protein 2	SCYL2
0.061142	0.164282	0.138893	0.12673	0.140375	0.011004	0.049484	-0.06169	0.030674	0.017098		+	96.116	336000000	17	1.98212	0.11697	Q8N6R0	Q8N6R0	Methyltransferase-like protein 13	METTL13
2.23673	2.02964	2.03826	1.8911	2.08111	1.84143	1.71097	1.62145	1.81145	1.75168		+	55.236	853000000	27	1.98205	0.307972	Q8IWU5;B1AMP9;H0Y872	Q8IWU5	Extracellular sulfatase Sulf-2	SULF2
5.51078	5.48453	5.4845	5.33929	5.43335	5.68671	5.67822	5.62112	5.68385	5.53668		+	223.99	22800000000	101	1.98182	-0.190827	P18669;P15259;Q8N0Y7	P18669	Phosphoglycerate mutase 1	PGAM1
-0.42418	-0.46423	-0.48711	-0.38568	-0.44177	-0.51265	-0.55571	-0.60581	-0.52276	-0.54606		+	15.663	156000000	10	1.98025	0.108001	Q02040;X6RAJ1	Q02040;X6RAJ1	A-kinase anchor protein 17A	AKAP17A
-3.53004	-3.40489	-3.44343	-3.46586	-3.39432	-3.65398	-3.60412	-3.8283	-3.89324	-3.65414		+	4.0951	7760200	1	1.98002	0.279047	G3V2M5;G3V5S9;G3V1S4;Q9Y324	G3V2M5;G3V5S9;G3V1S4;Q9Y324	rRNA-processing protein FCF1 homolog	FCF1
4.07015	4.0328	3.99973	3.9764	3.93741	3.59748	3.76094	3.83644	3.78134	3.86504		+	64.285	8820000000	59	1.97595	0.235051	P62753;A2A3R5;A2A3R7	P62753;A2A3R5	40S ribosomal protein S6	RPS6
0.974375	0.667608	0.899431	1.03302	1.00626	1.17913	1.23632	1.43486	1.62036	1.45782		+	23.007	283000000	13	1.97564	-0.46956	P07093;C9JN98	P07093;C9JN98	Glia-derived nexin	SERPINE2
1.36092	1.3796	1.36017	1.28336	1.36032	1.43259	1.43589	1.46919	1.42088	1.41829		+	85.09	580000000	22	1.97542	-0.0864971	Q8N6H7;G5E9L0;A0A0D9SF70;E9PIY6;H0YDN9;E9PQP3;E9PMU9;E9PJT7;E9PK28;E9PN48;H0YF45;H0YDX1;E9PM18;E9PMR9;E9PM63;E9PNY8	Q8N6H7;G5E9L0;A0A0D9SF70;E9PIY6;H0YDN9;E9PQP3	ADP-ribosylation factor GTPase-activating protein 2	ARFGAP2
-4.47146	-4.56814	-4.38572	-4.25209	-4.38058	-4.66636	-4.74307	-4.63848	-4.76378	-4.94375		+	3.334	4644800	1	1.97536	0.339488	Q8IVB4	Q8IVB4	Sodium/hydrogen exchanger 9	SLC9A9
3.3985	3.39206	3.37637	3.34339	3.26573	3.49467	3.5118	3.52994	3.48067	3.42996		+	180.24	3580000000	42	1.97329	-0.1342	O43765;K7EMD6;K7ERW5	O43765;K7EMD6	Small glutamine-rich tetratricopeptide repeat-containing protein alpha	SGTA
1.95606	1.96935	1.94073	1.91681	1.84955	2.04856	2.01994	2.01023	2.0433	2.01766		+	300.48	1110000000	39	1.97241	-0.10144	Q16204	Q16204	Coiled-coil domain-containing protein 6	CCDC6
1.12199	1.03349	1.18909	1.04003	1.11389	0.957813	0.989412	0.92247	0.927784	0.981161		+	25.561	351000000	14	1.9717	0.143969	O60547	O60547	GDP-mannose 4,6 dehydratase	GMDS
-2.28036	-2.41686	-2.30052	-2.20227	-2.36917	-2.10101	-2.07237	-2.02891	-2.19973	-2.1154		+	15.213	45464000	8	1.97149	-0.210352	O15061;A0A075B7B1;H0YL34;C9JIE4	O15061;A0A075B7B1;H0YL34	Synemin	SYNM
1.81297	1.8214	1.95761	1.77105	1.77252	1.95121	2.04501	2.16696	2.03606	2.03405		+	184.23	1060000000	26	1.97142	-0.21955	Q96FC7;Q92561;E5RHN5	Q96FC7	Phytanoyl-CoA hydroxylase-interacting protein-like	PHYHIPL
-1.32977	-1.26544	-1.28937	-1.29118	-1.39637	-1.51805	-1.39616	-1.46475	-1.56826	-1.46037		+	34.809	41544000	10	1.97066	0.167091	F5H7S1;Q2M1K9	F5H7S1;Q2M1K9	Zinc finger protein 423	ZNF423
3.54899	3.55812	3.59593	3.61663	3.51358	3.68752	3.64175	3.76193	3.69896	3.6608		+	70.576	2670000000	34	1.96947	-0.123539	Q8NHP8	Q8NHP8	Putative phospholipase B-like 2;Putative phospholipase B-like 2 32 kDa form;Putative phospholipase B-like 2 45 kDa form	PLBD2
-2.69257	-2.80544	-2.68379	-2.72154	-2.73753	-2.35306	-2.46516	-2.45958	-2.46954	-2.66302		+	3.656	22613000	3	1.96744	-0.2461	A0A0U1RR23;A0A0A6YYL1;A0A0U1RQM3;P49914	A0A0U1RR23;A0A0A6YYL1;A0A0U1RQM3;P49914	5-formyltetrahydrofolate cyclo-ligase	ST20-MTHFS;MTHFS
-3.8461	-3.96405	-4.13844	-3.61477	-3.76656	-4.62055	-4.30232	-4.28514	-4.37159	-4.24958		+	23.275	21124000	4	1.96736	0.49985	E9PHH3;H7C1K4;P18827	E9PHH3;H7C1K4;P18827	Syndecan-1	SDC1
-0.27419	-0.26648	-0.08456	-0.10616	-0.20909	-0.49276	-0.40889	-0.35509	-0.64409	-0.45568		+	124.9	483000000	13	1.96401	0.283205	P08138	P08138	Tumor necrosis factor receptor superfamily member 16	NGFR
-4.51269	-4.85437	-4.73987	-4.39369	-4.379	-5.04621	-4.94535	-5.01573	-5.10091	-5.30378		+	4.0732	6611400	3	1.96291	0.506473	Q96NZ8	Q96NZ8	WAP, Kazal, immunoglobulin, Kunitz and NTR domain-containing protein 1	WFIKKN1
-2.95113	-2.96956	-2.88917	-2.87404	-2.91818	-2.7523	-2.76832	-2.85383	-2.75297	-2.83808		+	7.6421	39834000	3	1.96188	-0.127316	H7C3X8;H0Y4E8;Q9Y2K2	H7C3X8;H0Y4E8;Q9Y2K2	Serine/threonine-protein kinase SIK3	SIK3
1.44485	1.51769	1.57591	1.45773	1.50111	1.61332	1.59558	1.60584	1.59896	1.61402		+	95.518	586000000	32	1.9615	-0.106084	Q9UIA9;E7ESC6;H0YBE1;E5RIW1	Q9UIA9;E7ESC6	Exportin-7	XPO7
-3.12133	-3.06462	-3.1876	-3.2627	-3.01385	-3.66458	-3.47564	-3.37632	-3.52681	-3.30761	+	+	64.353	23284000	7	1.96079	0.34017	CON__ENSEMBL:ENSBTAP00000031900;E9PFZ2;P00450;D6RE86;H7C5R1	CON__ENSEMBL:ENSBTAP00000031900
2.5594	2.59757	2.57823	2.50375	2.52421	2.72028	2.71165	2.70987	2.64015	2.61098		+	219.88	1300000000	54	1.96055	-0.125953	Q9NQ86;E9PBG3	Q9NQ86;E9PBG3	E3 ubiquitin-protein ligase TRIM36	TRIM36
5.37274	5.38483	5.49805	5.36526	5.39775	5.55352	5.56186	5.59376	5.47442	5.53533		+	283.63	15500000000	118	1.95953	-0.14005	P63010;A0A087X253;A0A087WU93;A0A087WZQ6;A0A087WYD1;K7ERB2;K7EN71;K7EJX1;K7EJ01;A0A087WXS3;K7EKZ5	P63010;A0A087X253;A0A087WU93;A0A087WZQ6;A0A087WYD1	AP-2 complex subunit beta	AP2B1
-0.30427	-0.38854	-0.35759	-0.32766	-0.20702	-0.42125	-0.48126	-0.47504	-0.55259	-0.49118		+	43.975	193000000	21	1.95781	0.167248	C9JKN6;E7EM75;Q9C0I4	C9JKN6;E7EM75;Q9C0I4	Thrombospondin type-1 domain-containing protein 7B	THSD7B
2.11901	2.02607	2.10746	2.02311	2.13052	1.98937	1.97455	1.86546	1.86011	1.9213		+	33.136	793000000	17	1.95675	0.159074	E7EPT4;P19404	E7EPT4;P19404	NADH dehydrogenase [ubiquinone] flavoprotein 2, mitochondrial	NDUFV2
-1.20893	-1.02682	-1.0764	-1.08518	-1.14434	-1.31364	-1.25626	-1.3242	-1.42441	-1.23712		+	70.027	82349000	8	1.95654	0.202789	Q9Y2P8;Q5VYW8	Q9Y2P8;Q5VYW8	RNA 3-terminal phosphate cyclase-like protein	RCL1
-0.3827	-0.3623	-0.27004	-0.19383	-0.31916	0.009844	-0.09877	0.094126	-0.17968	-0.06212		+	54.63	318000000	14	1.95585	-0.258289	A0A1B0GTP1;A0A1B0GTE9;A0A0G2JLL6;Q7Z6L0;A0A1B0GU37;A0A1B0GTR2;H3BN10;A0A1B0GUW9;A0A1B0GTS0;A0A1B0GUR0	A0A1B0GTP1;A0A1B0GTE9;A0A0G2JLL6;Q7Z6L0	Proline-rich transmembrane protein 2	PRRT2
0.302309	0.355577	0.419182	0.340668	0.297569	0.582802	0.534119	0.700645	0.45496	0.501839		+	20.312	316000000	17	1.95508	-0.211812	P78357;K7EMM9	P78357	Contactin-associated protein 1	CNTNAP1
0.857771	0.697117	0.790564	0.771576	0.824802	1.04078	0.917028	0.975037	1.01267	0.884445		+	50.932	320000000	15	1.95382	-0.177627	A0A087X1Z3;Q9UL46;H0YM70;H0YKU2	A0A087X1Z3;Q9UL46;H0YM70	Proteasome activator complex subunit 2	PSME2
-1.8198	-1.74747	-1.69135	-1.8349	-1.74496	-1.99413	-2.03696	-1.8712	-1.88763	-2.02259		+	8.9933	52029000	5	1.95375	0.194807	G3V1B8;H0YEB6;O60232;E9PN57;H0YEK1	G3V1B8;H0YEB6;O60232	Sjoegren syndrome/scleroderma autoantigen 1	SSSCA1
1.88315	1.81464	1.82808	1.76116	1.76879	1.65374	1.616	1.63543	1.74374	1.69651		+	51.11	642000000	25	1.95265	0.14208	Q9H7Z7;A6NHH0;X6RJ95	Q9H7Z7;A6NHH0;X6RJ95	Prostaglandin E synthase 2;Prostaglandin E synthase 2 truncated form	PTGES2
2.30986	2.3375	2.2848	2.17767	2.13702	2.09955	2.01408	1.9953	2.08849	2.06628		+	90.647	936000000	24	1.952	0.19663	Q9NZL9;H7C0X7;E5RJR3	Q9NZL9;H7C0X7	Methionine adenosyltransferase 2 subunit beta	MAT2B
1.19619	1.23176	1.35437	1.22546	1.30697	1.45337	1.56844	1.5762	1.37511	1.43399		+	114.2	594000000	23	1.95181	-0.218472	Q7L0J3;Q7L1I2	Q7L0J3	Synaptic vesicle glycoprotein 2A	SV2A
1.07685	1.12195	1.16621	1.07833	1.10911	1.24518	1.16973	1.17916	1.2384	1.24629		+	149.68	355000000	21	1.95016	-0.10526	Q15750	Q15750	TGF-beta-activated kinase 1 and MAP3K7-binding protein 1	TAB1
0.456606	0.372639	0.356075	0.449135	0.332722	0.26763	0.210602	0.133389	0.291233	0.238283		+	29.609	396000000	12	1.94979	0.165208	Q86W42	Q86W42	THO complex subunit 6 homolog	THOC6
1.15163	1.00089	1.16465	1.20464	1.15578	1.25197	1.30506	1.36172	1.3138	1.31429		+	36.672	473000000	6	1.94912	-0.173852	P49840;A8MT37;M0QYV0	P49840;A8MT37	Glycogen synthase kinase-3 alpha	GSK3A
4.65912	4.5854	4.64333	4.64777	4.55012	4.51307	4.43759	4.49143	4.54519	4.44171		+	167.41	22500000000	62	1.9476	0.131349	Q13151	Q13151	Heterogeneous nuclear ribonucleoprotein A0	HNRNPA0
0.469637	-0.04163	-0.22429	0.871616	0.439384	-0.59919	-0.80592	-0.67612	-0.34129	-0.79238		+	37.884	139000000	10	1.94429	0.945924	Q9H2C0	Q9H2C0	Gigaxonin	GAN
5.40828	5.40316	5.50937	5.34637	5.39269	5.25862	5.29475	5.24599	5.17228	5.30317		+	273.56	22400000000	128	1.94326	0.157011	P60842;J3KT12;J3QS69;J3QL43;J3KTB5;J3KSZ0;J3QR64;J3QLN6;J3QKZ9;J3KS25;J3KTN0;J3QL52;J3KT04;J3KS93;J3QQP0	P60842;J3KT12;J3QS69;J3QL43;J3KTB5;J3KSZ0	Eukaryotic initiation factor 4A-I	EIF4A1
5.93335	5.87391	5.85762	5.91183	5.81293	5.72149	5.73941	5.7518	5.81853	5.76595		+	241.23	24800000000	164	1.94236	0.118496	Q15233;H7C367;C9JYS8;C9IZL7;C9J4X2;C9JJ13	Q15233;H7C367	Non-POU domain-containing octamer-binding protein	NONO
3.25783	3.23779	3.22586	3.08992	3.20897	2.99575	3.04721	3.04692	3.04333	3.11249		+	27.604	4950000000	35	1.94225	0.154933	P61254;J3QRI7;J3QQQ9;J3QQV1;J3KTJ8;J3QRC4;J3KSS0;J3KS10	P61254;J3QRI7;J3QQQ9;J3QQV1;J3KTJ8;J3QRC4	60S ribosomal protein L26	RPL26
2.94412	2.86132	2.99631	2.97367	2.85093	3.19049	3.01217	3.14733	3.09231	3.11112		+	109.36	1640000000	34	1.9406	-0.185414	D6R938;Q13557;E9PBG7;E9PF82;H0Y9J2;H0Y9C2	D6R938;Q13557;E9PBG7;E9PF82;H0Y9J2;H0Y9C2	Calcium/calmodulin-dependent protein kinase type II subunit delta	CAMK2D
-1.90969	-2.01169	-1.73213	-2.02229	-2.1348	-1.55808	-1.72822	-1.54955	-1.37735	-1.63161		+	2.4297	84131000	2	1.93986	-0.39316	Q9NX08	Q9NX08	COMM domain-containing protein 8	COMMD8
0.979633	0.936287	1.15576	0.983719	0.956568	1.24455	1.24864	1.29939	1.15295	1.14964		+	157.09	919000000	25	1.93925	-0.216641	Q9UI08;H0YJN0;G3V314;G3V5F7;G3V3G2;G3V535;A0A087WYI2;H0YJL6;G3V2K5	Q9UI08;H0YJN0	Ena/VASP-like protein	EVL
0.399307	0.334097	0.332678	0.317507	0.34845	0.102076	0.18841	-0.04313	0.172863	0.2227		+	11.358	105000000	9	1.93905	0.217823	Q9H1K1;F5H5N2;B4DNC9;B3KQ30;F5H672	Q9H1K1;F5H5N2;B4DNC9;B3KQ30	Iron-sulfur cluster assembly enzyme ISCU, mitochondrial	ISCU
-0.81314	-0.65633	-0.80428	-0.64496	-0.99086	-1.60677	-1.1803	-1.17297	-1.23424	-1.11444		+	1.5909	80366000	2	1.93898	0.479833	Q68DL0;H0Y871;P42338	Q68DL0;H0Y871;P42338	Phosphatidylinositol 4,5-bisphosphate 3-kinase catalytic subunit beta isoform	DKFZp779K1237;PIK3CB
0.855867	1.0336	0.915731	0.794538	0.869959	1.13885	1.31626	1.11543	1.06969	1.11983		+	11.148	429000000	11	1.93888	-0.258075	P07311;G3V2U7;G3V3F8;G3V597	P07311;G3V2U7	Acylphosphatase-1;Acylphosphatase	ACYP1
2.4085	2.15226	2.13126	2.24231	2.26952	2.078	1.89672	1.8834	2.03283	1.92199		+	234.9	1010000000	66	1.93812	0.27818	O15230;A0A087WYH7	O15230	Laminin subunit alpha-5	LAMA5
-1.11831	-1.07795	-1.07691	-1.17691	-1.1833	-1.0457	-0.95589	-0.97598	-1.03493	-0.97776		+	15.795	88090000	9	1.93795	-0.128622	A0A0A0MTH9;O14981	A0A0A0MTH9;O14981	TATA-binding protein-associated factor 172	BTAF1
-2.01087	-1.88022	-1.95142	-2.13121	-2.04452	-2.2452	-2.30485	-2.31768	-2.32442	-2.111		+	7.8286	13347000	4	1.9361	0.256984	Q96GN5;C9JFL7;C9J8L0;C9IZR6;Q9BWT1	Q96GN5	Cell division cycle-associated 7-like protein	CDCA7L
0.279261	0.252943	0.38764	0.316689	0.326263	0.487322	0.51107	0.623653	0.465733	0.407688		+	52.655	220000000	24	1.93578	-0.186534	O15083;H7C4G9	O15083;H7C4G9	ERC protein 2	ERC2
0.42886	0.370752	0.483242	0.208563	0.234745	0.10869	0.04372	0.043232	0.0299	0.173958		+	4.3769	89119000	3	1.93544	0.265332	Q99797	Q99797	Mitochondrial intermediate peptidase	MIPEP
0.37245	0.408674	0.460722	0.399101	0.390619	0.494953	0.56424	0.617764	0.539209	0.717119		+	12.365	169000000	8	1.93295	-0.180344	Q8NBM8;D6R9J0;E7EVZ5	Q8NBM8;D6R9J0	Prenylcysteine oxidase-like	PCYOX1L
0.002733	0.011707	-0.19211	-0.12394	-0.18313	-0.38543	-0.57672	-0.82925	-0.44327	-0.36681		+	3.2641	219000000	5	1.93165	0.423348	H0Y9X1;Q96EY4;D6RA57;D6RE67;D6RC31	H0Y9X1;Q96EY4;D6RA57	Translation machinery-associated protein 16	TMA16
5.17648	5.18937	5.23282	5.1748	5.23981	5.09475	5.0942	5.08988	5.07311	5.17213		+	323.31	8600000000	193	1.93127	0.0978394	O75643;B4E0P5	O75643	U5 small nuclear ribonucleoprotein 200 kDa helicase	SNRNP200
-2.37377	-2.42441	-2.49219	-2.32391	-2.33182	-2.11345	-2.15387	-2.01703	-2.17945	-2.28936		+	12.947	37759000	8	1.93022	-0.238585	Q9BQT9;F5H5D7;F5H172;F5H7C7;F5H5C6;F5H746	Q9BQT9	Calsyntenin-3	CLSTN3
5.10261	5.03293	5.11996	5.07414	5.04593	4.90554	4.88945	5.00693	4.98321	4.8503		+	323.31	13600000000	65	1.93	0.148027	B1APY9;B1APY8;A0A0R4J2E6;P26378	B1APY9;B1APY8;A0A0R4J2E6;P26378	ELAV-like protein;ELAV-like protein 4	ELAVL4
5.88094	5.72319	5.80292	5.76385	5.81454	6.05488	6.01296	5.86682	6.08173	5.97644		+	323.31	25400000000	107	1.92961	-0.201476	P48735;H0YL11	P48735;H0YL11	Isocitrate dehydrogenase [NADP], mitochondrial	IDH2
1.82749	1.78499	1.73476	1.7978	1.78542	1.85503	1.88645	1.96529	1.99444	1.89184		+	92.45	758000000	50	1.92933	-0.132521	Q86VS8;H0YDM4;H0YE69	Q86VS8	Protein Hook homolog 3	HOOK3
-1.73756	-1.71758	-1.70144	-1.67901	-1.77433	-1.9565	-2.04871	-1.90162	-2.30729	-1.98935		+	2.9783	28299000	4	1.92832	0.318712	A8MTJ3;P11488;P19087	A8MTJ3;P11488;P19087	Guanine nucleotide-binding protein G(t) subunit alpha-3;Guanine nucleotide-binding protein G(t) subunit alpha-1;Guanine nucleotide-binding protein G(t) subunit alpha-2	GNAT3;GNAT1;GNAT2
-0.44456	-0.44721	-0.36967	-0.42766	-0.47639	-0.52926	-0.53511	-0.5227	-0.48409	-0.53674		+	13.212	114000000	11	1.9277	0.0884808	Q969S3	Q969S3	Zinc finger protein 622	ZNF622
6.65299	6.30236	6.15245	7.13177	6.72798	7.41677	7.3209	7.2772	7.77775	7.41287	+	+	323.31	101000000000	249	1.92763	-0.84759	CON__P05787;P05787;F8VUG2;CON__H-INV:HIT000292931;F8VP67;CON__Q9H552;CON__H-INV:HIT000016045;F8VQY3;CON__Q9NSB2;CON__Q6ISB0;Q9NSB2;K7EJU1;A0A1X7SCE1;H0YIB2;CON__REFSEQ:XP_092267;A0A1W2PQU7;A0A1W2PS58;F8VS61;CON__Q6KB66-1;Q6KB66	CON__P05787;P05787;F8VUG2	Keratin, type II cytoskeletal 8	KRT8
2.41262	2.48324	2.48	2.26548	2.40826	2.67179	2.5947	2.61174	2.55722	2.57847		+	200.77	1040000000	35	1.92623	-0.192867	P09960;B4DEH5	P09960	Leukotriene A-4 hydrolase	LTA4H
5.54952	5.54639	5.64889	5.52951	5.5034	5.74175	5.75039	5.80696	5.62513	5.70502		+	323.31	15900000000	138	1.92525	-0.170308	I3L0N3;P46459;I3L2G1;I3L0L3;I3L338;I3L4Q9	I3L0N3;P46459	Vesicle-fusing ATPase	NSF
1.71182	1.56032	1.53058	1.72593	1.55716	1.8087	1.80352	1.84369	2.03843	1.93559		+	47.972	587000000	17	1.92494	-0.268827	P48059;A0A0J9YXC7;A0A0M3HER1;C9JF46;F8WB59;F8WE10;F8WC86	P48059;A0A0J9YXC7;A0A0M3HER1	LIM and senescent cell antigen-like-containing domain protein 1	LIMS1
-4.67622	-4.52854	-4.60927	-4.69423	-4.88943	-5.03019	-4.89713	-5.22471	-4.96063	-5.07996		+	2.3452	4402900	2	1.92436	0.358987	O14682	O14682	Ectoderm-neural cortex protein 1	ENC1
-0.77652	-0.83746	-0.78061	-0.74303	-0.86252	-0.67538	-0.68922	-0.62074	-0.71023	-0.70902		+	9.5833	70509000	5	1.92224	-0.119114	Q4LDG9;G3V424;G3V5I4;H0YM28;G3V2M0;G3V389;H0YJD6	Q4LDG9;G3V424;G3V5I4;H0YM28;G3V2M0	Dynein light chain 1, axonemal	DNAL1
-2.66748	-2.84346	-2.73864	-2.73278	-2.8213	-3.32544	-3.09018	-3.14955	-2.89186	-3.0426		+	4.6233	17305000	4	1.92214	0.339192	P47989	P47989	Xanthine dehydrogenase/oxidase;Xanthine dehydrogenase;Xanthine oxidase	XDH
0.504103	0.527611	0.512398	0.63339	0.55048	0.669819	0.620079	0.692062	0.698437	0.647278		+	34.678	197000000	18	1.92111	-0.119939	F8W9X7;Q567U6;H7C050	F8W9X7;Q567U6	Coiled-coil domain-containing protein 93	CCDC93
-0.42295	-0.50285	-0.47402	-0.5607	-0.59749	-0.68151	-0.68337	-0.80884	-0.72019	-0.62011		+	91.09	93486000	13	1.92075	0.1912	F5GXF5;E7ETD6;Q12830;A0A0A0MR81;J3QQK4;F5H176	F5GXF5;E7ETD6;Q12830;A0A0A0MR81	Nucleosome-remodeling factor subunit BPTF	BPTF
5.55947	5.4818	5.52932	5.48781	5.44569	5.66142	5.611	5.70812	5.65744	5.56115		+	323.31	18800000000	97	1.9203	-0.139008	Q9ULV4;B4E3S0;H0YHL7;F8W1H8;F8VUX3;F8VSA4;F8VRE9;F8VTT6;F8VVB7;F8VV53	Q9ULV4;B4E3S0;H0YHL7	Coronin-1C;Coronin	CORO1C
3.87347	3.82557	3.78606	3.80313	3.6688	3.43131	3.5242	3.59188	3.5981	3.66763		+	41.253	6380000000	37	1.92002	0.228782	C9JNW5;P83731;C9JXB8	C9JNW5;P83731;C9JXB8	60S ribosomal protein L24	RPL24
5.70996	5.74827	5.62085	5.55155	5.5079	5.38824	5.41945	5.34246	5.43947	5.45915		+	243.05	22200000000	84	1.91957	0.217952	P62701	P62701	40S ribosomal protein S4, X isoform	RPS4X
-1.06176	-0.88281	-0.89195	-0.96166	-0.7997	-0.66293	-0.50119	-0.69522	-0.76681	-0.55631		+	32.734	116000000	11	1.91834	-0.283084	O15382;B3KSI3;M0QZ10;M0QXF9;M0QZP4;M0R2K7	O15382;B3KSI3;M0QZ10;M0QXF9;M0QZP4	Branched-chain-amino-acid aminotransferase, mitochondrial;Branched-chain-amino-acid aminotransferase	BCAT2
-5.47545	-5.44081	-5.64451	-5.80383	-5.5974	-4.8802	-4.91475	-5.20302	-4.13627	-4.72647		+	2.3012	7058400	2	1.91825	-0.820256	P07951;Q5TCU8	P07951;Q5TCU8	Tropomyosin beta chain	TPM2
-0.02411	-0.06789	-0.04966	0.052145	0.022999	0.045574	0.142311	0.159981	0.16279	0.228252		+	15.73	265000000	7	1.91735	-0.161086	B7ZBD5;A8MXF6;Q9UNT1;Q9UBK7;F2Z3A9;F2Z2E5;F2Z2T3;F2Z3J7;E7EWW3;B7ZBD4;C9JFZ0	B7ZBD5;A8MXF6;Q9UNT1;Q9UBK7;F2Z3A9;F2Z2E5;F2Z2T3;F2Z3J7;E7EWW3;B7ZBD4	Rab-like protein 2B;Rab-like protein 2A	RABL2A;RABL2B
2.20033	2.20646	2.30503	2.14888	2.26341	2.41804	2.39002	2.36901	2.29597	2.3968		+	182.15	964000000	34	1.91686	-0.149144	O95219;F8W9T3;F8WDD4	O95219	Sorting nexin-4	SNX4
3.11739	3.10463	3.1715	3.09642	3.02131	3.32278	3.21238	3.28921	3.35404	3.19206		+	113.19	2790000000	36	1.91681	-0.171844	P52788;H7C2R7	P52788;H7C2R7	Spermine synthase	SMS
1.60078	1.63873	1.65973	1.6339	1.62624	1.53218	1.58399	1.50557	1.4932	1.58251		+	137.6	636000000	26	1.91666	0.092384	Q9UKF6;G5E9W3;C9JZH6	Q9UKF6;G5E9W3	Cleavage and polyadenylation specificity factor subunit 3	CPSF3
2.87621	2.92315	3.04078	2.86527	2.69645	3.19757	3.3437	3.55208	3.14737	3.18518		+	84.706	3770000000	24	1.91618	-0.404805	E7EPV7;P37840;H6UYS7;D6RA31	E7EPV7;P37840;H6UYS7;D6RA31	Alpha-synuclein	SNCA
4.60369	4.61367	4.62114	4.4592	4.60857	4.81952	4.79551	4.67067	4.72379	4.80314		+	211.01	10300000000	89	1.91561	-0.181276	P07954	P07954	Fumarate hydratase, mitochondrial	FH
3.31585	3.28326	3.25807	3.26406	3.22032	3.38377	3.3477	3.37018	3.38459	3.31052		+	77.595	3490000000	35	1.91354	-0.0910412	P61081;M0QYI6;M0QX69	P61081	NEDD8-conjugating enzyme Ubc12	UBE2M
1.10909	1.10458	1.15291	1.16146	1.14815	1.17998	1.28067	1.28184	1.21227	1.22446		+	57.452	262000000	33	1.91352	-0.10061	Q5JRA6;A0A0A0MRH6;H7C0T4	Q5JRA6;A0A0A0MRH6	Melanoma inhibitory activity protein 3	MIA3
4.76398	4.74146	4.74319	4.67581	4.68631	4.80314	4.78872	4.78878	4.8339	4.81668		+	323.31	9150000000	134	1.91327	-0.0840931	Q9Y230;M0R0Y3;X6R2L4;M0QXI6;M0R0Z0;A0A1W2PS48;M0QXZ7;A0A1W2PS22	Q9Y230;M0R0Y3	RuvB-like 2	RUVBL2
0.770363	0.740709	0.780363	0.72747	0.707733	0.864889	0.893496	0.875811	0.799217	0.803888		+	42.102	275000000	26	1.91279	-0.102132	Q9UL54	Q9UL54	Serine/threonine-protein kinase TAO2	TAOK2
0.645269	0.619841	0.54697	0.771643	0.696657	0.839891	0.830812	0.84972	1.03178	0.877043		+	118.39	278000000	34	1.91048	-0.229774	Q9H2D6;F6WYE2;F6TR96;H0Y5J9;F6WMF4;H7BXW4	Q9H2D6	TRIO and F-actin-binding protein	TRIOBP
3.78993	3.7695	3.88754	3.80086	3.75555	3.95024	3.98433	4.11552	3.93897	3.92103		+	288.67	2790000000	96	1.90829	-0.18134	X6RLX0;Q8IUD2;G8JLD3	X6RLX0;Q8IUD2;G8JLD3	ELKS/Rab6-interacting/CAST family member 1	ERC1
-0.7936	-0.6327	-0.8063	-0.90584	-0.86453	-1.0543	-1.00617	-1.04769	-1.20124	-0.9883		+	24.628	100000000	6	1.90754	0.258946	Q2NL82;I3L1Q5;I3L4E8	Q2NL82;I3L1Q5	Pre-rRNA-processing protein TSR1 homolog	TSR1
-1.43324	-1.54825	-1.55024	-1.42525	-1.51301	-1.38812	-1.3887	-1.31054	-1.2584	-1.32803		+	17.957	43594000	9	1.90683	-0.159241	P50851;H0YA17	P50851	Lipopolysaccharide-responsive and beige-like anchor protein	LRBA
0.648916	0.477196	0.566572	0.601809	0.5707	0.798056	0.692957	0.744879	0.852327	0.688406		+	6.9086	193000000	14	1.90657	-0.182286	F8W1I5;P14649	F8W1I5;P14649	Myosin light chain 6B	MYL6B
-0.60215	-0.39589	-0.37009	-0.66193	-0.81866	-0.18211	-0.1635	0.071524	-0.19981	-0.22036		+	7.6269	207000000	6	1.906	-0.430894	Q16143;G4Y816	Q16143;G4Y816	Beta-synuclein	SNCB
-3.56186	-3.74563	-3.83142	-3.46561	-3.33091	-4.30313	-3.86145	-4.07135	-4.08312	-4.34085		+	4.8322	0	2	1.90531	0.544893	Q03692	Q03692	Collagen alpha-1(X) chain	COL10A1
6.02141	5.97406	6.10267	5.94328	5.9899	6.22346	6.18703	6.23051	6.12423	6.09434		+	323.31	17900000000	153	1.90492	-0.16565	Q86VP6;A0A0C4DGH5;H0YH27;F5H6I6;O75155;F8WBB8	Q86VP6;A0A0C4DGH5	Cullin-associated NEDD8-dissociated protein 1	CAND1
0.803934	0.857197	0.841734	0.813086	0.872437	0.703402	0.703899	0.592239	0.627258	0.784927		+	95.401	188000000	18	1.90274	0.155332	Q9H4L7;D6RAY8	Q9H4L7	SWI/SNF-related matrix-associated actin-dependent regulator of chromatin subfamily A containing DEAD/H box 1	SMARCAD1
2.60393	2.55204	2.53026	2.47092	2.47132	2.39508	2.3493	2.43472	2.42868	2.36903		+	181.93	1850000000	25	1.90239	0.130332	Q9H444;P59074;Q96CF2	Q9H444	Charged multivesicular body protein 4b	CHMP4B
3.98308	3.91951	3.99096	3.85811	3.88701	4.06057	4.06816	4.13572	4.15463	4.01315		+	88.298	5970000000	64	1.90237	-0.158711	Q14847;C9J9W2;F6S2S5;K7ESD6;J3KSN1	Q14847;C9J9W2	LIM and SH3 domain protein 1	LASP1
0.368769	0.352541	0.328337	0.398069	0.3627	0.335941	0.291082	0.271027	0.25869	0.274061		+	26.243	284000000	12	1.90194	0.0759228	H3BRN4;H3BNQ7;P80404	H3BRN4;H3BNQ7;P80404	4-aminobutyrate aminotransferase, mitochondrial	ABAT
2.10248	1.9188	1.91732	2.02149	1.97099	2.28606	2.16575	2.1382	2.34068	2.15258		+	137.41	1300000000	23	1.89939	-0.230438	P53634;H0YCY8	P53634	Dipeptidyl peptidase 1;Dipeptidyl peptidase 1 exclusion domain chain;Dipeptidyl peptidase 1 heavy chain;Dipeptidyl peptidase 1 light chain	CTSC
-2.9395	-2.99559	-3.0435	-2.89023	-3.11266	-2.82472	-2.68174	-2.82695	-2.83828	-2.7573		+	3.7566	10934000	1	1.89927	-0.210499	A6NGX6;Q9BT43	A6NGX6;Q9BT43	DNA-directed RNA polymerase III subunit RPC7-like	POLR3GL
-1.95736	-2.01017	-1.94977	-1.99957	-1.91314	-1.89767	-1.83988	-1.83485	-1.89974	-1.87585		+	35.361	64162000	9	1.89922	-0.0964031	Q6ZT12;H7BZD8;H0Y3K2	Q6ZT12	E3 ubiquitin-protein ligase UBR3	UBR3
2.46046	2.49572	2.44803	2.50201	2.43725	2.49584	2.60297	2.60665	2.60796	2.5679		+	304.82	2030000000	47	1.89878	-0.107569	Q8WVM8;J3KNG4;G3V4I1;G3V5F3;G3V2M8;G3V3K9;H0YJS6;G3V363;H0YJY1;H0YIZ7;G3V5E2	Q8WVM8	Sec1 family domain-containing protein 1	SCFD1
0.586271	0.60832	0.62701	0.541559	0.718725	0.424696	0.455868	0.333805	0.298979	0.513252		+	206.96	278000000	24	1.89841	0.211057	Q12788;H3BN88	Q12788	Transducin beta-like protein 3	TBL3
1.99929	1.74465	1.81081	2.07169	1.89188	2.19826	2.20073	2.24125	2.54723	2.2438		+	38.493	638000000	15	1.89766	-0.38259	O60911;Q5QP40;Q5NE16;P43235	O60911	Cathepsin L2	CTSV
3.46572	3.40541	3.53223	3.4772	3.55452	3.7355	3.72309	3.61811	3.6584	3.57218		+	174.01	4130000000	42	1.89726	-0.17444	Q9P0M6;Q5SQT3	Q9P0M6;Q5SQT3	Core histone macro-H2A.2;Histone H2A	H2AFY2
2.47238	2.4651	2.64165	2.48777	2.54866	2.74018	2.7991	2.94628	2.63571	2.7856		+	134.6	1920000000	30	1.89618	-0.258263	Q86Y82;B1AJQ6	Q86Y82;B1AJQ6	Syntaxin-12	STX12
2.83676	2.84569	2.96252	2.70743	2.84197	3.0654	3.09151	3.01512	3.00198	2.98658		+	80.037	1390000000	28	1.89551	-0.193242	O75663	O75663	TIP41-like protein	TIPRL
-1.53672	-1.56469	-1.50338	-1.51078	-1.51349	-1.66468	-1.59987	-1.57937	-1.67817	-1.59674		+	7.4173	35476000	5	1.89524	0.0979534	F5H107;A0A087WTA1;A0A0A0MR20;Q9C0A0;E9PDN6	F5H107;A0A087WTA1;A0A0A0MR20;Q9C0A0;E9PDN6	Contactin-associated protein-like 4	CNTNAP4
-2.35307	-2.50678	-2.50664	-2.42474	-2.24818	-1.9951	-2.16643	-2.05054	-2.23904	-2.1699		+	31.037	33828000	4	1.89439	-0.283679	Q9Y3R5	Q9Y3R5	Protein dopey-2	DOPEY2
5.74155	5.70589	5.78017	5.68653	5.74051	5.63322	5.64258	5.62602	5.61861	5.69136		+	323.31	25600000000	223	1.89319	0.0885742	Q08211;REV__H0YA90	Q08211	ATP-dependent RNA helicase A	DHX9
1.66345	1.59909	1.47533	1.60962	1.51438	1.42216	1.39601	1.31173	1.4267	1.43243		+	146.78	558000000	42	1.8924	0.174566	Q9ULU4;H7C4X9;A0A087WYS3;A0A087WVZ6;A0A087WV57;Q5TH12	Q9ULU4;H7C4X9;A0A087WYS3;A0A087WVZ6	Protein kinase C-binding protein 1	ZMYND8
-3.45545	-3.30572	-3.53263	-3.23632	-3.46227	-3.11898	-3.15829	-3.1853	-3.0495	-2.91546		+	7.636	14969000	3	1.89218	-0.312972	Q8IVL5;C9JSL4;C9J313	Q8IVL5;C9JSL4;C9J313	Prolyl 3-hydroxylase 2	LEPREL1
1.58035	1.59949	1.69075	1.6084	1.63284	1.55524	1.50512	1.54002	1.53515	1.53316		+	104.86	366000000	26	1.88976	0.0886265	E9PC69;Q7KZI7;E7ETY4;F5H4F6;F5H6N2;F5H4J8	E9PC69;Q7KZI7;E7ETY4	Serine/threonine-protein kinase MARK2	MARK2
0.411165	-0.53733	-0.29756	0.281446	0.450148	-0.61825	-0.98769	-1.08312	-0.70625	-1.17344		+	116.35	257000000	20	1.88933	0.975322	Q9GZM7;F6SDV2	Q9GZM7;F6SDV2	Tubulointerstitial nephritis antigen-like	TINAGL1
-1.96933	-1.87082	-1.79725	-1.78516	-1.86766	-1.72501	-1.53542	-1.62537	-1.54295	-1.72669		+	77.376	105000000	9	1.88692	-0.226957	A1Z1Q3	A1Z1Q3	O-acetyl-ADP-ribose deacetylase MACROD2	MACROD2
0.185818	0.206701	0.218206	0.182562	0.164457	0.29056	0.271315	0.371302	0.287807	0.240665		+	92.327	140000000	12	1.88656	-0.100781	A0A0C4DFT3;Q12959;E7EQD7;B4E2H8;C9JCP6;A8MUT6;C9IYP1;C9JN61;C9J110;F2Z2L0;C9JUA9;H7C166	A0A0C4DFT3;Q12959;E7EQD7;B4E2H8	Disks large homolog 1	DLG1
-0.90822	-0.89629	-0.90954	-0.92889	-0.96557	-1.13877	-1.10148	-1.2211	-0.99578	-1.03422		+	33.691	62753000	9	1.88556	0.176565	O60870	O60870	DNA/RNA-binding protein KIN17	KIN
0.100401	0.296305	0.155363	0.288601	0.326515	0.35367	0.494486	0.449821	0.530931	0.563894		+	31.073	309000000	11	1.88498	-0.245124	Q96EY8;S4R3P5;F5H4Z7;F5H079;A0A087X114;S4R3Z1	Q96EY8;S4R3P5	Cob(I)yrinic acid a,c-diamide adenosyltransferase, mitochondrial	MMAB
-2.01139	-1.98537	-1.96794	-1.9239	-2.02887	-2.191	-2.20911	-2.41738	-2.16344	-2.11348		+	28.345	23399000	4	1.88394	0.235388	J3KPG5;F8VU39;Q9UIF9;A0A0C4DGI9	J3KPG5;F8VU39;Q9UIF9;A0A0C4DGI9	Bromodomain adjacent to zinc finger domain protein 2A	BAZ2A
0.395424	0.427349	0.49592	0.425472	0.455383	0.639666	0.612858	0.491913	0.543331	0.649349		+	58.958	199000000	19	1.88372	-0.147514	V9GYM8;Q92974;V9GYF0;Q5VY93;V9GYF5;V9GYG5;V9GZ14	V9GYM8;Q92974	Rho guanine nucleotide exchange factor 2	ARHGEF2
2.50703	2.45093	2.55615	2.50537	2.51548	2.45036	2.36737	2.43486	2.40847	2.37001		+	74.015	4390000000	23	1.88195	0.10078	P62136;E9PMD7;F5H1L6;F5H037	P62136;E9PMD7	Serine/threonine-protein phosphatase PP1-alpha catalytic subunit;Serine/threonine-protein phosphatase	PPP1CA
0.852905	0.830692	0.884363	0.888288	0.781992	0.954748	0.956261	0.899473	1.00062	0.967562		+	169.9	601000000	16	1.88016	-0.108085	O75436;S4R3Q6	O75436;S4R3Q6	Vacuolar protein sorting-associated protein 26A	VPS26A
-0.49382	-0.10093	-0.12044	-0.20893	-0.23069	0.088757	0.26915	0.172091	-0.03053	0.181894		+	87.908	184000000	15	1.87844	-0.367231	P17252;J3KRN5;H3BV73;J3KN97;P05129	P17252	Protein kinase C alpha type	PRKCA
4.44779	4.46332	4.51595	4.4016	4.41482	4.53993	4.57074	4.53106	4.53097	4.61307		+	323.31	6150000000	119	1.87789	-0.108458	O00410;H0Y8C6;E7ETV3;C9JMV5;E7EQT5;E7EV12;C9JZD8;C9JQT6;E7ESA1;E7ESZ1;E7EWK4;E7EX05;E7ETV8;H0Y3V4;C9J875;C9JXE0	O00410;H0Y8C6	Importin-5	IPO5
4.78645	4.73048	4.66751	4.64668	4.6428	4.52308	4.50827	4.43502	4.59731	4.57213		+	323.31	7090000000	85	1.87773	0.167622	P49915	P49915	GMP synthase [glutamine-hydrolyzing]	GMPS
5.00422	4.95345	5.07102	4.91888	4.93096	5.19704	5.11933	5.20047	5.10127	5.07058		+	287.25	10700000000	123	1.87618	-0.162034	Q05193;A0A0U1RQP1;A0A0D9SFE4;A0A0D9SFB1;A0A1B0GU67;A0A1B0GUX5;H7C5U0	Q05193;A0A0U1RQP1;A0A0D9SFE4;A0A0D9SFB1	Dynamin-1	DNM1
0.564314	0.407587	0.581902	0.508038	0.647116	0.729576	0.684208	0.711092	0.742048	0.717909		+	20.905	225000000	11	1.87481	-0.175175	O75844	O75844	CAAX prenyl protease 1 homolog	ZMPSTE24
-0.79043	-0.74993	-0.70259	-0.63458	-0.75167	-0.59716	-0.48934	-0.45404	-0.62714	-0.56866		+	22.739	27044000	11	1.87351	-0.178571	Q96JC1	Q96JC1	Vam6/Vps39-like protein	VPS39
1.3904	1.44077	1.45735	1.41056	1.47553	1.28873	1.3189	1.23492	1.12334	1.33674		+	44.421	284000000	22	1.8684	0.174395	Q8N3C0;E5RFZ0;J3KNJ4	Q8N3C0	Activating signal cointegrator 1 complex subunit 3	ASCC3
-4.98304	-4.82887	-4.82816	-4.90827	-4.90176	-5.10775	-5.00685	-5.20013	-5.34061	-5.11597		+	5.048	7780200	2	1.8661	0.264241	Q6AI12	Q6AI12	Ankyrin repeat domain-containing protein 40	ANKRD40
-0.56432	-0.42134	-0.57116	-0.95824	-1.26698	-1.3711	-1.42523	-1.40031	-1.75989	-1.98944		+	9.1868	166000000	4	1.86524	0.832787	P04733	P04733	Metallothionein-1F	MT1F
2.44252	2.5302	2.54491	2.38841	2.51146	2.20912	2.2677	2.13415	2.14844	2.41641		+	79.003	1180000000	43	1.86506	0.248339	Q9NVP1	Q9NVP1	ATP-dependent RNA helicase DDX18	DDX18
2.99344	3.11695	3.20422	2.90206	3.12013	2.73729	2.82282	2.66819	2.49543	2.85737		+	269.87	1460000000	57	1.86472	0.351141	P52701;A0A087WWJ1;A0A087WYT6;F8WAX8;C9J7Y7;C9JH55;F8W7G9;C9J8Y8;U3KQ72	P52701;A0A087WWJ1	DNA mismatch repair protein Msh6	MSH6
0.362307	0.386703	0.394054	0.453688	0.357445	0.240379	0.208887	0.31069	0.335487	0.249065		+	8.9477	268000000	8	1.86179	0.121938	G5E994;Q5VW38;U3KQD2	G5E994;Q5VW38;U3KQD2	Protein GPR107	GPR107
2.49898	2.59997	2.74708	2.51562	2.57285	2.9154	2.95	3.07124	2.6871	2.90732		+	64.254	1430000000	23	1.86036	-0.319315	Q96E17	Q96E17	Ras-related protein Rab-3C	RAB3C
2.54308	2.53094	2.61499	2.46359	2.47198	2.64794	2.65848	2.7354	2.65057	2.62678		+	313.39	1270000000	43	1.85958	-0.138918	Q14155;E9PDQ5;E7ENL8	Q14155;E9PDQ5	Rho guanine nucleotide exchange factor 7	ARHGEF7
-0.11821	-0.12903	-0.17143	-0.26156	-0.24811	-0.37479	-0.29175	-0.44997	-0.38591	-0.30003		+	33.422	222000000	18	1.85905	0.174823	E7EV10;Q9BTC8;E7EQY4;E9PCS8;D6W5A2;E9PF88	E7EV10;Q9BTC8;E7EQY4;E9PCS8;D6W5A2	Metastasis-associated protein MTA3	MTA3
-0.39293	-0.45233	-0.56078	-0.53616	-0.4961	-0.57219	-0.70413	-0.89701	-0.75286	-0.80601		+	14.791	108000000	5	1.85877	0.258778	Q96A00;K7EJB8;K7EMN0;A0A0B4J2A3	Q96A00;K7EJB8;K7EMN0	Protein phosphatase 1 regulatory subunit 14A	PPP1R14A
-1.28282	-1.18583	-1.24303	-1.2271	-1.25014	-1.12471	-1.14719	-1.16755	-1.10452	-1.18889		+	99.318	59646000	11	1.85814	-0.0912094	Q6VMQ6;A8MV73;F5GYR7;F8WE35;F5H8I0;F5H592;F5H2W9;F5H2H9;F5GZ10;F5H502;F5H1K9;F5H6X8;F5H221	Q6VMQ6	Activating transcription factor 7-interacting protein 1	ATF7IP
-0.48854	-0.40269	-0.57228	-0.33064	-0.6046	-0.77599	-0.66363	-0.84354	-0.82479	-0.65132		+	11.302	200000000	12	1.85774	0.272101	Q9H568	Q9H568	Actin-like protein 8	ACTL8
-2.24626	-2.12559	-1.9584	-2.17522	-1.91795	-1.70355	-1.77025	-1.53716	-1.86017	-1.79844		+	4.1673	42955000	4	1.85669	-0.350771	Q96QE2;E9PE47	Q96QE2;E9PE47	Proton myo-inositol cotransporter	SLC2A13
1.19109	1.11455	1.18617	1.04019	1.06481	1.28708	1.22121	1.26121	1.23807	1.29529		+	27.817	606000000	17	1.85599	-0.141211	O75937;S4R3J5	O75937	DnaJ homolog subfamily C member 8	DNAJC8
4.3825	4.38289	4.47582	4.4153	4.49804	4.61674	4.54766	4.52545	4.56364	4.51886		+	323.31	11100000000	99	1.85391	-0.123557	P61158;B4DXW1;F8WDR7;F8WEW2;F8WE84	P61158;B4DXW1	Actin-related protein 3	ACTR3
0.172157	0.161409	0.06711	0.071129	0.039909	-0.06317	-0.02094	-0.00822	0.016426	-0.04249		+	3.8665	565000000	5	1.85375	0.12602	J3KNF5;O15078;F8W0V9;F8W097;F8VS29;A0A0A0MS86;Q8IYE1	J3KNF5;O15078	Centrosomal protein of 290 kDa	CEP290
3.28884	3.3258	3.27892	3.27229	3.28564	3.35686	3.36484	3.31468	3.33668	3.37451		+	214.15	1870000000	88	1.85351	-0.0592152	Q96N67;A0A1B0GWE0;A0A1B0GUE9;A0A1B0GVW2;A0A0C4DGY6;A0A0U1RRC1;A0A0U1RQJ5;A0A0U1RQT6;A0A0U1RQG7;A0A0U1RR97;K7EP51;A2A369;Q8NF50	Q96N67	Dedicator of cytokinesis protein 7	DOCK7
4.01257	3.92376	3.91589	3.93296	3.96007	4.06793	4.05339	4.02556	4.15304	4.03924		+	112.44	7280000000	69	1.85293	-0.118784	Q9Y696	Q9Y696	Chloride intracellular channel protein 4	CLIC4
8.65656	8.58676	8.47092	8.37771	8.56067	8.35425	8.26939	8.19918	8.34897	8.30905		+	134.16	238000000000	131	1.85124	0.234355	P62807;U3KQK0;Q99877;Q93079;Q5QNW6;P58876;O60814;Q99879;P57053	P62807;U3KQK0;Q99877;Q93079;Q5QNW6;P58876;O60814;Q99879;P57053	Histone H2B type 1-C/E/F/G/I;Histone H2B;Histone H2B type 1-N;Histone H2B type 1-H;Histone H2B type 2-F;Histone H2B type 1-D;Histone H2B type 1-K;Histone H2B type 1-M;Histone H2B type F-S	HIST1H2BC;HIST1H2BN;HIST1H2BH;HIST2H2BF;HIST1H2BD;HIST1H2BK;HIST1H2BM;H2BFS
1.74595	1.72985	1.79624	1.79633	1.74578	1.61144	1.65197	1.72802	1.61593	1.67495		+	57.876	635000000	24	1.85065	0.106367	P51812;B1AXG1;Q9UK32;B1AXG2;D6RA62;D6RE03	P51812	Ribosomal protein S6 kinase alpha-3	RPS6KA3
2.71545	2.71144	2.74833	2.68054	2.68024	2.78879	2.77005	2.81562	2.74376	2.77762		+	135.62	1230000000	59	1.85058	-0.071965	Q13616;A0A0C4DGX4	Q13616;A0A0C4DGX4	Cullin-1	CUL1
1.8943	1.97615	1.91596	1.88823	1.84598	1.99769	1.98752	2.00766	1.99632	2.06897		+	62.847	720000000	32	1.84856	-0.107507	P52888;K7EP46;K7EKB6;K7EL02;K7EIK4;K7EMU4;K7EL32	P52888;K7EP46;K7EKB6	Thimet oligopeptidase	THOP1
3.83406	3.80778	3.83784	3.84257	3.80336	3.88193	3.84911	3.90951	3.93897	3.8985		+	208.44	3650000000	83	1.848	-0.07048	Q16531;F5GY55;F5H2L3;F5GWI0;F5GZY8;F5GYG8;F5H198	Q16531;F5GY55	DNA damage-binding protein 1	DDB1
-0.53763	-0.47529	-0.61276	-0.60284	-0.63007	-0.75021	-0.88026	-1.09065	-0.81289	-0.75687		+	24.276	107000000	5	1.84793	0.286457	Q13601	Q13601	KRR1 small subunit processome component homolog	KRR1
0.056688	-0.00678	0.007408	0.017107	-0.02316	-0.12738	-0.11745	-0.21345	-0.09059	-0.04315		+	19.415	164000000	17	1.84789	0.128659	A0A1W2PNX8;Q9H3U1	A0A1W2PNX8;Q9H3U1	Protein unc-45 homolog A	UNC45A
-0.35778	-0.33477	-0.38785	-0.33207	-0.33237	-0.42952	-0.4464	-0.59505	-0.51188	-0.44315		+	62.962	115000000	19	1.84748	0.136232	E7EMW7;O95071;E7ET84;E5RFK7;H0YAV7	E7EMW7;O95071	E3 ubiquitin-protein ligase UBR5	UBR5
5.24844	5.26149	5.34377	5.15885	5.20372	5.07372	5.12269	5.03338	4.989	5.13708		+	323.31	11100000000	138	1.84698	0.17208	P55060	P55060	Exportin-2	CSE1L
1.17701	1.10344	1.17228	1.09183	1.07865	1.32979	1.34104	1.36955	1.20728	1.21027		+	109.67	658000000	33	1.84609	-0.166945	Q9NSK0;C9J8T5;C9JZE5;H7C4M1;K7EL76;Q6P597;K7ENJ3;C9JXT5;C9JQU1;C9K0D5;K7ELP9	Q9NSK0	Kinesin light chain 4	KLC4
0.506281	0.558964	0.531715	0.53196	0.562874	0.712049	0.596027	0.621832	0.604963	0.690218		+	44.326	290000000	14	1.84548	-0.106659	P62877	P62877	E3 ubiquitin-protein ligase RBX1;E3 ubiquitin-protein ligase RBX1, N-terminally processed	RBX1
4.04982	4.00094	4.13517	3.92783	3.8623	3.80089	3.64642	3.78628	3.62458	3.43827		+	138.23	5870000000	66	1.84496	0.335923	P09455;A0A0A0MQT0;A0A0A0MTB9;H0YAK8	P09455;A0A0A0MQT0;A0A0A0MTB9;H0YAK8	Retinol-binding protein 1	RBP1
1.89839	1.80515	1.95325	1.97655	1.90423	2.10156	2.01258	2.14964	2.05446	2.02579		+	81.775	659000000	26	1.84485	-0.161293	Q6VY07;B4DF77;E9PPK2;E9PSE1;E9PSG7;E9PNZ9;H0YF56	Q6VY07;B4DF77	Phosphofurin acidic cluster sorting protein 1	PACS1
2.31049	2.3642	2.32099	2.34053	2.2781	2.40612	2.45379	2.47551	2.36194	2.42248		+	142.09	829000000	43	1.84444	-0.101105	Q9P2R3;I3L3P8;K7EPT2	Q9P2R3	Rabankyrin-5	ANKFY1
-2.27488	-2.10093	-2.27757	-2.40698	-2.19158	-2.5482	-2.38758	-2.58952	-2.64974	-2.48411		+	3.4661	27221000	3	1.84387	0.281444	B1AKV4;F6UTR7;Q9NVA1;F8WCR2;B1AKV2;B1AKV6;B1AKV3;H7BZM2	B1AKV4;F6UTR7;Q9NVA1;F8WCR2;B1AKV2;B1AKV6;B1AKV3	Ubiquinol-cytochrome-c reductase complex assembly factor 1	UQCC1
3.97569	3.96411	3.99508	3.91866	3.87851	3.67227	3.76225	3.87082	3.69328	3.82979		+	323.31	9760000000	47	1.84331	0.180725	P62424;Q5T8U2;Q5T8U3	P62424;Q5T8U2;Q5T8U3	60S ribosomal protein L7a	RPL7A
4.67816	4.62692	4.51274	4.6223	4.45415	4.27941	4.32839	4.30206	4.49007	4.3475		+	84.948	14700000000	37	1.8428	0.22937	P62913;Q5VVC8;Q5VVC9	P62913;Q5VVC8;Q5VVC9	60S ribosomal protein L11	RPL11
4.23052	4.25113	4.22982	4.17636	4.20577	4.34197	4.3096	4.44298	4.35857	4.27716		+	120.42	7110000000	44	1.84244	-0.127333	P25789;H0YMZ1;H0YN18;H0YL69;H0YMA1;H0YMI6;H0YKT8;H0YLC2;H0YKS0;H0YLS6;H0YMV3	P25789;H0YMZ1;H0YN18;H0YL69;H0YMA1;H0YMI6;H0YKT8;H0YLC2	Proteasome subunit alpha type-4;Proteasome subunit alpha type;Proteasome subunit beta type	PSMA4
1.10953	1.1548	1.29352	1.03887	1.15313	1.39726	1.4163	1.48284	1.27925	1.31638		+	70.114	327000000	19	1.84113	-0.228437	Q8IU85;A0A087WUR6;H7C071	Q8IU85;A0A087WUR6	Calcium/calmodulin-dependent protein kinase type 1D	CAMK1D
2.46357	2.53116	2.61782	2.56582	2.46437	2.65612	2.73384	2.84216	2.66436	2.68461		+	202.27	2850000000	51	1.84088	-0.187669	P14324;A0A087WVN4;A0A087X1D8;A0A087X090;A0A087WTP2	P14324;A0A087WVN4;A0A087X1D8;A0A087X090	Farnesyl pyrophosphate synthase	FDPS
-0.46386	-0.48596	-0.39487	-0.49319	-0.44292	-0.27517	-0.3558	-0.20721	-0.36472	-0.35058		+	48.363	153000000	14	1.84013	-0.145462	Q5TH69	Q5TH69	Brefeldin A-inhibited guanine nucleotide-exchange protein 3	ARFGEF3
1.22762	1.10895	1.30395	1.02709	1.11909	1.58592	1.5163	1.25399	1.54457	1.45372		+	30.03	1310000000	14	1.83894	-0.313562	B5MC59;P35244	B5MC59;P35244	Replication protein A 14 kDa subunit	RPA3
-2.6693	-2.75261	-2.66524	-2.58403	-2.63401	-2.53694	-2.34064	-2.31902	-2.18088	-2.49115		+	19.997	58381000	7	1.83848	-0.287313	Q9UDY4;C9JUL4	Q9UDY4;C9JUL4	DnaJ homolog subfamily B member 4	DNAJB4
3.68525	3.6069	3.61967	3.6122	3.59005	3.26518	3.40651	3.52498	3.42918	3.49598		+	47.689	4750000000	33	1.83714	0.198447	P46779;H0YKD8;H0YMF4;H0YLP6	P46779;H0YKD8;H0YMF4;H0YLP6	60S ribosomal protein L28	RPL28
4.01713	3.96134	3.93115	3.97633	3.98337	3.70211	3.72135	3.84839	3.8563	3.89319		+	100.19	5810000000	46	1.83669	0.169595	P62917;E9PKZ0;E9PKU4;G3V1A1;E9PP36	P62917;E9PKZ0;E9PKU4;G3V1A1;E9PP36	60S ribosomal protein L8	RPL8
1.39845	1.49332	1.43353	1.43522	1.35477	1.24038	1.2536	1.31581	1.18725	1.35364		+	96.315	336000000	30	1.83531	0.152922	P53355;F8WCQ3	P53355	Death-associated protein kinase 1	DAPK1
4.91803	4.85361	4.86088	4.75026	4.66328	4.48901	4.56603	4.6297	4.64422	4.61563		+	20.52	7810000000	21	1.83512	0.220296	P62266;D6RD47;D6RDJ2;D6RIX0;D6R9I7	P62266;D6RD47	40S ribosomal protein S23	RPS23
1.32328	1.17591	1.22728	1.29203	1.17364	1.10958	1.12752	1.04072	1.12847	1.05898		+	59.968	311000000	15	1.83479	0.145377	F5H8D7;P18887;M0QYS5;M0QZ96;M0R0D2;M0R1U8	F5H8D7;P18887	DNA repair protein XRCC1	XRCC1
-0.9953	-1.14317	-1.01402	-1.22149	-1.14775	-1.28971	-1.27308	-1.34338	-1.28168	-1.44969		+	14.016	89914000	4	1.83331	0.223162	Q9H6E4;B0QY51	Q9H6E4;B0QY51	Coiled-coil domain-containing protein 134	CCDC134
-1.63956	-1.72453	-1.70222	-1.60727	-1.62651	-1.55586	-1.52087	-1.4916	-1.41838	-1.57704		+	9.501	44732000	8	1.83172	-0.147266	Q86X02	Q86X02	Cerebellar degeneration-related protein 2-like	CDR2L
-2.00474	-1.99989	-1.95349	-2.14481	-2.08924	-1.88592	-1.83405	-1.83443	-1.59967	-1.79581		+	4.938	27250000	5	1.83152	-0.248458	Q9Y6A5	Q9Y6A5	Transforming acidic coiled-coil-containing protein 3	TACC3
4.28475	4.25619	4.22048	4.31404	4.2798	4.31047	4.37886	4.34121	4.36237	4.37137		+	186.03	4070000000	71	1.83086	-0.0818058	D6REX3;O94979;D6RHZ5;H7BXG7;H0YAB3;H0Y8V7;H0Y9K1;H0Y9T9;H0Y8W8;D6RE64;D6RCQ9;D6RBT0;D6RHE8;H0YAF5	D6REX3;O94979;D6RHZ5;H7BXG7	Protein transport protein Sec31A	SEC31A
1.18236	1.1671	1.2069	1.27557	1.2272	1.27721	1.30125	1.279	1.30728	1.32374		+	171.82	434000000	31	1.83063	-0.0858715	Q96T23;H0YCN2;H0YER1;H0YEX0;H7C306;H0YDG9	Q96T23;H0YCN2;H0YER1	Remodeling and spacing factor 1	RSF1
3.13524	3.15293	3.07216	2.98515	3.00079	2.91469	2.87781	2.84198	2.96029	2.93333		+	158.73	1890000000	28	1.82976	0.163631	P07741;H3BQZ9;H3BQB1;H3BQF1;H3BSW3	P07741;H3BQZ9;H3BQB1;H3BQF1	Adenine phosphoribosyltransferase	APRT
4.04551	4.07124	4.09183	4.007	4.00283	4.11049	4.15532	4.14374	4.25819	4.17066		+	114.9	5420000000	59	1.82817	-0.123998	Q15417;E9PDU6	Q15417;E9PDU6	Calponin-3;Calponin	CNN3
-2.96639	-2.90551	-2.71099	-2.65072	-2.74528	-3.34257	-2.9951	-3.14039	-3.24804	-3.04661		+	2.7279	31683000	2	1.82742	0.358765	A0A087WWR5;A0A087WTY7;Q9H227	A0A087WWR5;A0A087WTY7;Q9H227	Cytosolic beta-glucosidase	GBA3
1.43182	1.37952	1.4091	1.43518	1.30535	1.52445	1.50788	1.51579	1.5155	1.65726		+	65.55	415000000	26	1.82698	-0.151984	P49454	P49454	Centromere protein F	CENPF
-1.31306	-1.32118	-1.42481	-1.30874	-1.31057	-1.37589	-1.48894	-1.49522	-1.49732	-1.47919		+	8.6575	34023000	8	1.82637	0.131639	Q5VV42	Q5VV42	Threonylcarbamoyladenosine tRNA methylthiotransferase	CDKAL1
1.89769	1.91524	1.95361	1.76769	1.79799	2.02459	2.02385	2.15945	2.01774	2.02496		+	24.748	639000000	23	1.82399	-0.183674	H3BRL3;O14562;H3BUM8	H3BRL3;O14562;H3BUM8	Ubiquitin domain-containing protein UBFD1	UBFD1
-2.50977	-2.61099	-2.47575	-2.40878	-2.52895	-2.42213	-2.32873	-2.33847	-2.3374	-2.27201		+	157.36	41225000	8	1.82362	-0.167101	Q9BZ23;V9GYZ0;Q9H999;V9GYH1;E5RHA5	Q9BZ23;V9GYZ0	Pantothenate kinase 2, mitochondrial	PANK2
-0.58405	-0.77373	-0.79295	-0.66336	-0.83695	-0.56548	-0.49557	-0.54144	-0.32916	-0.3696		+	7.9477	50223000	8	1.82263	-0.269958	Q12841;C9J5G4	Q12841;C9J5G4	Follistatin-related protein 1	FSTL1
0.41688	0.300003	0.433971	0.222603	0.297827	0.145063	0.174688	-0.00378	-0.19022	-0.02169		+	15.437	305000000	7	1.82255	0.313445	O43181;H0Y9M8	O43181;H0Y9M8	NADH dehydrogenase [ubiquinone] iron-sulfur protein 4, mitochondrial	NDUFS4
2.12995	2.21757	2.15264	2.19312	2.15736	2.02847	2.07559	2.0218	2.07507	2.13257		+	81.301	620000000	37	1.8225	0.103428	Q8NI27;A0A0C4DG98;H0Y815;H0Y7U4;H7C477;B7ZBA0;H0Y594;B7ZB98;F2Z2V2	Q8NI27;A0A0C4DG98	THO complex subunit 2	THOC2
-1.11338	-1.04664	-1.05728	-1.05187	-1.09473	-0.97647	-0.86243	-0.89997	-1.03132	-0.93525		+	17.167	96642000	9	1.82245	-0.131693	Q9H9H4;F5H4M0;F5H1F6	Q9H9H4;F5H4M0;F5H1F6	Vacuolar protein sorting-associated protein 37B	VPS37B
3.31704	3.32846	3.2641	3.21577	3.276	3.15754	3.16111	3.1213	3.21911	3.20103		+	114.78	1660000000	42	1.82133	0.108254	Q9NTZ6;A6PVI1;A6PVI0;Q5JX62	Q9NTZ6	RNA-binding protein 12	RBM12
1.92579	1.8974	1.90504	1.86476	1.90415	1.84534	1.7785	1.73059	1.85013	1.79671		+	149.17	564000000	27	1.82125	0.0991756	Q13123;E7EQZ7;D6REL4;D6RAY9;D6RCQ4;A0A0C4DGW5	Q13123;E7EQZ7;D6REL4	Protein Red	IK
1.48752	1.39123	1.44548	1.32114	1.42148	1.56479	1.51703	1.52605	1.65548	1.56133		+	21.155	899000000	17	1.82077	-0.151564	C9JCC6;Q14919;E9PQX9;E9PNC7;E9PMW2	C9JCC6;Q14919;E9PQX9;E9PNC7;E9PMW2	Dr1-associated corepressor	DRAP1
5.49427	5.39406	5.32523	4.99	5.33676	4.49585	4.94445	4.74987	4.88335	4.9785		+	137.18	63500000000	65	1.81876	0.49766	K7EK07;P84243;K7EMV3;B4DEB1;K7ES00;Q6NXT2;K7EP01	K7EK07;P84243;K7EMV3;B4DEB1;K7ES00;Q6NXT2	Histone H3;Histone H3.3;Histone H3.3C	H3F3B;H3F3A;H3F3C
3.05906	3.09272	3.16299	3.05996	3.01494	3.2484	3.24437	3.29965	3.18319	3.1493		+	323.31	1510000000	58	1.81837	-0.147048	O75037	O75037	Kinesin-like protein KIF21B	KIF21B
1.91662	2.00628	1.94615	1.85875	1.91735	2.1448	2.14965	2.01779	2.01374	2.16875		+	69.943	1370000000	21	1.817	-0.169914	A0A024QZP7;P06493;A0A087WZZ9;E5RIU6;K7ELV5;Q00526	A0A024QZP7;P06493;A0A087WZZ9;E5RIU6	Cyclin-dependent kinase 1	CDC2;CDK1
-0.24443	-0.25717	-0.17451	-0.15941	-0.21629	-0.42224	-0.40101	-0.44115	-0.3479	-0.24733		+	18.73	151000000	13	1.81695	0.161563	A0A0A0MTB8;Q8NI36	A0A0A0MTB8;Q8NI36	WD repeat-containing protein 36	WDR36
-0.02387	0.057823	0.040703	-0.00102	0.058043	-0.20127	-0.15895	-0.30627	-0.2384	-0.01293		+	41.073	202000000	8	1.81238	0.2099	Q9H0S4;F5H1N9	Q9H0S4	Probable ATP-dependent RNA helicase DDX47	DDX47
1.47037	1.47767	1.46294	1.43865	1.46332	1.36884	1.35666	1.21773	1.28321	1.40119		+	27.388	400000000	18	1.81236	0.137062	Q9HD33	Q9HD33	39S ribosomal protein L47, mitochondrial	MRPL47
1.62053	1.62826	1.64692	1.62717	1.62641	1.53182	1.54672	1.6057	1.52052	1.59208		+	202.18	382000000	31	1.81201	0.0704903	E7EMZ9;E9PBC6;Q4VXL4;H0Y911	E7EMZ9;E9PBC6;Q4VXL4		TACC2
0.081411	0.029636	0.092325	0.32548	0.275364	0.501419	0.385653	0.384083	0.428131	0.641256		+	17.152	140000000	10	1.81118	-0.307265	G3V5T9;P24941;E7ESI2;G3V317	G3V5T9;P24941;E7ESI2	Cyclin-dependent kinase 2	CDK2
3.36032	3.49931	3.53543	3.35051	3.45184	3.23594	3.26679	3.17637	3.07537	3.3177		+	190	1650000000	67	1.81008	0.22505	P43246;E9PHA6;C9J809	P43246;E9PHA6	DNA mismatch repair protein Msh2	MSH2
-1.3532	-1.32368	-1.40333	-1.62388	-1.44702	-1.00045	-1.27474	-1.00597	-1.13799	-1.20339		+	2.9665	53210000	1	1.80874	-0.305714	E5RHK8;E5RIK2	E5RHK8;E5RIK2		DNM3
0.006884	-0.08555	-0.03169	-0.03983	-0.06179	0.06225	0.069729	0.05418	0.126453	-0.00314		+	87.28	301000000	12	1.80789	-0.10429	O95295	O95295	SNARE-associated protein Snapin	SNAPIN
-0.91177	-0.99023	-1.05054	-0.96349	-0.98593	-1.19081	-1.15515	-1.23578	-1.04701	-1.09218		+	15.192	42806000	9	1.80677	0.163794	O43823;M0QYL4	O43823	A-kinase anchor protein 8	AKAP8
2.41915	2.46809	2.59628	2.53938	2.44307	2.65731	2.69168	2.88918	2.64075	2.70401		+	148.36	1640000000	43	1.80602	-0.223393	C9JYY6;Q92823;F8W775;A0A087X2B3;C9JH43;C9JF43;C9J8B6;H7C132;C9JUR7	C9JYY6;Q92823;F8W775;A0A087X2B3	Neuronal cell adhesion molecule	NRCAM
0.046127	-0.0174	0.176874	0.020906	-0.06477	0.264893	0.250307	0.370468	0.166828	0.193861		+	39.435	236000000	12	1.80357	-0.216924	A0A087WU05;A0A087WY48;Q8IY22;A0A087WUL1	A0A087WU05;A0A087WY48;Q8IY22	C-Maf-inducing protein	CMIP
1.23809	1.11485	1.04664	1.35402	1.31305	1.53119	1.523	1.34085	1.58575	1.5317		+	88.698	601000000	22	1.80303	-0.28917	P50995;H0Y6E1;E5RIN3;P27216	P50995	Annexin A11	ANXA11
-1.14067	-1.03768	-0.99305	-0.96596	-1.09881	-0.85544	-0.92235	-0.84398	-0.93842	-0.91767		+	8.3654	122000000	8	1.80291	-0.151662	Q9BV19	Q9BV19	Uncharacterized protein C1orf50	C1orf50
0.181629	0.278952	0.249411	0.2288	0.264965	0.160633	0.194263	0.137512	0.138531	0.09087		+	55.018	277000000	14	1.80224	0.0963894	Q8NCA5;E9PH82;C9J3G8	Q8NCA5;E9PH82	Protein FAM98A	FAM98A
-0.18264	-0.13621	-0.05816	-0.10457	-0.08452	-0.5855	-0.28881	-0.49678	-0.52122	-0.20594		+	83.835	1550000000	11	1.80187	0.306428	E7EW05;Q9NVU7	E7EW05;Q9NVU7	Protein SDA1 homolog	SDAD1
0.761057	0.767014	0.790501	0.736467	0.794806	0.713736	0.632124	0.718712	0.634274	0.704294		+	103.19	160000000	19	1.80114	0.089341	Q9Y6D5	Q9Y6D5	Brefeldin A-inhibited guanine nucleotide-exchange protein 2	ARFGEF2
-2.10195	-2.12419	-2.14254	-2.1825	-2.13814	-2.33832	-2.56385	-2.28179	-2.26758	-2.3434		+	16.021	54949000	7	1.80037	0.221123	Q9NPI1;I3L4V5	Q9NPI1	Bromodomain-containing protein 7	BRD7
2.40581	2.41007	2.367	2.41411	2.34862	2.43465	2.42957	2.47709	2.48438	2.46718		+	64.663	710000000	43	1.7997	-0.0694519	Q9Y6Y8;A0A0C4DH82;H0YE64;H7C4C4;E9PK57;H7C0V8;H0YF17	Q9Y6Y8	SEC23-interacting protein	SEC23IP
1.02494	0.918913	0.877129	1.04278	0.950527	0.831562	0.852203	0.761578	0.823908	0.83963		+	11.922	374000000	10	1.79928	0.141082	F8VV56;F8W022;F8VWK8;P08962;F8VNT9	F8VV56;F8W022;F8VWK8;P08962;F8VNT9	Tetraspanin;CD63 antigen	CD63
5.3646	5.32143	5.34046	5.21748	5.28597	5.38872	5.43588	5.46213	5.40663	5.41099		+	323.31	15800000000	136	1.79855	-0.114887	Q02790;H0YFG2;F5H1U3;F5H120	Q02790	Peptidyl-prolyl cis-trans isomerase FKBP4;Peptidyl-prolyl cis-trans isomerase FKBP4, N-terminally processed	FKBP4
1.73173	1.67464	1.82154	1.72394	1.71853	1.89858	1.85682	1.94359	1.79296	1.87147		+	75.272	665000000	28	1.79762	-0.138605	Q01968	Q01968	Inositol polyphosphate 5-phosphatase OCRL-1	OCRL
-0.92068	-0.77819	-0.69199	-0.81882	-0.71817	-0.5878	-0.63935	-0.64971	-0.60691	-0.59729		+	7.2648	132000000	6	1.797	-0.16936	Q9H0A8;H3BQF2;H3BM91;H3BRX0;A0A0B4J287;H3BTV9;H3BPG2	Q9H0A8;H3BQF2;H3BM91;H3BRX0;A0A0B4J287	COMM domain-containing protein 4	COMMD4
-1.1074	-1.32179	-1.381	-1.14546	-1.25566	-0.95196	-1.01598	-1.04775	-0.76763	-0.99383		+	35.855	80068000	10	1.79649	-0.286832	Q9NZU5;B4DEY6;C9IYS1;H7C3D2;F8WB09	Q9NZU5;B4DEY6;C9IYS1;H7C3D2	LIM and cysteine-rich domains protein 1	LMCD1
4.68525	4.66646	4.807	4.62032	4.61868	4.9316	4.95432	5.04679	4.83096	4.78721		+	256.28	17300000000	66	1.7963	-0.230632	P40925;B9A041;B8ZZ51;C9JF79;C9JRL4;C9JLV6	P40925;B9A041;B8ZZ51;C9JF79	Malate dehydrogenase, cytoplasmic;Malate dehydrogenase	MDH1
1.26384	1.34243	1.19091	1.25299	1.21095	1.03416	1.0642	1.0964	1.06672	1.20545		+	36.941	299000000	19	1.79614	0.158839	Q8IVW6;H3BQ92	Q8IVW6	AT-rich interactive domain-containing protein 3B	ARID3B
-2.19917	-3.80732	-3.65193	-2.37714	-2.07981	-4.13978	-5.50226	-5.59056	-3.97536	-4.98235		+	35.646	46249000	2	1.79505	2.01499	P25815	P25815	Protein S100-P	S100P
-2.33333	-2.36893	-2.37357	-2.22379	-2.24463	-2.14707	-2.19704	-2.01193	-2.17392	-2.03788		+	12.137	40934000	7	1.7942	-0.195283	E7EQM8;P43146;H0Y2Q5;J3QLT8;J3QS93	E7EQM8;P43146;H0Y2Q5	Netrin receptor DCC	DCC
-2.4373	-2.40689	-2.36572	-2.52608	-2.37031	-2.12833	-2.21032	-2.13555	-2.37717	-2.11681		+	19.161	28219000	7	1.79381	-0.227626	H3BRF9;Q96K21;H3BRM1;H3BN64;H3BVF5;H3BSF5;H3BUW6;H3BP54	H3BRF9;Q96K21;H3BRM1	Abscission/NoCut checkpoint regulator	ZFYVE19
3.6997	3.70761	3.67253	3.71164	3.58382	3.52506	3.49587	3.42411	3.62173	3.51475		+	161.75	11800000000	47	1.79366	0.158754	Q16629;C9JAB2;A0A0B4J1Z1;F8WEA1	Q16629;C9JAB2;A0A0B4J1Z1	Serine/arginine-rich splicing factor 7	SRSF7
3.99753	3.94314	3.89981	3.85959	3.82315	3.75883	3.72498	3.7424	3.83481	3.72774		+	226.3	8120000000	63	1.79282	0.14689	P31942	P31942	Heterogeneous nuclear ribonucleoprotein H3	HNRNPH3
-0.62645	-0.57653	-0.5519	-0.49518	-0.57182	-0.48279	-0.40861	-0.41911	-0.50632	-0.39612		+	92.835	143000000	13	1.79224	-0.121786	P26374;A0A1B0GUK6	P26374	Rab proteins geranylgeranyltransferase component A 2	CHML
0.193016	-0.59283	-0.67854	0.380175	0.16934	-0.93416	-1.20576	-1.14917	-0.76548	-1.19914		+	2.2988	97493000	3	1.79179	0.944972	Q8NDV3	Q8NDV3	Structural maintenance of chromosomes protein 1B	SMC1B
-0.45201	-0.35052	-0.47095	-0.48159	-0.51403	-0.55327	-0.60835	-0.6791	-0.71914	-0.56266		+	53.261	86855000	7	1.79146	0.170686	Q8WUA4;A0A087WZD8;H0Y4Q6;H7C1A9;H7C318;H7C3X9	Q8WUA4;A0A087WZD8	General transcription factor 3C polypeptide 2	GTF3C2
-3.15729	-3.15508	-3.18651	-3.14576	-2.86901	-3.41718	-3.30006	-3.37051	-3.30304	-3.38766		+	14.62	15382000	4	1.79131	0.252962	P54198	P54198	Protein HIRA	HIRA
5.32172	5.22815	5.26046	5.2483	5.1899	4.87757	4.96138	5.06681	5.15657	5.09826		+	54.635	7190000000	44	1.79091	0.21759	P18077;C9K025;F8WBS5;F8WB72	P18077;C9K025;F8WBS5;F8WB72	60S ribosomal protein L35a	RPL35A
-0.519	-0.60643	-0.77629	-0.41904	-0.45679	-0.2717	-0.3297	-0.26422	0.020447	-0.16146		+	6.2038	154000000	7	1.79054	-0.354179	P05161;A0A096LNZ9;A0A096LPJ4	P05161;A0A096LNZ9;A0A096LPJ4	Ubiquitin-like protein ISG15	ISG15
0.254942	0.378111	0.2484	0.353662	0.354479	0.421528	0.456247	0.412067	0.421556	0.460453		+	71.61	216000000	12	1.78936	-0.116452	H0YBP1;E7ESA6;Q05397;H0YBZ1;H0YB99;E9PEI4;E5RH08;E5RIK4;E5RG54;H0YAS0;E5RH48;E5RH01;E5RG66;E5RI03;E5RI72;E5RFW9;E5RJP0;H0YB33;E5RGA6;B4DWJ1	H0YBP1;E7ESA6;Q05397;H0YBZ1	Focal adhesion kinase 1	PTK2
2.98537	2.94933	3.1208	2.87759	2.95871	3.23392	3.20583	3.33128	3.14622	3.09779		+	136.49	3910000000	54	1.78835	-0.224648	Q9H115;A0A087WZQ7	Q9H115;A0A087WZQ7	Beta-soluble NSF attachment protein	NAPB
2.44998	2.41228	2.38101	2.45	2.36366	2.29277	2.26711	2.26352	2.36331	2.34024		+	52.569	808000000	26	1.78802	0.105997	J3QK89;Q8IWX8	J3QK89;Q8IWX8	Calcium homeostasis endoplasmic reticulum protein	CHERP
0.905169	0.961393	0.959015	0.969797	1.03796	1.16006	1.11122	1.24851	1.22854	1.01806		+	38.609	761000000	10	1.78802	-0.186612	Q9UHA4	Q9UHA4	Ragulator complex protein LAMTOR3	LAMTOR3
1.58564	1.54812	1.50438	1.41047	1.41774	1.32496	1.30061	1.21048	1.40554	1.29087		+	36.918	662000000	23	1.78795	0.186774	Q9Y508;A0A096LNV3;A0A096LP02;A0A096LNT1;A0A096LNN8;A0A096LPF9	Q9Y508;A0A096LNV3;A0A096LP02	E3 ubiquitin-protein ligase RNF114	RNF114
-3.08454	-3.15547	-3.09922	-3.01683	-3.06417	-3.12314	-3.39949	-3.30307	-3.46441	-3.39721		+	19.548	18611000	6	1.7868	0.253415	A0A0U1RQK4;Q8NDY3;X6RL45	A0A0U1RQK4;Q8NDY3;X6RL45	[Protein ADP-ribosylarginine] hydrolase-like protein 1	ADPRHL1
1.75853	1.71246	1.7672	1.71983	1.76643	1.64714	1.70027	1.63081	1.61833	1.70337		+	136.16	528000000	45	1.78655	0.084906	G3V529;Q9GZR7;F5GYL3;A0A1W2PRR2;A0A087WXU8	G3V529;Q9GZR7;F5GYL3;A0A1W2PRR2;A0A087WXU8	ATP-dependent RNA helicase DDX24	DDX24
3.89202	3.83966	3.87576	3.84288	3.82717	3.90047	3.93574	3.91044	3.90945	3.89785		+	323.31	4420000000	84	1.78592	-0.0552925	O43242;H0YGV8;F5H8K4	O43242	26S proteasome non-ATPase regulatory subunit 3	PSMD3
0.658218	0.638554	0.679438	0.609249	0.693924	0.756731	0.866081	0.727467	0.951206	0.82572		+	33.619	282000000	21	1.78575	-0.169564	Q9UH65;E7EMB1;E9PJM7;E9PJK8	Q9UH65;E7EMB1	Switch-associated protein 70	SWAP70
-1.14906	-1.10567	-1.15823	-1.11948	-1.05525	-1.06051	-0.96001	-1.02399	-0.93586	-1.02409		+	3.6757	55313000	4	1.78433	-0.116647	P33552;Q5T179;P61024	P33552;Q5T179;P61024	Cyclin-dependent kinases regulatory subunit 2;Cyclin-dependent kinases regulatory subunit;Cyclin-dependent kinases regulatory subunit 1	CKS2;CKS1B
0.224922	0.199381	0.153696	0.260241	0.190733	0.270538	0.405266	0.301008	0.298613	0.333048		+	43.791	207000000	18	1.7833	-0.1159	Q8WUX9;E5RJI3;E5RIU9	Q8WUX9	Charged multivesicular body protein 7	CHMP7
-1.3236	-1.16783	-1.14987	-1.17226	-1.17871	-1.10149	-1.05697	-1.08124	-1.04307	-1.03252		+	9.8694	62673000	7	1.78307	-0.135395	Q9BY43;E9PQI5;E9PQ80;E9PSI1;H0YI89;H0YIN6	Q9BY43;E9PQI5;E9PQ80;E9PSI1;H0YI89	Charged multivesicular body protein 4a	CHMP4A
3.84188	3.80889	3.89732	3.78649	3.81688	3.92144	3.93799	3.97981	3.9312	3.8779		+	280.35	6060000000	83	1.78227	-0.0993752	Q96AE4;E9PEB5	Q96AE4;E9PEB5	Far upstream element-binding protein 1	FUBP1
-4.20349	-4.10005	-3.96976	-4.22794	-4.28302	-4.73489	-4.42542	-4.39136	-4.43815	-4.4512		+	55.265	7705800	2	1.78096	0.331351	O96013;M0R2X4;M0R1R1	O96013	Serine/threonine-protein kinase PAK 4	PAK4
0.591492	0.621931	0.76425	0.546219	0.579401	0.967892	0.853188	0.869627	0.761002	0.746948		+	25.468	460000000	12	1.78008	-0.219073	O75884	O75884	Putative hydrolase RBBP9	RBBP9
4.88922	4.85411	4.80185	4.74668	4.72615	4.9479	5.01042	4.89954	5.14148	5.09418		+	259.16	15400000000	94	1.77585	-0.215103	P50454;E9PPV6;E9PR70;E9PK86;E9PMI5;E9PKH2;E9PNX1;E9PQ34;E9PIG2;E9PRS3;E9PJH8;H0YEP8;E9PLA6	P50454;E9PPV6;E9PR70;E9PK86;E9PMI5	Serpin H1	SERPINH1
0.721922	0.74177	0.76045	0.866844	0.798445	0.840841	0.881186	0.93623	0.916798	0.937262		+	16.742	208000000	21	1.7746	-0.124577	P08240	P08240	Signal recognition particle receptor subunit alpha	SRPR
1.73542	1.78476	1.82482	1.74487	1.89063	2.04704	2.01765	1.94272	1.88226	1.91867		+	24.294	1260000000	24	1.77437	-0.165569	P20340;F5H3K7;F5GX61	P20340	Ras-related protein Rab-6A	RAB6A
2.66519	2.73362	2.75174	2.70749	2.63019	2.82119	2.83388	2.92016	2.77692	2.79394		+	323.31	1360000000	51	1.77205	-0.131571	M0R165;Q9UBC2;M0R2S2;M0R3I1;M0R1V5;K7EJR2;M0QX30	M0R165;Q9UBC2;M0R2S2	Epidermal growth factor receptor substrate 15-like 1	EPS15L1
-2.31973	-2.26987	-2.45231	-2.44155	-2.36427	-2.63955	-2.62105	-2.51102	-2.66573	-2.45868		+	8.0538	29714000	4	1.77179	0.209657	Q96RS0	Q96RS0	Trimethylguanosine synthase	TGS1
1.10577	0.997057	1.00795	1.07635	1.11233	0.916719	0.798151	0.94684	0.978741	0.834482		+	24.905	369000000	16	1.7716	0.164904	X6R5C5;X6R8A1;P10619;Q5JZH0;U3KQF1;U3KQ41;U3KQU6	X6R5C5;X6R8A1;P10619	Carboxypeptidase;Lysosomal protective protein;Lysosomal protective protein 32 kDa chain;Lysosomal protective protein 20 kDa chain	CTSA
1.49282	0.411762	0.343479	1.97701	1.40677	-0.10151	-0.43732	-0.35426	0.207279	-0.53974		+	3.749	291000000	3	1.77127	1.37147	E9PJK4;A6NI28;H0YDU1;H0YEJ7	E9PJK4;A6NI28	Rho GTPase-activating protein 42	ARHGAP42
1.03839	1.02588	1.07957	1.03854	1.00216	0.958414	0.968697	0.942303	0.948101	1.01416		+	90.832	506000000	29	1.77035	0.0705727	Q8IXT5;B9ZVT1;E5RHG1;E5RJ83;E5RJV8;E5RJW8	Q8IXT5;B9ZVT1	RNA-binding protein 12B	RBM12B
1.48922	1.43036	1.58831	1.45683	1.5202	1.72919	1.60701	1.87037	1.76023	1.6179		+	230.9	897000000	19	1.76925	-0.219959	Q5SWX3	Q5SWX3		CAMK2G
-0.87143	-0.8638	-0.83369	-1.02025	-0.86219	-1.14589	-1.09394	-1.22536	-0.99179	-1.03415		+	15.666	68678000	5	1.76915	0.207955	Q8WV41;H3BPR3	Q8WV41;H3BPR3	Sorting nexin-33	SNX33
-0.69365	-0.60783	-0.68333	-0.69992	-0.6541	-0.78149	-0.78731	-0.75656	-0.89071	-0.73924		+	4.2911	46172000	5	1.76874	0.123296	P31751;M0R0P9;J3QKW1;M0QZW8;C9JIF6;C9J258;J3KSY8;J3QL45;C9JC83;M0R283;C9JIJ1;A0A0A0MRF1;J3KRI8;A0A1B0GXA2;A8MX96;E7EVP8;M0QZK3;J3QLS6;C9JHS6	P31751;M0R0P9;J3QKW1	RAC-beta serine/threonine-protein kinase	AKT2
-1.40745	-1.35596	-1.24578	-1.3491	-1.27872	-1.16327	-1.21148	-1.14957	-1.15712	-1.25764		+	10.551	98806000	4	1.76866	-0.139584	G3V4I5;Q9P0R6;G3V368	G3V4I5;Q9P0R6;G3V368	GSK3-beta interaction protein	GSKIP
0.511297	0.482365	0.468163	0.534151	0.493534	0.604616	0.565157	0.590736	0.589632	0.517263		+	56.732	203000000	21	1.76701	-0.0755791	O60826	O60826	Coiled-coil domain-containing protein 22	CCDC22
-0.85966	-0.59168	-0.67831	-0.54445	-0.86814	-1.15405	-1.11437	-1.08859	-1.15939	-0.82409		+	20.078	88545000	8	1.76636	0.359652	P00480	P00480	Ornithine carbamoyltransferase, mitochondrial	OTC
2.56596	2.72002	2.75183	2.67933	2.72666	2.36892	2.43587	2.36757	2.28447	2.64027		+	80.476	803000000	33	1.76604	0.269341	Q03701;C9J9W7	Q03701	CCAAT/enhancer-binding protein zeta	CEBPZ
4.6611	4.59355	4.54795	4.6116	4.4796	4.4183	4.40513	4.40536	4.51606	4.41908		+	248.94	12300000000	100	1.76391	0.145972	J3KTL2;Q07955;J3KSR8;J3QQV5;J3KSW7	J3KTL2;Q07955;J3KSR8	Serine/arginine-rich splicing factor 1	SRSF1
0.160709	0.057291	0.103449	0.184059	0.213543	0.327757	0.203091	0.298292	0.342464	0.278618		+	16.138	166000000	10	1.76379	-0.146234	Q53FA7;H7BZH6	Q53FA7;H7BZH6	Quinone oxidoreductase PIG3	TP53I3
-1.68547	-1.58208	-1.55408	-1.64236	-1.53718	-1.50446	-1.28473	-1.45736	-1.40444	-1.44133		+	48.299	53343000	13	1.76358	-0.181772	Q12797;E5RHJ2;E5RHK2;G3XAN5;A0A087WW51;E5RG29;E5RG56	Q12797	Aspartyl/asparaginyl beta-hydroxylase	ASPH
-1.43347	-1.51472	-1.43284	-1.4367	-1.44395	-1.31957	-1.40062	-1.38762	-1.27618	-1.3362		+	40.346	74291000	9	1.76128	-0.108298	P42684	P42684	Abelson tyrosine-protein kinase 2	ABL2
-5.09902	-5.04437	-5.05555	-5.43324	-5.03061	-4.69108	-4.93666	-4.77757	-4.49848	-4.72897		+	2.1764	0	2	1.75955	-0.406006	A0A087WXW9;P20908	A0A087WXW9;P20908	Collagen alpha-1(V) chain	COL5A1
3.81694	3.83103	3.99898	3.84533	3.84678	4.09304	4.14857	4.24537	3.94706	4.06352		+	316.28	3900000000	36	1.75837	-0.231698	P17612;K7ERP6;Q15136;K7ENJ5;P22612;K7EMV1	P17612;K7ERP6;Q15136	cAMP-dependent protein kinase catalytic subunit alpha	PRKACA;KIN27
1.21624	1.23656	1.13168	1.19216	1.19461	0.918125	0.953028	1.02993	1.00852	1.16511		+	40	711000000	18	1.75697	0.179309	P49247	P49247	Ribose-5-phosphate isomerase	RPIA
0.561897	0.522369	0.802322	0.768124	0.628695	0.756605	0.984671	1.06448	0.95553	1.01982		+	25.828	282000000	7	1.75667	-0.299539	Q9H1E5;E9PIN7	Q9H1E5	Thioredoxin-related transmembrane protein 4	TMX4
3.68229	3.63921	3.70564	3.52824	3.69736	3.50799	3.57662	3.41878	3.43735	3.47288		+	246.46	4340000000	53	1.75619	0.167823	P24752;H0YEL7;E9PRQ6;E9PKF3	P24752	Acetyl-CoA acetyltransferase, mitochondrial	ACAT1
5.47463	5.54798	5.61389	5.46305	5.38217	5.65991	5.73361	5.7903	5.63042	5.64137		+	323.31	31900000000	142	1.75608	-0.194775	P52209;K7EM49;K7EPF6;K7EMN2;K7ELN9	P52209	6-phosphogluconate dehydrogenase, decarboxylating	PGD
1.04808	1.17788	1.14419	1.02725	1.02518	1.16154	1.31458	1.40508	1.24501	1.29679		+	56.618	562000000	23	1.75539	-0.200082	Q6PUV4;D6RGY3;D6R960;D6RI05;D6RBA5;D6RDN3	Q6PUV4;D6RGY3;D6R960;D6RI05;D6RBA5	Complexin-2	CPLX2
1.43173	1.44334	1.63114	1.70104	1.49129	1.77152	1.7132	1.96673	1.81988	1.76911		+	47.172	755000000	8	1.75491	-0.268379	O60831;A6NP52;A6NM71	O60831;A6NP52;A6NM71	PRA1 family protein 2	PRAF2
-1.35886	-1.75415	-1.87544	-1.23542	-1.41508	-1.92891	-2.10628	-2.00365	-1.99093	-2.05864		+	80.361	68497000	17	1.75239	0.489894	Q9NYQ7	Q9NYQ7	Cadherin EGF LAG seven-pass G-type receptor 3	CELSR3
-1.26016	-1.36404	-1.37933	-1.31777	-1.36767	-1.38485	-1.4497	-1.52368	-1.46766	-1.47578		+	24.72	121000000	6	1.75212	0.12254	B7ZBQ3;Q9H944;A6PVP4;B7ZBQ1	B7ZBQ3;Q9H944;A6PVP4	Mediator of RNA polymerase II transcription subunit 20	MED20
0.296122	0.296125	0.216326	0.100042	0.178308	0.022446	0.059341	-0.06699	0.063313	0.099377		+	42.469	256000000	8	1.75115	0.181887	P11908;H7C540;D3YTJ7	P11908;H7C540	Ribose-phosphate pyrophosphokinase 2	PRPS2
0.470324	0.431385	0.439859	0.429092	0.384981	0.486488	0.499592	0.576418	0.542709	0.486708		+	124.64	331000000	29	1.75103	-0.0872547	I1E4Y6;Q6Y7W6;E7ESB6;C9JHW1;C9JH78;C9IYH5;C9JH18;C9JW88;F8WCD5;C9JPV7;C9JXQ0;C9J0V6;C9JHT0;C9JRZ2;REV__H3BRR8;REV__A0A087WZL0;REV__O60476;REV__Q8IY82;REV__Q86UU1;Q9ULE0	I1E4Y6;Q6Y7W6	PERQ amino acid-rich with GYF domain-containing protein 2	GIGYF2
3.79251	3.78093	3.74266	3.79508	3.74451	3.6838	3.7146	3.69523	3.74913	3.69996		+	235.01	3840000000	68	1.75016	0.0625919	Q9BXP5;H7C3A1;H7C1K0;C9JUL9;H7C0U8;REV__A0A087X0F4;A0A087X0F4;A0A286YEP7;REV__C9JUL9;A0A0A0MSP6;REV__Q9BXP5	Q9BXP5;H7C3A1	Serrate RNA effector molecule homolog	SRRT
1.92601	1.90165	2.01842	1.90235	1.94175	2.10721	2.1555	2.1426	1.99314	2.03289		+	242.86	949000000	28	1.74968	-0.148231	O15126;A0A087WXB0;A0A087WZA6;A0A087WU14;A0A087WTX8	O15126;A0A087WXB0;A0A087WZA6	Secretory carrier-associated membrane protein 1	SCAMP1
1.79573	1.82143	1.91619	1.81878	1.85652	1.96153	1.95443	1.98725	1.88743	2.03294		+	23.431	621000000	23	1.74945	-0.122983	Q9H993;F5GZY1	Q9H993	Protein-glutamate O-methyltransferase	ARMT1
-1.19193	-1.33488	-1.22825	-1.2105	-1.20656	-1.32506	-1.61681	-1.60712	-1.40501	-1.44065		+	323.31	109000000	10	1.74941	0.24451	J3KMX2;B9EGA3;Q92925;J3QWB6	J3KMX2;B9EGA3;Q92925	SWI/SNF-related matrix-associated actin-dependent regulator of chromatin subfamily D member 2	SMARCD2
5.09692	5.04084	5.07527	5.08459	5.00729	4.92623	4.89844	4.97035	5.02999	4.94142		+	158.33	9050000000	68	1.74911	0.107697	A0A087WUK2;O14979	A0A087WUK2;O14979	Heterogeneous nuclear ribonucleoprotein D-like	HNRNPDL
3.65119	3.63154	3.63355	3.78829	3.65121	3.80584	3.77307	3.84951	3.86075	3.7598		+	323.31	4590000000	134	1.74845	-0.138635	Q12888;A6NNK5;C9JXV0;H7BZY0;H7C3N7;M0R142;H7C151;H7C495	Q12888;A6NNK5	Tumor suppressor p53-binding protein 1	TP53BP1
1.66671	1.7593	1.80676	1.67975	1.6339	1.92259	1.82505	1.86534	1.89573	1.79765		+	50.311	559000000	18	1.7484	-0.151985	Q96GG9;C9JVE2;C9JRU6;C9J0B2;C9JUW4;C9J8R4;F8WC32;C9JRE2;C9JAV2;H7C216	Q96GG9;C9JVE2;C9JRU6;C9J0B2;C9JUW4;C9J8R4	DCN1-like protein 1;DCN1-like protein	DCUN1D1
-1.52599	-1.66399	-1.49856	-1.56465	-1.44203	-1.65318	-1.9139	-2.01354	-1.73109	-1.81761		+	15.543	59429000	5	1.74833	0.286824	Q8N4T8;H0Y962	Q8N4T8;H0Y962	Carbonyl reductase family member 4	CBR4
-2.12263	-2.0195	-1.9483	-2.08206	-2.00211	-2.3162	-2.28008	-2.34667	-2.36628	-2.06768		+	2.0681	44595000	2	1.74779	0.240466	Q9H4E7	Q9H4E7	Differentially expressed in FDCP 6 homolog	DEF6
0.684141	0.616661	0.687393	0.67277	0.76181	0.83906	0.811958	0.766087	0.971951	0.974186		+	39.947	188000000	9	1.74764	-0.188093	J3KNQ4;Q9NVD7;E9PS97	J3KNQ4;Q9NVD7;E9PS97	Alpha-parvin	PARVA
1.7561	1.89018	1.89207	1.80708	1.9227	1.57077	1.66177	1.60938	1.57497	1.80828		+	38.358	511000000	30	1.74754	0.208591	B5MCF9;O00541;B3KXD6;H7C267	B5MCF9;O00541;B3KXD6	Pescadillo homolog	PES1
0.639248	0.598246	0.669241	0.622915	0.54435	0.494953	0.396961	0.542318	0.433672	0.528933		+	54.378	305000000	20	1.74745	0.135432	Q15291	Q15291	Retinoblastoma-binding protein 5	RBBP5
5.00425	4.94717	5.07715	4.95042	4.8996	4.83322	4.81978	4.90703	4.74192	4.75508		+	323.31	18200000000	117	1.7451	0.164312	Q16643;D6R9W4;D6RFI1;D6R9Q9	Q16643;D6R9W4	Drebrin	DBN1
-2.83512	-2.91376	-2.80258	-2.96058	-2.73936	-2.48828	-2.74783	-2.37671	-2.54512	-2.64484		+	20.484	76387000	5	1.74264	-0.289721	Q9H008;Q5T1Z0	Q9H008;Q5T1Z0	Phospholysine phosphohistidine inorganic pyrophosphate phosphatase	LHPP
1.29931	1.30697	0.85936	1.09502	1.00084	0.661516	0.485338	0.488073	0.869274	0.8006		+	1.6975	283000000	3	1.74182	0.45134	A0A0U1RR32;A0A0U1RRH7;Q7L7L0;P20671;P04908;H0YFX9;REV__H0Y672	A0A0U1RR32;A0A0U1RRH7;Q7L7L0;P20671;P04908;H0YFX9	Histone H2A type 3;Histone H2A type 1-D;Histone H2A type 1-B/E;Histone H2A	HIST3H2A;HIST1H2AD;HIST1H2AB;H2AFJ
-0.26959	-0.28568	-0.3749	-0.36928	-0.43477	-0.45878	-0.47245	-0.64756	-0.53049	-0.50314		+	22.856	211000000	12	1.74173	0.175636	Q9BXW7;A8MYZ9	Q9BXW7	Cat eye syndrome critical region protein 5	CECR5
1.41608	1.359	1.4395	1.34665	1.52752	1.62631	1.6303	1.62481	1.46491	1.63099		+	16.236	479000000	17	1.74168	-0.177717	E9PL01;A0A087WUC6;E9PI68;Q15005;E9PRB9;H0YE04	E9PL01;A0A087WUC6;E9PI68;Q15005;E9PRB9;H0YE04	Signal peptidase complex subunit 2	SPCS2
3.84445	3.76413	3.82619	3.8851	3.89298	3.76494	3.72656	3.73917	3.77044	3.73198		+	160.35	4640000000	48	1.74164	0.0959518	Q13148;K7EN94;B1AKP7;G3V162;A0A087X260;A0A087WYY0;K7EJM5;A0A087WX29;A0A087WXQ5;A0A087WV68;A0A087WXV3;A0A087WW61;A0A087WX67;K7EJ99;A0A0A0MSV7;A0A087WZC9;A0A1W2PNU8;A0A087WZM1	Q13148;K7EN94;B1AKP7;G3V162;A0A087X260;A0A087WYY0;K7EJM5;A0A087WX29;A0A087WXQ5;A0A087WV68	TAR DNA-binding protein 43	TARDBP
-0.0025	-0.06522	0.214163	0.18615	0.03385	0.363609	0.188684	0.405815	0.369694	0.316725		+	8.6477	234000000	7	1.74157	-0.255617	P54803;G3V5E8;A0A087WX10;H0YJG8;G3V4M2;G3V255	P54803;G3V5E8;A0A087WX10	Galactocerebrosidase	GALC
1.63982	1.71476	1.74545	1.79101	1.68228	1.83266	1.84864	1.94497	1.83929	1.79774		+	206.15	1060000000	37	1.74133	-0.137998	B4DZ84;D3DX48;A0A0A0MRU0;A0A0C4DH75;A0A0D9SFF8;D3DX49;Q14168;A0A087WVY2;E5RJK0;E5RI32;E5RIU3;E5RI47;A0A087X0C7;E5RK50;E5RFN8;E5RK44	B4DZ84;D3DX48;A0A0A0MRU0;A0A0C4DH75;A0A0D9SFF8;D3DX49;Q14168	MAGUK p55 subfamily member 2	MPP2
1.6123	1.66233	1.62818	1.78215	1.75994	1.81273	1.86017	1.82162	2.01724	1.926		+	70.784	691000000	25	1.74031	-0.198573	P42224;J3KPM9;E7EPD2;D2KFR9;E7ENM1;E9PH66;H7BZ88	P42224;J3KPM9	Signal transducer and activator of transcription 1-alpha/beta;Signal transducer and activator of transcription	STAT1
-0.51294	-0.58552	-0.53152	-0.51856	-0.59099	-0.47502	-0.46717	-0.44469	-0.50783	-0.46604		+	21.125	126000000	10	1.73954	-0.0757565	Q8N1B4;A0A0G2JIG2	Q8N1B4	Vacuolar protein sorting-associated protein 52 homolog	VPS52
2.20872	2.30578	2.34044	2.16815	2.20195	2.40598	2.40051	2.45779	2.32496	2.39279		+	197.89	1400000000	44	1.73874	-0.151397	Q00169;F5GWE5;I3L459;I3L4H1;I3L4C0;I3L2X8;I3NI10;I3L471;I3L4U7;I3L3W1	Q00169;F5GWE5;I3L459;I3L4H1;I3L4C0	Phosphatidylinositol transfer protein alpha isoform	PITPNA
1.60383	1.46584	1.52076	1.75117	1.58577	1.24751	1.38445	1.30328	1.41864	1.42793		+	80.422	368000000	39	1.73826	0.229111	Q9NU22;Q5T795	Q9NU22	Midasin	MDN1
3.39285	3.37185	3.36274	3.31841	3.24998	3.23233	3.22975	3.18813	3.26091	3.24368		+	235.03	3130000000	51	1.73796	0.108203	P35659;B4DFG0;H0Y993;D6R9L5;D6RDA2;H0Y8X0	P35659;B4DFG0	Protein DEK	DEK
1.44241	1.52361	1.36471	1.421	1.45045	1.23317	1.29475	1.11936	1.26266	1.36696		+	47.529	270000000	17	1.73791	0.185056	O95453;H3BRK1;F5H1Z4	O95453;H3BRK1;F5H1Z4	Poly(A)-specific ribonuclease PARN	PARN
2.11769	2.08487	2.13949	2.1219	2.06456	2.36415	2.19424	2.26518	2.28584	2.15899		+	96.441	922000000	30	1.7376	-0.147979	C9JIF9;P13798;H7C393;H7C1U0;C9JLK2;F8WEH5;H0YFE5	C9JIF9;P13798;H7C393;H7C1U0	Acylamino-acid-releasing enzyme	APEH
-0.85062	-0.9085	-1.02928	-0.93589	-1.00905	-0.86889	-0.81308	-0.75631	-0.70214	-0.69522		+	13.843	48912000	4	1.73751	-0.179539	H0Y4R5;Q5SNT2;H0Y994	H0Y4R5;Q5SNT2	Transmembrane protein 201	TMEM201
-0.40076	-0.30391	-0.26177	-0.38506	-0.46396	-0.11559	-0.21932	-0.0781	-0.23387	-0.23187		+	2.0567	79388000	2	1.73647	-0.187342	Q6ICB0	Q6ICB0	Desumoylating isopeptidase 1	DESI1
-0.46845	-0.57336	-0.525	-0.48913	-0.56842	-0.61075	-0.62215	-0.75642	-0.62511	-0.66141		+	16.605	105000000	7	1.73571	0.130298	Q9BYC8	Q9BYC8	39S ribosomal protein L32, mitochondrial	MRPL32
2.41713	2.40982	2.30455	2.38584	2.29836	2.2461	2.21985	2.1696	2.30726	2.164		+	101.21	2790000000	56	1.73545	0.141779	Q01130;J3KP15;J3QL05	Q01130;J3KP15;J3QL05	Serine/arginine-rich splicing factor 2	SRSF2
-1.32813	-1.28606	-1.31232	-1.18479	-1.28525	-1.45981	-1.41339	-1.3367	-1.40786	-1.39203		+	15.836	49568000	6	1.73533	0.122647	Q96T17	Q96T17	MAP7 domain-containing protein 2	MAP7D2
2.61724	2.57889	2.5983	2.63485	2.61972	2.698	2.6641	2.66234	2.71994	2.63824		+	213.52	1180000000	72	1.734	-0.0667255	Q08378;A0A087WV43	Q08378	Golgin subfamily A member 3	GOLGA3
4.16823	4.06635	4.09208	4.03504	4.04289	4.23724	4.16263	4.17804	4.26357	4.16783		+	148.18	4530000000	76	1.73393	-0.120943	Q9UBE0;M0QZS6;B3KNJ4;M0QX65;M0R054;M0QYM8;M0R286;M0QYP2;M0R375	Q9UBE0;M0QZS6;B3KNJ4;M0QX65	SUMO-activating enzyme subunit 1;SUMO-activating enzyme subunit 1, N-terminally processed	SAE1
2.47833	2.3843	2.39023	2.37536	2.47043	2.64324	2.61904	2.54483	2.46708	2.5577		+	44.165	1670000000	30	1.73357	-0.14665	Q13011;M0R248;M0QZW4	Q13011;M0R248	Delta(3,5)-Delta(2,4)-dienoyl-CoA isomerase, mitochondrial	ECH1
4.67486	4.61656	4.70735	4.64202	4.54575	4.84509	4.75492	4.92784	4.753	4.75692		+	231.81	8480000000	80	1.7333	-0.170245	Q9UH03;B1AHR1	Q9UH03;B1AHR1	Neuronal-specific septin-3	2022-09-03
-0.51779	-0.40807	-0.47263	-0.50179	-0.35646	-0.74593	-0.69671	-0.70781	-0.71162	-0.47993		+	29.811	201000000	8	1.73217	0.217054	Q6DKI1;R4GMU7	Q6DKI1	60S ribosomal protein L7-like 1	RPL7L1
3.1061	3.09622	3.18621	3.07857	3.04474	3.27728	3.22238	3.31284	3.15565	3.22564		+	323.31	1520000000	81	1.73211	-0.136386	O75962;E7EWP2;E7EPJ7;F5H228;A0A1W2PRD7;A0A087X139	O75962;E7EWP2;E7EPJ7;F5H228	Triple functional domain protein	TRIO
-0.9609	-1.29004	-1.12265	-0.96683	-0.95921	-1.28761	-1.45737	-1.26923	-1.38892	-1.31763		+	19.628	104000000	8	1.73205	0.284229	Q9UHL4;R4GNE8;R4GMU5;R4GMV4;R4GN05;R4GMR2	Q9UHL4	Dipeptidyl peptidase 2	DPP7
1.26339	1.27653	1.28049	1.3061	1.27022	1.32996	1.32011	1.33859	1.34701	1.29158		+	23.235	650000000	13	1.73036	-0.0461018	A0A087WWM0;O43617;A6NKE1;A0A087WYS5	A0A087WWM0;O43617;A6NKE1	Trafficking protein particle complex subunit 3	TRAPPC3
1.43036	1.37913	1.48023	1.45518	1.42301	1.47385	1.54457	1.58035	1.52505	1.51196		+	72.108	528000000	34	1.73003	-0.0935749	J3KPF9;A0A087X011;E9PES4;Q9Y496;H7C2F6;C9J9X2;Q5JRK0;H0Y718;Q6ZMV9	J3KPF9;A0A087X011;E9PES4;Q9Y496	Kinesin-like protein;Kinesin-like protein KIF3A	KIF3A
0.680063	0.64076	0.684135	0.768589	0.739765	0.875059	0.931778	0.869038	0.837776	0.741264		+	53.047	549000000	18	1.72862	-0.14832	O15116;E5RJ47;E5RH18	O15116	U6 snRNA-associated Sm-like protein LSm1	LSM1
0.902435	0.901684	0.99579	0.860062	0.917376	1.11007	1.03238	1.16869	0.988127	1.02929		+	109.33	251000000	24	1.72686	-0.15024	A0A0U1RQW6;Q9Y2E4;E7EPU2;H0Y7Q3;H0Y5A8	A0A0U1RQW6;Q9Y2E4;E7EPU2	Disco-interacting protein 2 homolog C	DIP2C
1.36997	1.41617	1.44689	1.32127	1.36069	1.50662	1.48149	1.63394	1.47801	1.50683		+	323.31	575000000	28	1.72675	-0.138382	Q2M2I8;E9PG46;A0A096LP60;A0A096LNZ0;K4DI97;A0A096LP25;Q9NSY1	Q2M2I8;E9PG46	AP2-associated protein kinase 1	AAK1
0.7675	0.694927	0.553236	0.820284	0.773817	0.553144	0.555098	0.56735	0.505491	0.471653		+	65.298	167000000	21	1.72662	0.191405	Q9Y250	Q9Y250	Leucine zipper putative tumor suppressor 1	LZTS1
1.82057	1.87687	1.90466	1.79274	1.84811	1.68826	1.75458	1.70071	1.69784	1.81306		+	154.79	662000000	39	1.72653	0.117699	Q8TEQ6	Q8TEQ6	Gem-associated protein 5	GEMIN5
2.69728	2.65024	2.62529	2.77393	2.6944	2.8967	2.78183	2.77259	2.97446	2.88813		+	164.11	37600000000	43	1.72496	-0.174512	Q9BUF5;K7ESM5;K7EL29;K7ES63;K7EN98;K7ESQ3;K7EQT3;K7EJ64;K7ERA8;K7EJZ4;K7EPE5	Q9BUF5;K7ESM5	Tubulin beta-6 chain	TUBB6
-5.90174	-5.73347	-5.86305	-6.16063	-6.12473	-6.50206	-6.6226	-6.14224	-7.06152	-6.67314		+	4.3396	16069000	2	1.72417	0.643591	J3KQH6;P78364;H0YGZ1;H0YGK7	J3KQH6;P78364;H0YGZ1;H0YGK7	Polyhomeotic-like protein 1	PHC1
0.274252	0.346188	0.282202	0.367331	0.234655	0.431089	0.388609	0.456516	0.361261	0.445835		+	162.36	272000000	18	1.72414	-0.115737	A0A087WXL6;Q9H270;B7Z879;A0A0G2JS92;A0A087X2J4	A0A087WXL6;Q9H270;B7Z879	Vacuolar protein sorting-associated protein 11 homolog	VPS11
-0.60037	-0.63554	-0.65597	-0.63867	-0.65869	-0.39475	-0.6131	-0.51021	-0.47285	-0.49946		+	46.073	135000000	11	1.72398	-0.139772	Q5TA58;Q9UL18;Q9H9G7	Q5TA58;Q9UL18;Q9H9G7	Protein argonaute;Protein argonaute-1;Protein argonaute-3	AGO1;AGO3
4.06902	4.04313	4.22738	4.05486	4.10128	4.26324	4.24871	4.30915	4.24548	4.18012		+	323.31	10300000000	103	1.72386	-0.150209	P21281;H0YC04;E5RGH6;H0YAT8;H0YC45	P21281	V-type proton ATPase subunit B, brain isoform	ATP6V1B2
2.82494	2.7724	2.8972	2.83456	2.86353	3.01163	2.96185	2.94908	2.87543	2.98248		+	29.367	2060000000	20	1.72379	-0.117566	P11279	P11279	Lysosome-associated membrane glycoprotein 1	LAMP1
-5.67774	-6.13568	-5.97716	-5.8848	-5.75414	-6.28182	-6.45994	-6.32813	-6.84159	-6.1875		+	13.662	4432900	2	1.72331	0.53389	O60287	O60287	Nucleolar pre-ribosomal-associated protein 1	URB1
1.55556	1.46427	1.48523	1.43806	1.49421	1.74566	1.5953	1.61759	1.65849	1.55096		+	141.01	723000000	23	1.72326	-0.146133	O94888;C9JAT7;H7BYF4;F8WB69;C9JD50	O94888	UBX domain-containing protein 7	UBXN7
4.46599	4.57105	4.51475	4.30542	4.46359	4.66521	4.74674	4.56412	4.65854	4.72676		+	323.31	11700000000	76	1.72303	-0.208112	P22234;E9PBS1;D6RF62	P22234;E9PBS1;D6RF62	Multifunctional protein ADE2;Phosphoribosylaminoimidazole-succinocarboxamide synthase;Phosphoribosylaminoimidazole carboxylase	PAICS
-2.05908	-1.87582	-2.01167	-1.82532	-1.92349	-2.22988	-2.10013	-2.17816	-2.05151	-2.14185		+	40.921	102000000	8	1.72233	0.20123	Q9NY61;A0A087WWS8;A0A087WTH8	Q9NY61;A0A087WWS8	Protein AATF	AATF
3.12872	3.08986	3.27655	3.23032	3.08405	2.97429	2.92065	3.07764	2.79528	2.87147		+	179.73	3110000000	45	1.72155	0.234037	A0A087X1W8;A0A0A0MTJ8;X5DQS5;Q9BY67;A0A087X0T8;F5H8J9;F5H125;H0YG94;F5H0H5	A0A087X1W8;A0A0A0MTJ8;X5DQS5;Q9BY67;A0A087X0T8	Cell adhesion molecule 1	CADM1
-1.58883	-1.53623	-1.61781	-1.57929	-1.59716	-1.36537	-1.49185	-1.49355	-1.50803	-1.49471		+	18.901	84403000	7	1.72133	-0.113166	H3BS02;O14874;H3BTL2;H3BNP3;H3BQP2	H3BS02;O14874;H3BTL2;H3BNP3	[3-methyl-2-oxobutanoate dehydrogenase [lipoamide]] kinase, mitochondrial	BCKDK
2.47575	2.44963	2.46009	2.476	2.40552	2.37927	2.24529	2.37115	2.38331	2.26987		+	80.626	2400000000	21	1.72053	0.123616	K7EQ55;K7EK33;Q96EP5;K7EQ02	K7EQ55;K7EK33;Q96EP5;K7EQ02	DAZ-associated protein 1	DAZAP1
3.95574	4.01047	4.07027	4.09496	4.0206	4.17146	4.1538	4.20325	4.07167	4.18768		+	160.2	3280000000	85	1.71861	-0.127162	E9PDF6;O43795;E7EQD9;H7C2Y7;C9JYW1;C9JUP5;A0A0U1RRI3;Q9UBC5;A0A140TA25;Q8N1T3;G3V342	E9PDF6;O43795	Unconventional myosin-Ib	MYO1B
2.10165	2.09142	2.14676	2.1265	2.03829	2.31215	2.21976	2.27553	2.2244	2.13634		+	134.44	1380000000	38	1.71778	-0.132713	P46108;I3L297	P46108;I3L297	Adapter molecule crk	CRK
0.776001	0.700602	0.707396	0.97551	0.814413	1.09945	0.932379	1.04679	1.30641	1.08037		+	33.102	366000000	19	1.71689	-0.298295	A0A087X142;A6NMH6;A6NFQ9;F8W8I8;Q92599;C9JV02;A0A0A0MRP8;C9J4G8	A0A087X142;A6NMH6;A6NFQ9;F8W8I8;Q92599	Septin-8	2022-09-08
4.47324	4.53892	4.62597	4.50195	4.46817	4.6773	4.69808	4.84625	4.63446	4.65335		+	323.31	6300000000	144	1.71664	-0.180236	Q7Z4S6;H0YHT2;H0YI78;H0YIM6;H0YIM7;H0YHG9;Q86VH2	Q7Z4S6;H0YHT2	Kinesin-like protein KIF21A	KIF21A
-0.65267	-0.74165	-0.6248	-0.81282	-0.66415	-0.46932	-0.56959	-0.50391	-0.61633	-0.43788		+	1.9637	276000000	1	1.71628	-0.179813	A0A1W2PNZ9;Q15652	A0A1W2PNZ9;Q15652	Probable JmjC domain-containing histone demethylation protein 2C	JMJD1C
3.04644	3.12714	3.1431	3.03931	3.01859	3.28743	3.26755	3.2635	3.16489	3.13779		+	218.9	3600000000	39	1.7153	-0.149313	Q13526;K7EMU7;K7EN45;O15428	Q13526;K7EMU7;K7EN45	Peptidyl-prolyl cis-trans isomerase NIMA-interacting 1	PIN1
0.245138	0.255733	0.326334	0.185652	0.322981	0.396252	0.462933	0.532511	0.352072	0.382599		+	128.39	427000000	16	1.71491	-0.158105	Q9P2U8	Q9P2U8	Vesicular glutamate transporter 2	SLC17A6
3.80932	3.6729	3.83003	3.67984	3.69573	3.96704	3.89082	3.96663	3.90832	3.80678		+	323.31	3770000000	59	1.71479	-0.170354	O43237;B4E2E0;J3KRI4;J3KRZ2;H3BUM4;J3KSD2	O43237	Cytoplasmic dynein 1 light intermediate chain 2	DYNC1LI2
-3.22231	-3.07607	-3.13514	-3.16006	-3.00587	-3.34883	-3.29134	-3.25585	-3.58809	-3.47518		+	9.9	19721000	4	1.71398	0.271969	Q13237;B7ZA25	Q13237;B7ZA25	cGMP-dependent protein kinase 2	PRKG2
4.06006	4.00785	3.96133	4.02638	4.01409	4.16502	4.13899	4.06352	4.26639	4.12897		+	294.84	5010000000	77	1.71236	-0.138638	P28838;H0Y9Q1;H0Y983	P28838	Cytosol aminopeptidase	LAP3
0.844383	0.789644	0.84915	0.769186	0.876518	0.907747	0.882547	1.01406	0.933483	0.968447		+	34.551	251000000	14	1.71223	-0.11548	P48723	P48723	Heat shock 70 kDa protein 13	HSPA13
1.35246	1.38229	1.43425	1.3051	1.30646	1.41194	1.52624	1.50276	1.44548	1.51386		+	211.64	599000000	35	1.71153	-0.123943	Q99614;H0YB37	Q99614;H0YB37	Tetratricopeptide repeat protein 1	TTC1
-1.8026	-1.73645	-1.71228	-1.77474	-1.65407	-1.96996	-1.81416	-1.89904	-1.86198	-1.84032		+	10.397	27416000	5	1.71128	0.141068	A0A087WU64;A6NMQ1;P09884	A0A087WU64;A6NMQ1;P09884	DNA polymerase;DNA polymerase alpha catalytic subunit	POLA1
-0.99385	-1.27271	-1.02843	-1.05591	-1.06411	-1.00164	-0.70955	-0.71767	-0.57024	-0.79213		+	29.197	222000000	12	1.71077	-0.324756	Q8NI22;H7BZ18	Q8NI22	Multiple coagulation factor deficiency protein 2	MCFD2
1.33248	1.36349	1.49712	1.39079	1.44234	1.65199	1.6775	1.56016	1.45995	1.7263		+	31.136	446000000	12	1.71043	-0.209937	Q99757;M0QXH0;F8WDN2	Q99757;M0QXH0	Thioredoxin, mitochondrial	TXN2
-3.39063	-3.3741	-3.3515	-3.25371	-3.11851	-3.08587	-2.95518	-3.13992	-3.11465	-3.06316		+	4.5671	23401000	5	1.70835	-0.225934	F8W8C2;Q9HBM0;F2Z3A6	F8W8C2;Q9HBM0;F2Z3A6	Vezatin	VEZT
-0.94137	-0.87354	-0.90315	-0.87915	-1.06424	-0.81301	-0.80685	-0.60918	-0.7322	-0.74237		+	69.703	75511000	2	1.70829	-0.19157	A8MXB7;Q9Y343	A8MXB7;Q9Y343	Sorting nexin-24	SNX24
-1.6419	-1.53488	-1.46013	-1.65147	-1.81855	-1.35393	-1.40388	-1.32647	-1.35944	-1.44907		+	22.358	55007000	3	1.70758	-0.24283	Q8IYK8	Q8IYK8	GTP-binding protein REM 2	REM2
-1.02044	-1.08786	-0.96912	-0.98296	-0.98457	-1.10365	-1.06117	-1.14957	-1.09934	-1.11707		+	38.478	108000000	15	1.70715	0.0971706	P27986;H0YBC2;E5RJY0;E5RHI0;E5RGI8;Q5T4P3;F6TDL0;Q92569	P27986;H0YBC2	Phosphatidylinositol 3-kinase regulatory subunit alpha	PIK3R1
2.62215	2.604	2.67109	2.50014	2.57998	2.80725	2.67169	2.74724	2.69901	2.73734		+	90.154	1090000000	36	1.70616	-0.137033	P36915;A2AB27;A0A140T8Y2	P36915;A2AB27	Guanine nucleotide-binding protein-like 1	GNL1
6.8327	6.79531	6.88562	6.81369	6.82913	6.9739	6.95553	6.99129	6.85593	6.91586		+	323.31	56500000000	356	1.70552	-0.107208	A0A087WVQ6;Q00610;J3KS13;K7EJJ5;J3KRF5;J3KSQ2;J3QL20;F5H5N6	A0A087WVQ6;Q00610	Clathrin heavy chain;Clathrin heavy chain 1	CLTC
-1.79903	-1.9848	-1.83432	-1.82464	-1.77722	-1.96602	-2.03838	-2.17401	-2.09373	-1.96478		+	8.8781	69987000	5	1.70428	0.203381	Q13825	Q13825	Methylglutaconyl-CoA hydratase, mitochondrial	AUH
-0.4627	-0.55485	-0.42182	-0.22697	-0.49931	-0.98479	-0.86627	-0.68	-0.68247	-0.61775		+	13.001	94092000	8	1.70396	0.333126	P49137	P49137	MAP kinase-activated protein kinase 2	MAPKAPK2
1.34039	1.29531	1.22102	1.26665	1.29697	1.4205	1.45632	1.31577	1.52909	1.52649		+	32.623	348000000	15	1.70389	-0.165565	O75718;C9JP16	O75718;C9JP16	Cartilage-associated protein	CRTAP
-0.22289	-0.26248	-0.21083	-0.2126	-0.23577	-0.27774	-0.36559	-0.3638	-0.33286	-0.25777		+	18.642	139000000	7	1.70381	0.0906406	D6RAN8;Q9P0M9;H7C5U8	D6RAN8;Q9P0M9;H7C5U8	39S ribosomal protein L27, mitochondrial	MRPL27
2.31133	2.15423	2.20935	2.1868	2.29652	2.09444	2.0962	2.11389	2.14875	2.04597		+	39.234	2020000000	28	1.70329	0.131795	E9PB61;Q86V81	E9PB61;Q86V81	THO complex subunit 4	ALYREF
4.00162	4.09545	4.20422	4.01452	4.00965	4.29827	4.27598	4.32747	4.14558	4.22228		+	323.31	5320000000	114	1.7025	-0.188826	Q9ULU8	Q9ULU8	Calcium-dependent secretion activator 1	CADPS
-5.05185	-5.20333	-4.93971	-5.01397	-4.87458	-4.47333	-4.6467	-4.45369	-4.41351	-4.95364		+	2.1056	10205000	2	1.70061	-0.428513	P0DMQ5	P0DMQ5	Putative transmembrane protein INAFM2	INAFM2
1.20225	1.09765	1.2086	1.16767	1.18967	1.30219	1.21083	1.3178	1.27566	1.26994		+	32.865	428000000	16	1.70056	-0.102117	Q96G03;E7ENQ8	Q96G03	Phosphoglucomutase-2	PGM2
1.04145	1.1893	1.23519	1.11888	1.30271	0.86162	1.00146	0.883898	0.718586	1.04688		+	120.13	456000000	18	1.7001	0.275016	Q9Y3T9	Q9Y3T9	Nucleolar complex protein 2 homolog	NOC2L
2.87832	3.0637	3.01899	2.98715	3.18738	2.71297	2.85168	2.72969	2.64513	2.90183		+	161.46	1310000000	73	1.6998	0.258844	Q14690	Q14690	Protein RRP5 homolog	PDCD11
0.449219	0.889044	0.419346	0.861868	0.663376	-0.36682	0.10298	-0.03129	0.087156	0.43795		+	27.532	212000000	12	1.69977	0.610575	P23560	P23560	Brain-derived neurotrophic factor	BDNF
1.40242	1.41422	1.37342	1.47099	1.30134	1.54959	1.4973	1.69576	1.51396	1.5457		+	45.744	550000000	19	1.699	-0.167987	F8W8M4;A0A0A0MRL6;O14639;J3QSX6;H0Y7N6;F6XFR5	F8W8M4;A0A0A0MRL6;O14639;J3QSX6	Actin-binding LIM protein 1	ABLIM1
2.57775	2.62749	2.81204	2.62196	2.84715	2.48852	2.42516	2.55377	2.34565	2.26056		+	94.159	4790000000	27	1.69795	0.282547	P60033;E9PJK1;E9PRJ8;H0YDL9;H0YDJ9;E9PIF1;A6NMH8;E9PM31;H0YEE2	P60033;E9PJK1;E9PRJ8;H0YDL9;H0YDJ9;E9PIF1;A6NMH8	CD81 antigen;Tetraspanin	CD81
3.14952	3.14468	3.22889	3.06916	3.15581	3.24863	3.30892	3.24246	3.24775	3.23544		+	142.02	2250000000	38	1.6977	-0.107028	P30520	P30520	Adenylosuccinate synthetase isozyme 2	ADSS
2.0192	2.00581	1.94115	1.91141	1.94364	1.89018	1.83196	1.73312	1.84718	1.8751		+	21.432	541000000	21	1.69665	0.128735	Q9NYK5;C9JG87	Q9NYK5;C9JG87	39S ribosomal protein L39, mitochondrial	MRPL39
-0.44615	-0.51765	-0.44053	-0.46068	-0.45973	-0.23063	-0.14664	-0.29287	-0.38856	-0.37731		+	29.594	148000000	11	1.69661	-0.177746	P16083;Q5TD07;Q5TD05	P16083;Q5TD07	Ribosyldihydronicotinamide dehydrogenase [quinone]	NQO2
0.466541	0.494617	0.48979	0.421167	0.532232	0.335268	0.289886	0.151852	0.25585	0.435633		+	138.35	173000000	15	1.69599	0.187172	Q9UNX4	Q9UNX4	WD repeat-containing protein 3	WDR3
1.33082	1.38776	1.34025	1.38854	1.43019	1.27274	1.11069	1.22762	1.3227	1.18494		+	42.559	659000000	13	1.69407	0.151775	Q9H4G4;Q5VZR0;A0A087WUM5;A0A088AWP7	Q9H4G4;Q5VZR0	Golgi-associated plant pathogenesis-related protein 1	GLIPR2
1.83408	1.81514	1.67483	1.81038	1.77092	1.55307	1.59509	1.40557	1.60426	1.70187		+	123.48	788000000	39	1.69405	0.209096	F5H5I6;Q12849;H0Y8R1;H0YAK1;H0YAM1	F5H5I6;Q12849;H0Y8R1;H0YAK1	G-rich sequence factor 1	GRSF1
0.903008	0.802355	0.966467	0.796755	0.86944	0.96686	0.960506	1.10755	1.03267	1.07324		+	8.9839	301000000	9	1.69373	-0.16056	A0A1B0GWI2;A0A0A0MRU5;A0A024R644;O75503;A0A1B0GTI0;A0A087WZY0;A0A1B0GWJ7;A0A1C7CYZ2;A0A1B0GTR6;A0A1B0GTV7;A0A1B0GUE8;A0A1B0GV94;A0A1B0GVL0	A0A1B0GWI2;A0A0A0MRU5;A0A024R644;O75503;A0A1B0GTI0;A0A087WZY0;A0A1B0GWJ7;A0A1C7CYZ2;A0A1B0GTR6;A0A1B0GTV7;A0A1B0GUE8;A0A1B0GV94	Ceroid-lipofuscinosis neuronal protein 5	CLN5
-5.97139	-5.86729	-5.94559	-5.75624	-5.68881	-5.17591	-5.47427	-5.69679	-5.26757	-5.56615		+	2.4992	7856100	1	1.69267	-0.409727	Q7Z434	Q7Z434	Mitochondrial antiviral-signaling protein	MAVS
-1.11612	-1.2434	-1.0019	-1.31501	-0.92457	-0.79582	-0.6466	-0.8671	-0.87351	-0.85189		+	9.3383	65037000	5	1.69114	-0.313216	Q6Y1H2	Q6Y1H2	Very-long-chain (3R)-3-hydroxyacyl-CoA dehydratase 2	HACD2
-0.43315	-0.48074	-0.43275	-0.94583	-1.08463	-1.07189	-1.26407	-1.30736	-1.16946	-1.33773		+	1.7078	117000000	4	1.69068	0.554684	P80297;P02795;P13640;H3BSF1;P80294;P04731	P80297;P02795;P13640;H3BSF1;P80294;P04731	Metallothionein-1X;Metallothionein-2;Metallothionein-1G;Metallothionein-1H;Metallothionein-1A	MT1X;MT2A;MT1G;MT1H;MT1A
-3.15792	-3.21828	-3.18145	-3.23398	-3.29416	-3.16016	-3.06313	-3.09141	-3.13409	-3.04527		+	2.3273	12030000	3	1.69028	-0.118348	Q16626	Q16626	Male-enhanced antigen 1	MEA1
-0.1042	-0.08602	-0.11996	-0.12888	-0.06235	-0.24139	-0.16128	-0.30268	-0.34101	-0.16376		+	64.169	181000000	15	1.69003	0.14174	Q9Y5Q8;Q5T7U1;Q5T7U4;H7BY84;Q5T7U0;H0Y5D2	Q9Y5Q8;Q5T7U1;Q5T7U4;H7BY84	General transcription factor 3C polypeptide 5	GTF3C5
-1.63044	-1.54744	-1.68575	-1.64852	-1.7588	-1.94068	-1.93129	-1.91933	-1.73791	-1.77337		+	9.2276	73445000	7	1.68961	0.206326	O15446	O15446	DNA-directed RNA polymerase I subunit RPA34	CD3EAP
-3.74673	-4.07887	-3.70222	-3.85488	-3.92805	-3.46845	-3.49505	-3.73585	-3.44666	-3.57633		+	6.9695	15782000	3	1.68958	-0.317678	A0A087WVP4;A0A087X1R1;P53814;A0A096LNK9;H7BZZ8;B5MCI0	A0A087WVP4;A0A087X1R1;P53814;A0A096LNK9	Smoothelin	SMTN
3.05076	3.07084	3.04595	3.02992	2.9301	3.10839	3.13686	3.19991	3.19979	3.09753		+	66.882	2690000000	32	1.68914	-0.122984	P06730;D6RBW1;H0Y8J7;D6RFJ3;D6RHE2;H0Y8X3;A6NMX2	P06730;D6RBW1;H0Y8J7	Eukaryotic translation initiation factor 4E	EIF4E
-0.58351	-0.57853	-0.60238	-0.46029	-0.44708	-0.3619	-0.46813	-0.37901	-0.38093	-0.32746		+	32.579	135000000	12	1.68885	-0.150872	P83111;H0YNN5	P83111;H0YNN5	Serine beta-lactamase-like protein LACTB, mitochondrial	LACTB
0.263491	0.29468	0.323456	0.261658	0.19902	0.37348	0.312855	0.425539	0.369518	0.369596		+	18.284	208000000	11	1.68839	-0.101737	Q4VC31;C9JQ41;H7C525;C9JBU9	Q4VC31;C9JQ41;H7C525	Coiled-coil domain-containing protein 58	CCDC58
-0.70965	-0.62116	-0.55384	-0.68497	-0.63665	-0.48004	-0.43534	-0.37873	-0.54095	-0.5643		+	100.19	152000000	10	1.68715	-0.16138	Q5SPY9;Q9NQX5	Q5SPY9;Q9NQX5	Neural proliferation differentiation and control protein 1	NPDC1
-1.29129	-1.39055	-1.36547	-1.206	-1.22351	-1.54991	-1.70049	-1.70094	-1.34871	-1.55908		+	4.0053	55715000	6	1.68671	0.276462	Q15833;M0R0M7;M0R1A1;M0QZ54;R4GMY7;M0R118;A0A087WUN8	Q15833;M0R0M7	Syntaxin-binding protein 2	STXBP2
2.28813	2.20953	2.22088	2.26788	2.1681	2.30135	2.30656	2.35145	2.30279	2.3275		+	49.666	663000000	21	1.6858	-0.0870266	Q14232;F5H0D0;H0YGG4	Q14232;F5H0D0	Translation initiation factor eIF-2B subunit alpha	EIF2B1
4.70536	4.50699	4.59526	4.64573	4.48215	4.75672	4.71829	4.73112	4.87285	4.78458		+	254.96	19700000000	84	1.68531	-0.185612	O00299	O00299	Chloride intracellular channel protein 1	CLIC1
-3.8121	-3.69309	-3.69711	-3.71699	-3.65019	-3.51796	-3.63558	-3.61242	-3.53073	-3.60883		+	3.2713	16796000	3	1.68381	-0.132795	P55273	P55273	Cyclin-dependent kinase 4 inhibitor D	CDKN2D
-1.32413	-1.29992	-1.13737	-1.23977	-1.3266	-1.3994	-1.36949	-1.41105	-1.52841	-1.52771		+	10.569	78255000	6	1.68218	0.181656	P32856;J3KNU7	P32856	Syntaxin-2	STX2
-4.65445	-4.59858	-4.43561	-4.49373	-4.87687	-4.33381	-4.20521	-4.35989	-4.37325	-4.23953		+	7.7089	16994000	2	1.68122	-0.309511	Q14691	Q14691	DNA replication complex GINS protein PSF1	GINS1
1.49986	1.53574	1.60003	1.48371	1.47048	1.66781	1.63888	1.74819	1.57284	1.64001		+	323.31	511000000	26	1.68059	-0.135582	Q8WXG6;A0A0A0MRB5;F8W8U2;A0A0U1RR25;C9J6B0;C9JM97;C9JLZ9;C9K0L0	Q8WXG6;A0A0A0MRB5	MAP kinase-activating death domain protein	MADD
-3.58866	-3.74108	-3.58527	-3.65172	-3.71445	-3.37305	-3.52552	-3.36339	-3.55859	-3.24443		+	2.5179	15470000	2	1.68032	-0.243237	Q9P215	Q9P215	Pogo transposable element with KRAB domain	POGK
2.75619	2.74563	2.97827	2.92103	2.89794	3.1649	3.05942	3.21032	2.97052	3.05755		+	63.056	1860000000	27	1.67943	-0.23273	Q7Z3B1	Q7Z3B1	Neuronal growth regulator 1	NEGR1
3.31597	3.20136	3.26274	3.26889	3.22461	3.39825	3.33958	3.3955	3.38437	3.28833		+	178.42	3400000000	56	1.67839	-0.106493	P55036;A6PVX3;H0Y3Y9;A2A3N6;H0Y561	P55036;A6PVX3	26S proteasome non-ATPase regulatory subunit 4	PSMD4
-3.98404	-3.99628	-3.97809	-3.9873	-3.83722	-3.85699	-3.7912	-3.63114	-3.80529	-3.80127		+	4.9587	1992200	2	1.67785	-0.179409	A0A0G2JR66;Q2KJY2;B7WPD9;C9JFF0;Q9ULI4	A0A0G2JR66;Q2KJY2;B7WPD9	Kinesin-like protein KIF26B;Kinesin-like protein	KIF26B
2.16713	2.19471	2.20434	2.08835	2.07064	2.25765	2.31363	2.2679	2.25509	2.21601		+	102.45	1450000000	39	1.67779	-0.117022	O75832;B1AJY5;B1AJY7;B1AJY6	O75832;B1AJY5;B1AJY7	26S proteasome non-ATPase regulatory subunit 10	PSMD10
2.79508	2.81648	2.90398	2.83645	2.92206	3.01505	2.9652	3.0371	2.99476	2.89875		+	146.39	3440000000	39	1.67765	-0.127361	P20618	P20618	Proteasome subunit beta type-1	PSMB1
2.12633	2.11042	2.31222	2.0011	2.20372	2.40672	2.35768	2.36275	2.3041	2.3283		+	137.6	1630000000	30	1.67669	-0.201154	Q9Y5K8;G3V2S6;G3V2V6;H0YJH8;G3V559;H0YJS0;G3V3T8;H0YJ55;G3V5S7;G3V341	Q9Y5K8;G3V2S6;G3V2V6;H0YJH8;G3V559	V-type proton ATPase subunit D	ATP6V1D
0.571777	0.76009	0.741697	0.737623	0.645836	0.552492	0.53923	0.605059	0.519295	0.483927		+	45.64	465000000	17	1.67611	0.151404	O60443;H7C147;H7C3W1;H7BZJ0	O60443	Non-syndromic hearing impairment protein 5	DFNA5
-4.0638	-3.90112	-4.13925	-3.68152	-3.62436	-2.91908	-3.28572	-3.66452	-2.9497	-3.39789		+	4.8736	6217600	3	1.67558	-0.63863	E9PHV5;P28290;E7EUL7;H7BZ26	E9PHV5;P28290;E7EUL7	Sperm-specific antigen 2	SSFA2
6.64801	6.61133	6.66962	6.51967	6.46252	6.84727	6.84231	6.93406	6.72792	6.67584		+	323.31	72700000000	192	1.67449	-0.22325	P09936;D6RE83	P09936;D6RE83	Ubiquitin carboxyl-terminal hydrolase isozyme L1;Ubiquitin carboxyl-terminal hydrolase	UCHL1
-0.00823	-0.12033	-0.065	-0.03832	-0.11364	0.020248	0.046454	-0.01278	0.106939	0.030823		+	27.579	150000000	8	1.67365	-0.107442	P51580	P51580	Thiopurine S-methyltransferase	TPMT
-3.21997	-3.18462	-3.1881	-3.27011	-3.16256	-3.70556	-3.65689	-3.38824	-3.39337	-3.33497		+	5.5367	12601000	1	1.67352	0.290733	Q9NP50	Q9NP50	Protein FAM60A	FAM60A
-0.21831	-0.34403	-0.40019	-0.3131	-0.44794	-0.1773	-0.26678	-0.13144	-0.13812	-0.16243		+	7.6535	172000000	7	1.67154	-0.169502	Q9Y2Q5	Q9Y2Q5	Ragulator complex protein LAMTOR2	LAMTOR2
4.24088	4.22492	4.11829	4.08286	4.08417	3.92982	3.90539	3.97537	4.01365	4.07858		+	14.158	5920000000	20	1.67091	0.16966	P62851;E9PQK3;E9PK60	P62851	40S ribosomal protein S25	RPS25
-1.39454	-1.3201	-1.23684	-1.30636	-1.25677	-1.19956	-1.21819	-1.07106	-1.14829	-1.02061		+	7.1477	57542000	5	1.67034	-0.171378	P26006;D6R9X8;H0YA49	P26006	Integrin alpha-3;Integrin alpha-3 heavy chain;Integrin alpha-3 light chain	ITGA3
1.398	1.36779	1.56532	1.46382	1.37559	1.5586	1.55036	1.66477	1.56219	1.63806		+	66.026	356000000	28	1.66982	-0.160695	H0Y360;Q01433;H0YCL9;E9PJF6;E9PIJ1;H0YF16	H0Y360;Q01433;H0YCL9	AMP deaminase 2	AMPD2
-0.93517	-1.02393	-1.08241	-1.07458	-1.0186	-0.80813	-0.99159	-0.83591	-0.7488	-0.86675		+	30.204	68539000	10	1.66973	-0.176701	Q9P2K3;B4DV59;E9PQE5;H0YDD7;E9PR63	Q9P2K3;B4DV59	REST corepressor 3	RCOR3
2.22485	2.26093	2.27777	2.17223	2.1491	2.33213	2.36285	2.30969	2.30043	2.29154		+	69.482	910000000	27	1.6687	-0.102354	Q9UIC8;I3L4A2;I3L2Q8;I3L2E3;I3L537	Q9UIC8;I3L4A2	Leucine carboxyl methyltransferase 1	LCMT1
-0.64909	-0.90542	-1.14871	-0.6082	-0.59973	-1.0746	-1.23967	-1.29073	-1.21048	-1.17046		+	30.945	107000000	13	1.66543	0.414957	A0A0U1RRM1;Q8WXI9;A0A0U1RR30;A0A0U1RR34;A0A0U1RRK3;A0A1B0GW07	A0A0U1RRM1;Q8WXI9	Transcriptional repressor p66-beta	GATAD2B
3.06632	3.09441	3.18405	3.14471	3.15035	3.03372	3.03541	3.0321	2.95271	3.06726		+	323.31	2360000000	89	1.66451	0.103728	Q9HBD4;P51532;A0A0A0MT49;P51531;F6VDE0;A0A0U1RQZ9;K7EP28;A0A0U1RRG6;A0A0U1RQE1;A0A0U1RRF5;A0A0U1RRD6;A0A0U1RRF8;A0A0A0MSS5;F6UH26;A0A0U1RQU0;A0A0U1RR09;F6XE55;A0A0U1RQW7;A0A0U1RRN2;B1ALG1;A0A0U1RR83;A0A0U1RQX3;F6T8Q0;B1ALG2;A0A0U1RR26;B4DNT1;B1ALF6;K7EQF0	Q9HBD4;P51532;A0A0A0MT49	Transcription activator BRG1	SMARCA4
1.701	1.81369	1.83088	1.79264	1.73913	1.87636	1.85809	1.84243	1.87706	1.90438		+	98.425	601000000	33	1.66408	-0.0961948	Q9Y4E8;F8W0H4;H0YI31;F8VZG8;F8VVY7;H0YHM4	Q9Y4E8	Ubiquitin carboxyl-terminal hydrolase 15	USP15
0.632971	0.67005	0.753536	0.627979	0.637596	0.800192	0.823513	0.801102	0.722637	0.736143		+	80.241	366000000	18	1.66259	-0.112291	Q8N568;G5E9L9;A0A0U1RR70;A0A1B0GTZ4;Q9C098	Q8N568;G5E9L9;A0A0U1RR70	Serine/threonine-protein kinase DCLK2	DCLK2
1.23925	1.04761	1.07138	1.08448	1.0634	0.941593	0.984037	0.785984	0.922123	0.966677		+	24.954	530000000	10	1.66239	0.181142	E9PPW7;O00217;E9PKH6;E9PN51;F8W9K7	E9PPW7;O00217;E9PKH6;E9PN51;F8W9K7	NADH dehydrogenase [ubiquinone] iron-sulfur protein 8, mitochondrial	NDUFS8
3.42676	3.27435	3.41957	3.26889	3.37713	3.50771	3.46821	3.50394	3.48734	3.45454		+	323.31	4650000000	74	1.66114	-0.131008	Q8NFW8;F5H296;F5GYM0	Q8NFW8	N-acylneuraminate cytidylyltransferase	CMAS
-0.96041	-1.0601	-0.97032	-0.77379	-0.93727	-0.74044	-0.76777	-0.70243	-0.57939	-0.80618		+	24.63	92099000	8	1.66037	-0.221137	K7EP32;Q9BZV1;K7EJ02	K7EP32;Q9BZV1	UBX domain-containing protein 6	UBXN6
3.46852	3.52921	3.66334	3.49207	3.44818	3.76674	3.66086	3.86321	3.67524	3.65102		+	157.73	12100000000	50	1.66034	-0.203152	Q9BWD1	Q9BWD1	Acetyl-CoA acetyltransferase, cytosolic	ACAT2
-1.61709	-1.37338	-1.32458	-1.48238	-1.65619	-1.30116	-1.18659	-1.22604	-1.28777	-1.18338		+	8.1054	41284000	4	1.65944	-0.253738	O00625	O00625	Pirin	PIR
3.95674	3.9481	3.91763	4.00609	3.93816	4.05732	4.07667	4.04568	4.04689	3.96879		+	309.57	9590000000	61	1.65675	-0.0857258	P52907	P52907	F-actin-capping protein subunit alpha-1	CAPZA1
2.10306	2.06468	2.12284	2.08771	1.9944	2.16741	2.11393	2.20551	2.23326	2.20077		+	100.75	990000000	36	1.65636	-0.109637	A0A1B0GVD3;Q6ZN17;A0A1B0GTK2	A0A1B0GVD3;Q6ZN17;A0A1B0GTK2	Protein lin-28 homolog B	LIN28B
0.214092	0	-0.34311	0.871244	0.043901	0.809492	0.694508	1.00554	1.32184	1.09801		+	9.5421	225000000	5	1.65405	-0.828652	Q15742	Q15742	NGFI-A-binding protein 2	NAB2
3.23514	3.22989	3.27068	3.15606	3.2159	3.15014	3.12002	3.15134	3.11469	3.17587		+	175.59	1510000000	76	1.65322	0.079121	A5YKK6;H3BMZ2;H3BNB1;H3BVC9;H3BTH2;H3BMH0;H3BT18;H3BU44;H3BR89	A5YKK6	CCR4-NOT transcription complex subunit 1	CNOT1
0.096956	0.17503	0.169416	0.078224	0.0875	0.294027	0.275204	0.143284	0.381121	0.354868		+	19.941	175000000	12	1.65306	-0.168275	Q9UJA5	Q9UJA5	tRNA (adenine(58)-N(1))-methyltransferase non-catalytic subunit TRM6	TRMT6
5.12416	5.05981	4.9741	5.0134	4.96023	4.84564	4.84609	4.82587	4.9886	4.86656		+	323.31	25700000000	116	1.65298	0.151789	G8JLB6;P31943;E9PCY7;H0YB39;D6RBM0;H0YBD7;E5RGV0;D6RIT2;D6RIU0;D6RAM1;D6R9T0;D6RFM3;D6RDU3;D6RJ04;D6RIH9;E7EN40;H0YBG7;E5RGH4;H0YAQ2	G8JLB6;P31943;E9PCY7;H0YB39;D6RBM0;H0YBD7	Heterogeneous nuclear ribonucleoprotein H;Heterogeneous nuclear ribonucleoprotein H, N-terminally processed	HNRNPH1
2.89302	2.93166	2.97146	2.8535	2.89369	3.0254	3.04734	3.11459	2.93501	3.07858		+	323.31	1490000000	67	1.65247	-0.131516	Q8NEY1;A0A0A0MRJ3;H0Y6F6;H7BZD9	Q8NEY1;A0A0A0MRJ3;H0Y6F6	Neuron navigator 1	NAV1
-0.11846	-0.13243	-0.06935	-0.03124	-0.15564	0	-0.04035	-0.01039	0.010485	-0.02664		+	6.456	67229000	9	1.65207	-0.0880459	A0A0A6YYH1;H0YMP5;H0YL85;Q7Z6K5;H0YL03;H0YMK0;H0YLI7;P59780	A0A0A6YYH1;H0YMP5;H0YL85;Q7Z6K5;H0YL03;H0YMK0	Arpin	C15orf38-AP3S2;ARPIN
5.89976	5.92155	5.95888	5.8093	5.76397	6.08007	6.04757	6.12204	5.94013	6.02287		+	118.82	15300000000	71	1.65177	-0.171847	P16949;A2A2D0;REV__B5MD58;REV__P36956	P16949;A2A2D0	Stathmin	STMN1
5.41571	5.45303	5.56814	5.39929	5.30507	5.67092	5.63438	5.73475	5.57669	5.53075		+	303.28	74900000000	110	1.65175	-0.201247	Q13885	Q13885	Tubulin beta-2A chain	TUBB2A
2.32452	2.23922	2.30466	2.25413	2.2993	2.21585	2.15388	1.87531	2.00809	2.05893		+	31.265	1330000000	16	1.65157	0.221953	Q16718;F8WAS3;A0A087X1G1;H7BYD0;C9IZN5;A0A087WXR5	Q16718;F8WAS3;A0A087X1G1;H7BYD0;C9IZN5	NADH dehydrogenase [ubiquinone] 1 alpha subcomplex subunit 5	NDUFA5
2.85735	2.63418	2.63677	2.76216	2.79443	2.947	2.95459	2.9425	3.29428	3.00516		+	183.65	2210000000	53	1.65151	-0.291729	O43852;H0Y875	O43852;H0Y875	Calumenin	CALU
4.23287	4.22646	4.20931	4.06544	4.09593	4.29443	4.31942	4.31121	4.30445	4.26381		+	47.645	5160000000	32	1.65017	-0.132664	Q04760	Q04760	Lactoylglutathione lyase	GLO1
-2.08833	-1.97013	-2.06044	-2.02381	-2.08848	-1.93885	-1.99535	-1.96681	-1.92474	-1.8977		+	13.171	42666000	5	1.65009	-0.101551	O94763;I3NI51;I3L2V7;I3L104	O94763;I3NI51	Unconventional prefoldin RPB5 interactor 1	URI1
-4.26035	-4.34262	-4.24271	-4.2771	-4.21279	-4.15873	-4.14983	-4.17033	-3.99423	-3.96279		+	21.577	45544000	1	1.64982	-0.179931	A0A087WWW7;E9PGF5;E9PF55;Q9HBL0;H0Y4U1	A0A087WWW7;E9PGF5;E9PF55;Q9HBL0;H0Y4U1	Tensin-1	TNS1
5.61081	5.61235	5.71001	5.56646	5.51204	5.45641	5.45498	5.54179	5.42595	5.39234		+	323.31	29300000000	126	1.64932	0.14804	A0A0G2JIW1;P0DMV9;P0DMV8;V9GZ37	A0A0G2JIW1;P0DMV9;P0DMV8;V9GZ37	Heat shock 70 kDa protein 1B;Heat shock 70 kDa protein 1A	HSPA1B;HSPA1A
3.0509	3.10256	3.04714	3.05901	3.00118	3.20852	3.07648	3.17673	3.23061	3.14012		+	142.01	1730000000	41	1.6491	-0.114333	Q8TAT6;A0A0D9SFI9;I3L4U9;I3L4S2	Q8TAT6	Nuclear protein localization protein 4 homolog	NPLOC4
-1.6268	-1.47823	-1.8054	-1.36193	-1.65072	-1.34529	-1.32467	-1.25915	-1.32351	-1.25691		+	12.041	81349000	7	1.6475	-0.282708	A6ZKI3;Q17RB0;Q9BWD3	A6ZKI3;Q17RB0;Q9BWD3	Protein FAM127A;Protein FAM127C;Protein FAM127B	FAM127A;FAM127C;FAM127B
1.88367	1.81436	1.8396	1.75433	1.76646	1.72103	1.72771	1.65344	1.71511	1.73621		+	209.08	1000000000	32	1.64683	0.100982	Q9Y314;A0A075B6F9;M0R3B2;M0R1K2;A0A075B797;M0QX85;M0R1T7	Q9Y314;A0A075B6F9;M0R3B2;M0R1K2;A0A075B797	Nitric oxide synthase-interacting protein	NOSIP
-0.81364	-0.89862	-0.9213	-0.84493	-0.91651	-1.08969	-1.12297	-0.9887	-1.10126	-0.91161		+	24.946	155000000	6	1.64678	0.163844	P00167;J3KNC7	P00167	Cytochrome b5	CYB5A
0.198833	0.386024	0.359314	0.140146	0.410658	-0.09923	0.109674	-0.01017	0.012169	0.175682		+	13.007	225000000	10	1.6466	0.261371	O75794;X6RA30;X6RKY7;H7BZW7;X6RF82	O75794;X6RA30;X6RKY7	Cell division cycle protein 123 homolog	CDC123
0.673813	0.660751	0.650229	0.579556	0.544785	0.736988	0.686481	0.707464	0.76866	0.729568		+	7.2584	365000000	8	1.64655	-0.104006	Q7LBR1	Q7LBR1	Charged multivesicular body protein 1b	CHMP1B
2.63447	2.49403	2.50287	2.63751	2.57647	2.46048	2.32573	2.36476	2.5017	2.30511		+	194.11	2360000000	34	1.64561	0.177513	A0A087WUQ6;P07203	A0A087WUQ6;P07203	Glutathione peroxidase;Glutathione peroxidase 1	GPX1
-0.25362	-0.23025	-0.26767	-0.29701	-0.21226	-0.1368	-0.16784	-0.20771	-0.1834	-0.20743		+	5.7022	98093000	5	1.64504	-0.071526	Q9NZD8;H0YMB7;H0YKB0;H0YLT5;H0YKM6;H0YML6;H0YLD7;H0YLW1;H3BRR0	Q9NZD8;H0YMB7;H0YKB0;H0YLT5;H0YKM6	Maspardin	SPG21
-0.69856	-0.75821	-0.86238	-0.73312	-0.73922	-0.6388	-0.61771	-0.69088	-0.50635	-0.59748		+	11.793	53945000	11	1.64489	-0.148053	H7BYJ3;O14578;F5H4K4	H7BYJ3;O14578	Citron Rho-interacting kinase	CIT
-1.64834	-1.79929	-1.66282	-1.80026	-1.60692	-1.52653	-1.57159	-1.41189	-1.52662	-1.5774		+	3.2635	26207000	3	1.64487	-0.18072	Q75T13;H7BZN8;B4DYY6	Q75T13;H7BZN8;B4DYY6	GPI inositol-deacylase	PGAP1
-1.65976	-1.7147	-1.82291	-1.68032	-1.59373	-1.92499	-1.84497	-1.80463	-1.82684	-1.84261		+	11.06	28738000	8	1.64467	0.154525	F8WE42;F5H101;Q76FK4;F5GWN9;A0A0A0MSJ1;F5GXV1;F5H532;F5H797;F5H0I5;F5H8B8;F5H692;REV__Q86XL3;Q8NAA4	F8WE42;F5H101;Q76FK4;F5GWN9	Nucleolar protein 8	NOL8
-0.94443	-0.9124	-0.78525	-0.7546	-1.0157	-1.21115	-1.14274	-1.00097	-1.03986	-1.24468		+	4.1945	57765000	5	1.64283	0.245401	Q99784;F5H810;F5GZQ2;F8W870	Q99784;F5H810	Noelin	OLFM1
-3.85413	-3.38819	-3.56626	-4.04449	-3.84228	-3.9775	-4.38949	-4.58199	-4.21926	-4.27967		+	5.8912	10123000	2	1.64229	0.550512	P84074	P84074	Neuron-specific calcium-binding protein hippocalcin	HPCA
-0.02363	0.078556	-0.00569	0.058355	0.063801	-0.11157	0.004589	-0.05832	-0.10793	-0.08787		+	34.992	113000000	14	1.64203	0.106497	O14802;Q7Z755	O14802	DNA-directed RNA polymerase III subunit RPC1	POLR3A
0.856327	0.891497	0.950451	0.900772	0.986235	1.02594	1.10962	1.04281	1.01933	0.968502		+	129.3	259000000	25	1.64156	-0.116187	Q8IWV7;A0A087WTJ9;H3BUC4;H3BQF8	Q8IWV7;A0A087WTJ9	E3 ubiquitin-protein ligase UBR1	UBR1
-1.0046	-1.0704	-1.07348	-0.76376	-1.08133	-0.73454	-0.88924	-0.62289	-0.64713	-0.72852		+	2.694	78392000	7	1.64113	-0.27425	A0A087X1N7;P20929;H0Y786;H0Y3P5;H7BZD5	A0A087X1N7;P20929;H0Y786	Nebulin	NEB
3.24559	3.20569	3.26251	3.14497	3.11016	3.32437	3.33606	3.41696	3.28468	3.286		+	122.25	2700000000	44	1.64105	-0.135831	Q13442;F8WBW6	Q13442	28 kDa heat- and acid-stable phosphoprotein	PDAP1
-1.9487	-1.84477	-1.69966	-1.82376	-1.79543	-1.62611	-1.66419	-1.47646	-1.68082	-1.6713		+	41.643	45161000	8	1.64084	-0.198687	Q92777;A0A087WW91	Q92777;A0A087WW91	Synapsin-2	SYN2
2.02991	2.05278	2.02418	2.05124	2.10358	2.14974	2.15026	2.18486	2.07343	2.12135		+	62.664	627000000	26	1.63969	-0.0835903	Q96KP1;Q2MDF5	Q96KP1	Exocyst complex component 2	EXOC2
5.12573	5.13641	5.07368	5.09589	5.06727	4.97435	5.00916	4.97763	5.08283	5.024		+	323.31	11800000000	94	1.63951	0.0862034	O60506;F6UXX1	O60506	Heterogeneous nuclear ribonucleoprotein Q	SYNCRIP
1.08993	1.10246	1.14493	1.04876	1.01243	1.13	1.19294	1.16927	1.17592	1.18218		+	32.215	655000000	15	1.63901	-0.0903595	Q9NQE9	Q9NQE9	Histidine triad nucleotide-binding protein 3	HINT3
-0.36114	-0.37663	-0.28566	-0.30286	-0.26916	-0.2197	-0.24372	-0.1655	-0.25829	-0.1288		+	12.865	167000000	13	1.63843	-0.115889	Q8N4Q1	Q8N4Q1	Mitochondrial intermembrane space import and assembly protein 40	CHCHD4
-1.88193	-1.83536	-1.88275	-1.9869	-1.6988	-1.9723	-1.9914	-2.13864	-2.10766	-2.12741		+	16.335	77840000	6	1.63775	0.210329	Q9UIV1	Q9UIV1	CCR4-NOT transcription complex subunit 7	CNOT7
-4.12677	-4.35334	-4.0842	-4.19503	-4.25809	-4.12783	-3.74335	-3.53563	-3.87229	-3.81631		+	31.465	25928000	2	1.6373	-0.384404	B1APG3;B1APG2;B1APF8;B1APF9;B1APG1	B1APG3;B1APG2;B1APF8;B1APF9;B1APG1		PRKACB
2.49223	2.57629	2.59774	2.47919	2.54953	2.67065	2.59896	2.71535	2.61573	2.6495		+	81.639	1390000000	29	1.63692	-0.111046	Q4G0F5;H0YCI7;A0A0D9SFQ6	Q4G0F5	Vacuolar protein sorting-associated protein 26B	VPS26B
5.20039	5.23461	5.23459	5.15237	5.16761	5.11579	5.11927	5.11502	5.1451	5.15605		+	323.31	8200000000	159	1.6359	0.0676685	Q9P2J5;A0A087WXY1	Q9P2J5	Leucine--tRNA ligase, cytoplasmic	LARS
4.77775	4.74536	4.84546	4.75047	4.77773	4.80493	4.87809	4.87178	4.86879	4.89505		+	323.31	8450000000	131	1.63558	-0.0843712	P53618;E9PP73;E9PP63;E9PKQ1	P53618;E9PP73	Coatomer subunit beta	COPB1
-0.08149	-0.01192	0.068464	-0.14544	-0.10274	0.176506	0.181427	0.041557	0.046976	0.155331		+	8.2465	158000000	9	1.63254	-0.174983	Q96BN8;H0Y9T0	Q96BN8	Ubiquitin thioesterase otulin	OTULIN
2.08357	2.08191	2.15379	1.94678	1.97994	2.31561	2.24399	2.2904	2.16922	2.1372		+	95.477	1210000000	27	1.63229	-0.182082	O95861;A6NF51;F8VVW8;F8VRY7;F8VZG4;F8W1J0	O95861;A6NF51;F8VVW8	3(2),5-bisphosphate nucleotidase 1	BPNT1
1.56141	1.30473	1.26094	0.939775	1.49035	0.011951	0.721806	0.374382	0.902584	0.906082		+	85.807	11300000000	17	1.63227	0.72808	Q71DI3	Q71DI3	Histone H3.2	HIST2H3A
3.68839	3.62508	3.59657	3.59852	3.38169	3.00768	3.25392	3.17147	3.39657	3.41999		+	128.5	11900000000	25	1.6311	0.328124	A6XGL2;P01308;C9JNR5;F8WCM5	A6XGL2;P01308;C9JNR5;F8WCM5	Insulin;Insulin B chain;Insulin A chain;Insulin, isoform 2	INS;INS-IGF2
0.287277	0.345751	0.156736	0.32584	0.240999	0.453365	0.491667	0.335173	0.44269	0.596025		+	15.569	123000000	11	1.63068	-0.192463	Q9NQW6;H7C1K5;H7C3S1;H7C1C2	Q9NQW6;H7C1K5	Actin-binding protein anillin	ANLN
6.77728	6.69549	6.57668	6.49038	6.67616	6.44892	6.35772	6.20736	6.49637	6.4378		+	122.02	111000000000	147	1.6302	0.253563	Q6FI13;Q99878;Q96KK5;Q16777;Q93077;P0C0S8;Q9BTM1;Q96QV6	Q6FI13;Q99878;Q96KK5;Q16777;Q93077;P0C0S8;Q9BTM1;Q96QV6	Histone H2A type 2-A;Histone H2A type 1-J;Histone H2A type 1-H;Histone H2A type 2-C;Histone H2A type 1-C;Histone H2A type 1;Histone H2A.J;Histone H2A type 1-A	HIST2H2AA3;HIST1H2AJ;HIST1H2AH;HIST2H2AC;HIST1H2AC;HIST1H2AG;H2AFJ;HIST1H2AA
-1.81875	-1.82825	-1.80647	-1.80397	-1.92325	-1.70885	-1.79511	-1.61512	-1.69856	-1.71691		+	3.2297	57298000	4	1.63018	-0.129228	Q96PM5;D6RAF6;H0YAI4	Q96PM5	RING finger and CHY zinc finger domain-containing protein 1	RCHY1
1.88205	1.9369	1.78734	1.89229	1.81045	1.70396	1.74418	1.62113	1.77542	1.76447		+	196.69	871000000	50	1.62983	0.139975	Q92922;F8WE13;Q5SYV2;A0A0A0MT55;Q9UL12	Q92922	SWI/SNF complex subunit SMARCC1	SMARCC1
-3.38367	-3.50571	-3.54762	-3.28207	-3.56653	-3.71055	-3.83208	-3.85448	-3.59669	-3.6293		+	1.6355	7059600	1	1.62918	0.2675	P02790	P02790	Hemopexin	HPX
1.12777	1.00697	1.08735	1.08261	1.04385	1.14189	1.14406	1.20731	1.2003	1.12604		+	99.546	321000000	19	1.62892	-0.0942104	Q14677;H0YD52	Q14677	Clathrin interactor 1	CLINT1
3.66091	3.6696	3.93558	3.71302	3.58926	3.95202	3.95196	4.05991	3.93993	3.85856		+	160.8	4490000000	51	1.62753	-0.238801	P17174	P17174	Aspartate aminotransferase, cytoplasmic	GOT1
1.67225	1.61558	1.6495	1.543	1.51615	1.68865	1.73039	1.82351	1.72507	1.70731		+	163.97	574000000	8	1.62731	-0.135696	Q9Y3D6	Q9Y3D6	Mitochondrial fission 1 protein	FIS1
1.38093	1.41164	1.43793	1.30482	1.30527	1.47759	1.51151	1.52811	1.41754	1.49935		+	52.071	1080000000	18	1.6271	-0.118705	Q96EQ0;D6RFW1	Q96EQ0;D6RFW1	Small glutamine-rich tetratricopeptide repeat-containing protein beta	SGTB
1.59705	1.71151	1.58059	1.61658	1.53474	1.42821	1.4709	1.44333	1.49417	1.55394		+	49.708	476000000	19	1.62413	0.129981	B8ZZG1;Q9NZW5;C9J4Q3;C9JGI8	B8ZZG1;Q9NZW5	MAGUK p55 subfamily member 6	MPP6
-2.40569	-2.40214	-2.49299	-2.46499	-2.49855	-2.36592	-2.39251	-2.39129	-2.30466	-2.32778		+	32.754	33837000	6	1.62384	-0.0964378	H7C179;H7C127;H7C128;B5MCW3;Q9H0E9;H0YAH7;H7C2P4;H0YA84	H7C179;H7C127;H7C128;B5MCW3;Q9H0E9	Bromodomain-containing protein 8	BRD8
3.29697	3.14568	3.23853	3.10447	3.23091	3.49184	3.38207	3.41989	3.47407	3.2438		+	183.58	3040000000	55	1.6233	-0.199021	P51858	P51858	Hepatoma-derived growth factor	HDGF
0.302887	0.17552	0.165525	0.207779	0.199295	0.077728	0.036814	0.053556	0.026014	0.186085		+	48.986	330000000	15	1.62323	0.134162	Q9P2P5;A0A2C9F2N4;C9JHL2;C9JPI9	Q9P2P5;A0A2C9F2N4	E3 ubiquitin-protein ligase HECW2	HECW2
-1.81527	-1.89949	-2.0178	-1.87163	-1.62082	-1.4935	-1.60596	-1.59443	-1.3965	-1.68275		+	23.066	62293000	10	1.6222	-0.290376	O00462;E9PFW2	O00462;E9PFW2	Beta-mannosidase	MANBA
-0.36588	-0.55125	-0.44131	-0.38869	-0.4095	-0.35482	-0.28003	-0.27488	-0.24603	-0.32854		+	41.809	139000000	10	1.62154	-0.134465	Q9UH99;B0QY66;B0QY67;B0QY60;B0QY64;B0QY68;B0QY69;B0QY65;B0QY63	Q9UH99	SUN domain-containing protein 2	SUN2
-1.15652	-1.01765	-1.15499	-1.11515	-1.08707	-0.94669	-0.98347	-0.99823	-1.02088	-1.04249		+	11.638	65078000	7	1.62122	-0.107927	Q9C0I1	Q9C0I1	Myotubularin-related protein 12	MTMR12
2.85363	2.79458	2.84084	2.72053	2.67532	2.67978	2.5596	2.49036	2.65206	2.63692		+	115.65	3060000000	23	1.62085	0.173234	O75494;Q5JRI1;Q6IQ42;R4GMP8	O75494;Q5JRI1	Serine/arginine-rich splicing factor 10	SRSF10
0.254543	0.320307	0.287758	0.227253	0.209993	0.32835	0.401949	0.317284	0.333603	0.398363		+	44.84	114000000	21	1.61995	-0.0959389	Q15751;H0YNB1;H0YL74;H0YMH0;H0YKW7;H0YK45	Q15751	Probable E3 ubiquitin-protein ligase HERC1	HERC1
-0.9753	-0.69942	-0.75633	-0.83907	-0.64265	-1.16315	-1.01398	-1.19124	-1.22633	-0.87332		+	9.8545	49018000	6	1.61974	0.311048	Q5UIP0;H7BZN3;H7C2B5	Q5UIP0;H7BZN3	Telomere-associated protein RIF1	RIF1
2.65912	2.68016	2.95494	2.62792	2.96007	3.24179	3.23663	3.14599	2.88943	3.10723		+	72.654	2050000000	26	1.61959	-0.347776	A0A1W2PPX5;A0A1W2PQR6;A0A1W2PQB7;A0A1W2PS43;Q14108;A0A1W2PRS1;A0A1W2PPU6;A0A1W2PSE4;A0A1W2PRF6;A0A1W2PS70;A0A1W2PNX7;D6RDG0;A0A1W2PQL5	A0A1W2PPX5;A0A1W2PQR6;A0A1W2PQB7;A0A1W2PS43;Q14108;A0A1W2PRS1;A0A1W2PPU6;A0A1W2PSE4;A0A1W2PRF6	Lysosome membrane protein 2	SCARB2
2.23036	2.12808	2.26062	2.18047	2.35615	2.47362	2.4686	2.51852	2.3208	2.34413		+	38.957	1080000000	12	1.61919	-0.193999	Q8N5K1;D6RCF4;I3L1N9	Q8N5K1;D6RCF4	CDGSH iron-sulfur domain-containing protein 2	CISD2
0.142611	0.054411	0.116098	0.115801	0.060469	0.019409	0.045948	0.027556	-0.00544	-0.07198		+	47.604	224000000	16	1.61878	0.0947788	Q13107;H7C189;C9JNU9	Q13107;H7C189	Ubiquitin carboxyl-terminal hydrolase 4;Ubiquitin carboxyl-terminal hydrolase	USP4
2.87467	2.79096	2.72068	2.74122	2.86007	2.96262	2.94513	2.84514	3.04045	2.97383		+	31.199	1270000000	27	1.61856	-0.155912	Q00059;H7BYN3	Q00059;H7BYN3	Transcription factor A, mitochondrial	TFAM
-0.4397	-0.44769	-0.36305	-0.39868	-0.37615	-0.29797	-0.22248	-0.12378	-0.3652	-0.24604		+	57.932	141000000	15	1.61776	-0.153963	Q9BQ70;Q9H7D3;H3BSP8;H3BTU3;H3BMJ8;H3BS87;H3BQ53;Q9H384;H3BSS3;H3BR53;H3BRP4	Q9BQ70;Q9H7D3;H3BSP8;H3BTU3;H3BMJ8	Transcription factor 25	TCF25
-2.86801	-2.84808	-2.88199	-2.82219	-3.16001	-2.46078	-2.70586	-2.33406	-2.77286	-2.51223		+	1.6081	16523000	1	1.61765	-0.3589	M0QXW3;M0QXP1;Q10586	M0QXW3;M0QXP1;Q10586	D site-binding protein	DBP
2.94163	2.95977	2.99891	2.93991	2.93245	3.08318	2.99812	3.05861	3.05672	2.98083		+	183.31	2320000000	31	1.61643	-0.0809605	Q9UNW9	Q9UNW9	RNA-binding protein Nova-2	NOVA2
-0.84526	-0.75514	-0.77825	-0.81445	-0.80067	-0.7329	-0.70953	-0.59678	-0.63475	-0.74324		+	6.4928	147000000	6	1.61637	-0.115315	A0A0D9SG71;A0A0D9SEZ6;P49459;H0YA80;A0A0R4J2E5;P63146	A0A0D9SG71;A0A0D9SEZ6;P49459;H0YA80;A0A0R4J2E5;P63146	Ubiquitin-conjugating enzyme E2 A;Ubiquitin-conjugating enzyme E2 B	UBE2A;UBE2B
-0.04201	-0.18858	0.021463	-0.31577	-0.13096	0.156446	0.182072	0.207262	0.085983	-0.02202		+	5.4816	124000000	7	1.61637	-0.25312	Q8N3F0;C9JBT1	Q8N3F0	Maturin	MTURN
-2.04257	-2.13049	-2.29665	-2.17338	-2.31562	-2.43442	-2.41461	-2.40071	-2.35674	-2.32474		+	4.3367	18896000	4	1.6161	0.194504	H7C5Q0;C9J713;Q96IZ7;C9JVB3;C9J367	H7C5Q0;C9J713;Q96IZ7;C9JVB3;C9J367	Serine/Arginine-related protein 53	RSRC1
1.84901	1.07561	0.999619	1.67057	1.91941	0.74531	0.648008	0.611494	1.03681	0.791941		+	42.16	484000000	14	1.61584	0.736132	Q99988;A0A0A0MTT8	Q99988	Growth/differentiation factor 15	GDF15
-2.42504	-2.43091	-2.39823	-2.33352	-2.37026	-2.46928	-2.4609	-2.48579	-2.4521	-2.43824		+	11.229	41301000	4	1.61337	0.0696705	Q05D32;H0YNU2;H0YNW9;H0YMH7	Q05D32	CTD small phosphatase-like protein 2	CTDSPL2
-0.7376	-0.67538	-0.91565	-0.78655	-0.75553	-0.98158	-0.97825	-0.8991	-1.01705	-0.86114		+	21.598	131000000	13	1.6133	0.173283	E7ES68;G5E9D5;Q9BQ52;H7C2I4	E7ES68;G5E9D5;Q9BQ52	Zinc phosphodiesterase ELAC protein 2	ELAC2
4.23154	4.1688	4.1152	4.21278	4.14125	4.10919	4.05979	4.03749	4.10743	4.09861		+	323.31	5350000000	87	1.61082	0.0914124	Q9BUJ2;A0A0A0MRA5;B7Z4B8;M0R3F1;M0QYZ0;M0QYI8;M0R0K8;M0QZV6;M0R203;M0QYM5;M0R247;A0A087X1I2	Q9BUJ2;A0A0A0MRA5;B7Z4B8;M0R3F1;M0QYZ0	Heterogeneous nuclear ribonucleoprotein U-like protein 1	HNRNPUL1
7.20608	7.12582	7.03091	7.09581	7.12544	7.32279	7.32494	7.12877	7.34076	7.33662		+	323.31	86800000000	343	1.60989	-0.173964	P10809;E7ESH4;E7EXB4;C9JL25;C9JL19;C9JCQ4;C9J0S9	P10809	60 kDa heat shock protein, mitochondrial	HSPD1
0.491125	0.407923	0.449089	0.25028	0.385063	0.322247	0.132721	0.214622	0.15336	0.23415		+	45.421	242000000	15	1.60768	0.185276	Q9P2B2	Q9P2B2	Prostaglandin F2 receptor negative regulator	PTGFRN
-0.46424	-0.19555	-0.36235	-0.3325	-0.35578	-0.56956	-0.53777	-0.63535	-0.6416	-0.40126		+	16.652	140000000	11	1.6068	0.215022	Q96P11	Q96P11	Probable 28S rRNA (cytosine-C(5))-methyltransferase	NSUN5
3.1724	3.16708	3.19184	3.1442	3.13999	3.21654	3.21069	3.23298	3.17845	3.20549		+	304.11	2670000000	61	1.60677	-0.0457287	Q9HC35;B5MBZ0	Q9HC35;B5MBZ0	Echinoderm microtubule-associated protein-like 4	EML4
0.031536	0.195898	0.020495	0.099831	0.058649	0.325979	0.206987	0.278158	0.131317	0.283247		+	33.753	194000000	8	1.60675	-0.163856	Q7Z3E5;A0A2Q3DP09;C9J535;H7BZA2;H7C3U7;H7BZY2;C9JW07	Q7Z3E5;A0A2Q3DP09	LisH domain-containing protein ARMC9	ARMC9
-1.98912	-2.08038	-2.14602	-2.01738	-2.15582	-2.13666	-2.28227	-2.25338	-2.2496	-2.20294		+	4.1914	30478000	4	1.60669	0.147226	P19793;A0A087WZ88;A0A0G2JKR7;P48443;P28702	P19793;A0A087WZ88;A0A0G2JKR7;P48443;P28702	Retinoic acid receptor RXR-alpha;Retinoic acid receptor RXR-gamma;Retinoic acid receptor RXR-beta	RXRA;RXRG;RXRB
-2.4446	-2.54932	-2.5609	-2.57308	-2.39532	-2.63591	-2.57975	-2.64834	-2.72032	-2.70968		+	4.9192	27726000	3	1.6064	0.154157	Q6DHV7	Q6DHV7	Adenosine deaminase-like protein	ADAL
-0.51895	-0.33211	-0.26649	-0.34265	-0.25891	-0.64306	-0.47626	-0.67118	-0.83735	-0.50017		+	67.929	159000000	19	1.60589	0.281782	P55011;G3XAL9	P55011;G3XAL9	Solute carrier family 12 member 2	SLC12A2
1.35916	1.37546	1.41263	1.36399	1.43171	1.34132	1.3176	1.1985	1.24863	1.31281		+	41.143	355000000	25	1.60588	0.104819	Q5JRX3;A0A0A0MRX9;H0Y4F7;H0Y7L7;B1APQ1;B1APQ0	Q5JRX3	Presequence protease, mitochondrial	PITRM1
3.72412	3.29461	3.27283	3.81589	3.77254	4.15599	3.97884	3.99098	4.66337	4.13064		+	323.31	7210000000	63	1.60558	-0.607968	P37802;X6RJP6	P37802;X6RJP6	Transgelin-2	TAGLN2
-2.10871	-1.94484	-1.95866	-2.04034	-2.07341	-2.13568	-2.24352	-2.08289	-2.21531	-2.21309		+	39.394	41940000	8	1.60396	0.152904	J3KNN7;Q7Z569	J3KNN7;Q7Z569	BRCA1-associated protein	BRAP
2.4349	2.43746	2.35757	2.44173	2.40163	2.23558	2.24262	2.32065	2.37749	2.33834		+	108.21	1490000000	30	1.60343	0.11172	Q96I25;Q5W011;Q5W010;Q5W012;H0Y6J6	Q96I25;Q5W011;Q5W010;Q5W012	Splicing factor 45	RBM17
2.60733	2.65641	2.75299	2.76273	2.59024	2.96548	2.91193	3.11968	2.72861	2.9079		+	257.56	1770000000	50	1.60309	-0.25278	P60880;A0A0A0MSS0	P60880;A0A0A0MSS0	Synaptosomal-associated protein 25	SNAP25
0.322428	0.276573	0.386555	0.236027	0.198744	0.500444	0.528625	0.354279	0.413593	0.419788		+	33.342	460000000	8	1.60214	-0.159281	P50583	P50583	Bis(5-nucleosyl)-tetraphosphatase [asymmetrical]	NUDT2
-0.30646	-0.26089	-0.21462	-0.22591	-0.21948	-0.1879	-0.16456	-0.14044	-0.05478	-0.00672		+	61.574	116000000	13	1.60211	-0.134591	A0A087WW06;Q96AY4	A0A087WW06;Q96AY4	Tetratricopeptide repeat protein 28	TTC28
-4.0721	-3.93721	-3.95401	-3.73388	-4.01503	-4.15873	-4.24226	-4.29959	-4.37696	-4.04722		+	5.3857	438000000	3	1.60184	0.282508	Q14689	Q14689	Disco-interacting protein 2 homolog A	DIP2A
-3.36749	-3.73569	-3.82703	-3.0651	-3.12217	-3.76925	-4.06832	-4.16942	-3.95362	-4.18801		+	2.9111	18371000	3	1.60116	0.606227	C9J3D7;Q9UKG9	C9J3D7;Q9UKG9	Peroxisomal carnitine O-octanoyltransferase	CROT
-0.73528	-0.84459	-0.78608	-0.83055	-0.75715	-0.85555	-0.89102	-0.96849	-0.84764	-0.93202		+	9.9563	55181000	6	1.60027	0.108217	Q8TB37;F8W0A2;F8VP02;F8VZR8;H0YHR7;F8W061	Q8TB37;F8W0A2	Iron-sulfur protein NUBPL	NUBPL
-1.05883	-1.00269	-1.2053	-0.89937	-0.9037	-0.78754	-0.79734	-0.8989	-0.69621	-0.73549		+	40.869	88930000	12	1.60024	-0.23088	Q00653	Q00653	Nuclear factor NF-kappa-B p100 subunit;Nuclear factor NF-kappa-B p52 subunit	NFKB2
5.7389	5.70918	5.75737	5.6482	5.67912	5.8361	5.83333	5.90895	5.80383	5.73957		+	323.31	19300000000	150	1.6002	-0.117803	G3V5R9;G3V3H3;G3V2E7;E7EVH7;Q07866;H0YG16;H0YJT3;H0YJK1	G3V5R9;G3V3H3;G3V2E7;E7EVH7;Q07866	Kinesin light chain 1	KLC1
5.10704	5.07371	5.1525	4.99225	4.93844	4.8894	4.87834	4.98952	4.82027	4.82617		+	196.4	13300000000	99	1.59979	0.172045	Q15691	Q15691	Microtubule-associated protein RP/EB family member 1	MAPRE1
-1.98281	-2.30885	-1.87556	-2.30723	-2.16648	-1.79995	-1.6807	-1.70343	-1.93223	-1.81738		+	18.636	27394000	2	1.5994	-0.341445	P15056;H7C5K3	P15056	Serine/threonine-protein kinase B-raf	BRAF
4.23849	4.32015	4.45406	4.22555	4.1529	4.42805	4.58247	4.67692	4.42408	4.50554		+	323.31	9400000000	84	1.59743	-0.245183	Q9HCJ6	Q9HCJ6	Synaptic vesicle membrane protein VAT-1 homolog-like	VAT1L
0.778013	0.860743	0.825125	0.818232	0.775541	1.00747	0.891188	0.99346	0.867353	0.883976		+	69.936	764000000	19	1.59687	-0.117158	O75506	O75506	Heat shock factor-binding protein 1	HSBP1
0.697775	0.664394	0.624887	0.579254	0.651281	0.55061	0.585764	0.591953	0.55439	0.557219		+	52.849	164000000	23	1.59683	0.0755314	Q9P219;A0A0A0MR69	Q9P219	Protein Daple	CCDC88C
-0.77286	-0.69424	-0.71251	-0.73887	-0.69781	-0.64602	-0.59647	-0.67177	-0.6789	-0.56736		+	58.38	146000000	17	1.59578	-0.091156	Q96JB2	Q96JB2	Conserved oligomeric Golgi complex subunit 3	COG3
6.97056	6.93446	6.9806	6.84554	6.82207	7.02028	7.06855	7.07652	7.01373	6.99982		+	323.31	77400000000	267	1.59523	-0.125133	P06733;K7EM90	P06733	Alpha-enolase	ENO1
5.1539	5.09713	5.1604	5.11946	5.11919	5.00854	4.98466	5.04303	5.11509	5.05882		+	323.31	18000000000	169	1.59329	0.0879917	A8MXP9;A0A0R4J2E8;P43243;D6REM6;B3KM87;D6R991;Q68E03;H0Y8T4;D6RBK5;D6RB45;A0A1B0GX04;D6R9F3;D6RAM9;D6RAY2;D6RBS2;D6RCM3;D6REK4;D6R8Z5;D6RBI2;D6RE02;D6RIA2	A8MXP9;A0A0R4J2E8;P43243;D6REM6;B3KM87	Matrin-3	MATR3
1.00042	1.13721	1.20978	0.777071	0.882704	1.33582	1.3336	1.37737	1.21525	1.23065		+	5.7629	334000000	8	1.59184	-0.297102	Q9Y2S6;A0A024R1R8	Q9Y2S6;A0A024R1R8	Translation machinery-associated protein 7	TMA7;hCG_2014768
0.202869	0.317907	0.2183	0.213062	0.296797	0.317568	0.383574	0.376377	0.302563	0.382931		+	66.548	143000000	11	1.59169	-0.102815	D3VVH9;A0A087X1A8;G3V3R7;F5H211;P54252;G3V328;G3V4U9;A0A087WXY4;C9JQV6;A0A0A0MS38;G3V526;E9PJN5;G3V2G1;G3V3T6;G3V2G2;S4R399;G3V4F5;G3V4F4;G3V5H3;G3V3A6;D3VVP3;G3V3T0;D6R9I5;G3V4B1;G3V390;G3V3S5	D3VVH9;A0A087X1A8;G3V3R7;F5H211;P54252;G3V328;G3V4U9;A0A087WXY4;C9JQV6;A0A0A0MS38;G3V526;E9PJN5;G3V2G1;G3V3T6;G3V2G2;S4R399	Ataxin-3	ATXN3
-0.1852	-0.11239	-0.32685	-0.07816	-0.33277	-0.44029	-0.47935	-0.40962	-0.40903	-0.32096		+	44.153	66958000	9	1.59009	0.204771	Q9NYV4;J3QSD7;H0YC05	Q9NYV4;J3QSD7	Cyclin-dependent kinase 12	CDK12
2.16068	2.04968	2.12667	2.11447	2.1537	2.05273	1.94353	1.87528	1.8559	2.05989		+	85.446	981000000	28	1.58903	0.163573	Q02252;G3V4Z4	Q02252;G3V4Z4	Methylmalonate-semialdehyde dehydrogenase [acylating], mitochondrial	ALDH6A1
-0.02351	-0.08449	-0.07337	-0.04321	-0.14022	-0.27004	-0.22834	-0.21746	-0.0976	-0.16849		+	18.078	82691000	12	1.58901	0.123425	E9PGM9;P78332;F8WCA5;F8WF63;C9JSL1;C9JII0	E9PGM9;P78332;F8WCA5	RNA-binding protein 6	RBM6
1.36272	1.28197	1.37906	1.35011	1.28084	1.13267	1.28256	1.24933	1.17752	1.22922		+	114.32	502000000	10	1.58857	0.116679	P02794;G3V1D1;G3V192;E9PPQ4;E9PRK8;E9PKY7;E9PQR3;E9PKM5;E9PK45	P02794;G3V1D1;G3V192	Ferritin heavy chain;Ferritin heavy chain, N-terminally processed;Ferritin	FTH1
-4.35273	-4.15273	-4.15339	-4.21855	-3.96953	-3.88475	-3.9115	-3.82971	-4.07267	-3.80833		+	7.1419	7156500	2	1.58785	-0.267993	M0R1F9;M0R2H6;Q8TCG5	M0R1F9;M0R2H6;Q8TCG5	Carnitine O-palmitoyltransferase 1, brain isoform	CPT1C
0.375479	0.360943	0.440424	0.439232	0.407404	0.521385	0.526091	0.485996	0.441025	0.45557		+	100.97	196000000	30	1.58773	-0.0813171	P21359;H0Y465;J3QSG6;J3QLS2;A0A1W2PPA7;A0A1W2PS74	P21359;H0Y465	Neurofibromin;Neurofibromin truncated	NF1
3.80005	3.76372	3.83364	3.51789	3.83494	4.0903	4.07617	3.9047	3.89766	4.03944		+	19.51	8810000000	17	1.58762	-0.251606	P61604;B8ZZL8;B8ZZ54	P61604;B8ZZL8;B8ZZ54	10 kDa heat shock protein, mitochondrial	HSPE1
-4.23173	-4.33152	-4.45015	-4.03574	-3.87951	-4.44921	-4.65279	-5.10874	-4.64148	-4.66023		+	5.3607	10038000	3	1.58717	0.51676	G3V2D5;G3V515;G3V2P5;Q07352	G3V2D5;G3V515;G3V2P5;Q07352	Zinc finger protein 36, C3H1 type-like 1	ZFP36L1
-1.3528	-1.37582	-1.24084	-1.44617	-1.48295	-1.6376	-1.47074	-1.72565	-1.68915	-1.50619		+	18.398	57800000	7	1.58692	0.22615	Q15773;F5H0Y3	Q15773	Myeloid leukemia factor 2	MLF2
-2.56249	-2.59892	-2.55646	-2.53144	-2.58128	-2.82299	-2.69237	-2.83932	-2.75633	-2.57517		+	67.068	49894000	5	1.58652	0.17112	C9JQV0;Q9BRJ6;H7C0T1;H7C2R9	C9JQV0;Q9BRJ6;H7C0T1;H7C2R9	Uncharacterized protein C7orf50	C7orf50
2.64994	2.68648	2.69075	2.62527	2.64481	2.57064	2.53396	2.55178	2.61556	2.63342		+	68.476	1040000000	50	1.58558	0.0783737	Q01780;K7EJ37	Q01780	Exosome component 10	EXOSC10
-1.02445	-1.04076	-0.9515	-0.89848	-1.08213	-0.92941	-0.89354	-0.73742	-0.78291	-0.82302		+	9.2973	73862000	8	1.58486	-0.166205	O94910	O94910	Latrophilin-1	LPHN1
0.255142	0.160517	0.211714	0.195177	0.173643	0.387917	0.420876	0.265207	0.258406	0.300303		+	53.505	271000000	11	1.58464	-0.127303	Q9P0J1;E5RIV4;E5RIE5;E5RI96	Q9P0J1	[Pyruvate dehydrogenase [acetyl-transferring]]-phosphatase 1, mitochondrial	PDP1
-3.48339	-3.44009	-3.56807	-3.35098	-3.46541	-3.24601	-3.02429	-3.16891	-3.4118	-3.22023		+	8.9692	11661000	3	1.5845	-0.247337	E9PQR4;P50607	E9PQR4;P50607	Tubby-like protein;Tubby protein homolog	TUB
4.56461	4.50733	4.60462	4.54414	4.45083	4.65155	4.62135	4.72473	4.6842	4.5925		+	198.94	7070000000	84	1.58416	-0.120557	P36543;C9J8H1;Q96A05	P36543;C9J8H1	V-type proton ATPase subunit E 1	ATP6V1E1
2.19054	2.17235	2.18187	2.19072	2.1853	2.27471	2.29264	2.34061	2.22854	2.20378		+	178.7	1710000000	26	1.58369	-0.0839016	O60739	O60739	Eukaryotic translation initiation factor 1b	EIF1B
-0.42794	-0.31656	-0.41886	-0.471	-0.37752	-0.56245	-0.56345	-0.68882	-0.56526	-0.44174		+	27.242	68842000	10	1.58307	0.161968	Q9NS87;C9JKA9;D6RCT7;H7BZT2	Q9NS87;C9JKA9;D6RCT7	Kinesin-like protein KIF15;Kinesin-like protein	KIF15
-3.78359	-3.57671	-3.81344	-3.57308	-3.90583	-3.95928	-4.15213	-3.93174	-4.08042	-3.92142		+	4.0011	10515000	3	1.58271	0.278469	Q9NS00	Q9NS00	Glycoprotein-N-acetylgalactosamine 3-beta-galactosyltransferase 1	C1GALT1
1.21004	1.27616	1.29654	1.24025	1.27319	1.191	1.14765	1.04647	0.984013	1.18108		+	323.31	388000000	39	1.58061	0.149192	Q29RF7;H0Y9L6;H0Y9L9	Q29RF7	Sister chromatid cohesion protein PDS5 homolog A	PDS5A
3.62443	3.62292	3.73234	3.68645	3.69638	3.77071	3.7621	3.83613	3.75115	3.72619		+	108.59	6400000000	62	1.58005	-0.0967522	P61160;F5H6T1;A0A1B0GWD0;A0A1B0GWH0	P61160;F5H6T1	Actin-related protein 2	ACTR2
3.96651	3.92347	3.92225	3.9663	3.91746	3.81318	3.79	3.87244	3.9292	3.79981		+	170.86	4220000000	58	1.57992	0.0982689	A0A087WYS1;E7EUC7;Q16851;C9JQU9;C9J6Q0	A0A087WYS1;E7EUC7;Q16851	UTP--glucose-1-phosphate uridylyltransferase	UGP2
2.05027	1.99068	2.15745	2.0149	2.00303	2.23186	2.18912	2.18628	2.09666	2.158		+	61.635	945000000	26	1.57894	-0.129119	Q96P70	Q96P70	Importin-9	IPO9
3.38193	3.29958	3.47041	3.33107	3.28197	3.45765	3.50096	3.61961	3.53683	3.44474		+	108.99	2390000000	34	1.57872	-0.158966	P36507;G5E9C7;A0A1B0GUL7;M0R1B6	P36507;G5E9C7	Dual specificity mitogen-activated protein kinase kinase 2	MAP2K2
-6.77035	-7.23804	-7.09572	-6.95148	-7.16854	-6.6907	-6.4877	-6.85756	-6.29979	-6.69741		+	20.195	4618100	1	1.57736	-0.438193	A0A0U1RQK0	A0A0U1RQK0
6.68305	6.64474	6.70459	6.57095	6.59335	6.82412	6.77267	6.8309	6.71957	6.69288		+	323.31	41400000000	371	1.57733	-0.12869	O60282;A0A0G2JMZ6;C9JWB9	O60282;A0A0G2JMZ6	Kinesin heavy chain isoform 5C	KIF5C
4.58943	4.47069	4.61348	4.49574	4.4554	4.63228	4.66458	4.70063	4.66051	4.59527		+	323.31	10200000000	99	1.57717	-0.125705	Q16181;E7ES33;E7EPK1;G3V1Q4;Q5JXL7;A0A0U1RRM2;A0A0U1RRD1;Q6ZU15	Q16181;E7ES33;E7EPK1;G3V1Q4	Septin-7	2022-09-07
-0.31703	-0.17324	-0.24472	-0.19967	-0.42597	0.000849	-0.14699	-0.02974	-0.16921	0.041479		+	135.13	63265000	12	1.57711	-0.211403	Q96Q42;J3KQ43;J3KQ33;H0Y696	Q96Q42	Alsin	ALS2
-2.58866	-2.61683	-2.56651	-2.7696	-2.71673	-2.4701	-2.44671	-2.59759	-2.37383	-2.32236		+	14.18	39607000	4	1.57699	-0.209549	Q9BRT9;E5RFF9	Q9BRT9;E5RFF9	DNA replication complex GINS protein SLD5;DNA replication complex GINS protein SLD5, N-terminally processed;DNA replication complex GINS protein SLD5	GINS4
1.4896	1.48359	1.48656	1.52666	1.66494	1.59016	1.69969	1.71727	1.6521	1.73152		+	21.51	485000000	14	1.57649	-0.147876	Q9BWS9;E9PPA0;E9PI70;E9PIP0;E9PRL3;E9PPH0;E9PKF1;H0YEA3;H0YC89	Q9BWS9;E9PPA0	Chitinase domain-containing protein 1	CHID1
2.63648	2.72568	2.77637	2.54144	2.61982	2.83204	2.84545	2.92911	2.82281	2.74267		+	78.827	2140000000	39	1.57635	-0.174456	Q9UMX0;H0YEZ9	Q9UMX0	Ubiquilin-1	UBQLN1
2.10259	2.10682	2.05286	2.02592	2.04237	2.11326	2.13332	2.14065	2.13881	2.10781		+	119.93	905000000	46	1.57508	-0.0606579	Q9H3S7;C9JD91;R4GMM7	Q9H3S7	Tyrosine-protein phosphatase non-receptor type 23	PTPN23
2.21734	2.27054	2.21251	2.16651	2.21115	2.28202	2.252	2.2685	2.30794	2.31118		+	30.704	729000000	29	1.57501	-0.0687138	P13984	P13984	General transcription factor IIF subunit 2	GTF2F2
-4.09432	-4.22463	-4.61775	-3.92813	-4.01414	-3.86808	-3.73484	-3.60374	-3.71713	-3.76318		+	33.869	93759000	3	1.57384	-0.438398	A0A0C4DGB0;Q9UIL1	A0A0C4DGB0;Q9UIL1	Short coiled-coil protein	SCOC
0.236984	0.321196	0.302799	0.357555	0.45738	0.154444	0.162981	0.012882	0.056583	0.279865		+	60.816	117000000	14	1.57356	0.201832	Q8IWA0	Q8IWA0	WD repeat-containing protein 75	WDR75
3.60207	3.69251	3.59014	3.57668	3.58961	3.73861	3.74981	3.72856	3.66287	3.65952		+	155.19	3230000000	47	1.57335	-0.0976727	O00442;A6NIC1	O00442	RNA 3-terminal phosphate cyclase	RTCA
-1.71037	-1.73143	-1.79551	-1.86275	-1.78518	-1.67153	-1.69578	-1.70652	-1.62828	-1.67106		+	4.5648	29426000	5	1.57294	-0.102414	Q13426	Q13426	DNA repair protein XRCC4	XRCC4
-2.52942	-2.41255	-2.42162	-2.28885	-2.3483	-2.58947	-2.48181	-2.53676	-2.69973	-2.67099		+	6.6607	22186000	3	1.57268	0.195604	Q9BW61	Q9BW61	DET1- and DDB1-associated protein 1	DDA1
0.35358	0.370838	0.398783	0.342991	0.405415	0.469563	0.427725	0.46771	0.387794	0.454624		+	84.025	180000000	26	1.57247	-0.0671619	A0A0A0MTL6;Q6ZS17;H3BMG9;H3BSV5;H3BP86;H3BQI5;H3BSX9;H3BU12	A0A0A0MTL6;Q6ZS17	Protein FAM65A	FAM65A
-4.55077	-4.82117	-5.00698	-4.39053	-4.57769	-4.09147	-4.21067	-4.27149	-3.53008	-4.23855		+	30.08	18026000	5	1.57171	-0.600975	Q96IZ0;H0YHP5	Q96IZ0;H0YHP5	PRKC apoptosis WT1 regulator protein	PAWR
0.571377	0.589502	0.737709	0.615175	0.790913	0.876795	0.851509	0.8319	0.770319	0.790129		+	86.472	316000000	9	1.57067	-0.163195	O15173;U3KQM0;D3DNX8	O15173	Membrane-associated progesterone receptor component 2	PGRMC2
-2.22982	-2.21102	-2.25737	-2.29868	-2.36129	-2.16263	-2.13219	-2.07664	-2.22215	-2.15523		+	9.534	18208000	3	1.56977	-0.12187	Q9Y4G8;H0Y8T6;D6REY8;D6RC78;D6RAK0;H0Y8H7;H0YAJ8	Q9Y4G8	Rap guanine nucleotide exchange factor 2	RAPGEF2
1.72897	1.76972	1.59819	1.61606	1.66819	1.50898	1.51528	1.40533	1.54356	1.6119		+	52.326	516000000	27	1.56907	0.159218	O76031;H0YM48;H0YK07	O76031	ATP-dependent Clp protease ATP-binding subunit clpX-like, mitochondrial	CLPX
-4.14454	-4.0497	-3.91803	-4.2951	-3.92286	-4.3766	-4.34756	-4.37278	-4.74061	-4.30509		+	2.2541	17243000	2	1.56728	0.36248	Q6UWI4	Q6UWI4	Protein shisa-2 homolog	SHISA2
1.12221	1.22219	1.37258	1.25356	1.39768	1.52803	1.51129	1.59549	1.33347	1.55358		+	106.79	613000000	16	1.56722	-0.23073	Q8TC12;G3V2G6;G3V234;H0YJ46;Q96NR8	Q8TC12;G3V2G6;G3V234	Retinol dehydrogenase 11	RDH11
2.07504	2.05377	1.99393	2.01697	1.98538	1.99004	1.91573	1.81487	1.92239	1.92147		+	161.79	561000000	63	1.56687	0.11212	Q13464;A0A0U1RQV4;J3KRH6	Q13464;A0A0U1RQV4	Rho-associated protein kinase 1	ROCK1
3.46011	3.49931	3.5599	3.44814	3.52003	3.63215	3.60118	3.63531	3.51829	3.59948		+	143.65	3170000000	70	1.56676	-0.0997822	Q13618;A0A087WTG3;H7C399;H7C1L6;A0A087X1R9	Q13618	Cullin-3	CUL3
1.27366	1.48724	1.3154	1.34035	1.32887	1.18662	1.13553	1.04103	1.23312	1.25311		+	138.47	460000000	20	1.56653	0.179224	Q9Y5J1;J3KSR7;J3QR85;F6VJE8	Q9Y5J1	U3 small nucleolar RNA-associated protein 18 homolog	UTP18
1.39316	1.43023	1.46239	1.25811	1.38037	1.59368	1.54368	1.5127	1.46536	1.50459		+	61.435	513000000	18	1.56602	-0.139147	P45954	P45954	Short/branched chain specific acyl-CoA dehydrogenase, mitochondrial	ACADSB
0.460934	0.569614	0.491344	0.433123	0.489786	0.643818	0.757212	0.594812	0.529207	0.687466		+	63.219	282000000	27	1.56555	-0.153543	O95163;F5H2T0;H0YDF3	O95163;F5H2T0	Elongator complex protein 1	IKBKAP
3.67178	3.62912	3.63891	3.60886	3.54597	3.67285	3.69207	3.74256	3.68908	3.70527		+	174.6	2800000000	56	1.56398	-0.0814377	Q99961;M0R0I3;M0QYE0	Q99961	Endophilin-A2	SH3GL1
-0.06099	0.128716	0.213503	0.084003	0.112669	0.276073	0.375383	0.491375	0.172361	0.339561		+	217.86	335000000	18	1.56389	-0.235371	Q6T4P5;H0YBY4;K7ELK5	Q6T4P5	Lipid phosphate phosphatase-related protein type 3	LPPR3
2.35521	2.08967	1.92286	2.47243	2.51238	1.90338	1.73162	1.81854	2.00916	1.78333		+	16.392	1030000000	13	1.56298	0.421307	P17900;H0YBY3;E5RJD0	P17900	Ganglioside GM2 activator;Ganglioside GM2 activator isoform short	GM2A
0.594173	0.352282	0.214352	0.803907	0.499584	0.180073	0.025057	0.200804	0.173767	0.069895		+	1.5201	168000000	6	1.56255	0.362941	Q8WXX0	Q8WXX0	Dynein heavy chain 7, axonemal	DNAH7
-4.42667	-4.52302	-4.37698	-4.56834	-4.45495	-4.28054	-4.28117	-4.3015	-4.37126	-4.40061		+	4.7692	10237000	1	1.56116	-0.142978	Q16647	Q16647	Prostacyclin synthase	PTGIS
-0.42739	-0.39572	-0.24265	-0.26401	-0.29375	-0.56441	-0.47258	-0.72433	-0.45647	-0.46698		+	86.697	122000000	16	1.56068	0.212251	Q14692	Q14692	Ribosome biogenesis protein BMS1 homolog	BMS1
2.31116	2.38307	2.454	2.31664	2.3919	2.46099	2.45669	2.53636	2.4507	2.47308		+	287.52	1070000000	32	1.56025	-0.104207	Q70E73;C9K0J5;C9J164;C9JLG4;C9J0R8	Q70E73;C9K0J5;C9J164	Ras-associated and pleckstrin homology domains-containing protein 1	RAPH1
1.77767	1.81867	2.05494	1.836	1.84404	2.1333	2.25388	2.25803	1.89643	2.18285		+	47.1	1000000000	21	1.5602	-0.278633	P21266;A0A0A0MTN3	P21266;A0A0A0MTN3	Glutathione S-transferase Mu 3	GSTM3
-0.04618	-0.02258	0.022755	0.113813	0.017284	-0.0714	-0.0633	-0.16792	-0.21549	-0.08615		+	42.67	172000000	16	1.55988	0.137872	P41743;E9PBE1;Q05513	P41743	Protein kinase C iota type	PRKCI
-0.62683	-0.41003	-0.50665	-0.43788	-0.50369	-0.7505	-0.63438	-0.63896	-0.74907	-0.57548		+	8.5974	101000000	6	1.55927	0.17266	Q9BZX2	Q9BZX2	Uridine-cytidine kinase 2	UCK2
3.15527	3.03679	3.13554	3.02881	3.09901	3.22508	3.22874	3.22861	3.17055	3.13779		+	127.6	2430000000	44	1.55924	-0.107072	Q92783;A6NMU3;C9J1E5	Q92783	Signal transducing adapter molecule 1	STAM
-1.19201	-1.14432	-1.18726	-1.04186	-1.08331	-1.00534	-1.00408	-1.0223	-1.07232	-0.9597		+	174.19	141000000	10	1.55915	-0.117004	P84095;F8WET9;B1AH79;G3V4H1;G3V476;P17081;Q9H4E5	P84095	Rho-related GTP-binding protein RhoG	RHOG
-3.45741	-3.33284	-3.35641	-3.14837	-3.16634	-2.999	-2.9858	-3.13678	-2.56702	-2.86518		+	3.5366	17259000	4	1.55745	-0.381517	P08253;H3BV48;H3BR66;H3BS34	P08253	72 kDa type IV collagenase;PEX	MMP2
-0.53062	-0.63215	-0.56953	-0.62277	-0.552	-0.49923	-0.49232	-0.53745	-0.52006	-0.48579		+	62.144	123000000	16	1.55672	-0.0744431	Q8N806;E9PCJ7;H0YJY4;H0YJA0;H0YJM2;G3V2G3;G3V336;G3V3Q6	Q8N806;E9PCJ7	Putative E3 ubiquitin-protein ligase UBR7	UBR7
3.72691	3.77032	3.78082	3.75043	3.60094	3.88733	3.86353	3.98186	3.84162	3.80322		+	145.83	5230000000	48	1.5565	-0.149627	Q15435;H7C003;C9JD73;C9J177;B5MBZ8;C9JRC4;H7C118;H7C3Q5	Q15435;H7C003;C9JD73;C9J177;B5MBZ8;C9JRC4	Protein phosphatase 1 regulatory subunit 7	PPP1R7
8.16269	8.10704	8.16465	7.9925	8.03271	7.91624	7.96288	7.96123	8.00115	7.98568		+	323.31	236000000000	447	1.55524	0.126484	P68104;Q5VTE0;A0A087WVQ9;A0A087WV01;Q5JR01;A6PW80	P68104;Q5VTE0;A0A087WVQ9;A0A087WV01	Elongation factor 1-alpha 1;Putative elongation factor 1-alpha-like 3;Elongation factor 1-alpha	EEF1A1;EEF1A1P5
4.00681	4.00592	4.00334	3.92635	3.98623	3.76619	3.89005	3.85682	3.96079	3.86667		+	21.733	4910000000	14	1.55467	0.117627	P63173;J3KT73;J3QL01;J3KSP2	P63173;J3KT73;J3QL01	60S ribosomal protein L38	RPL38
-1.16847	-1.29112	-1.3525	-1.04559	-1.15717	-0.92181	-0.97558	-1.12505	-0.79423	-0.91387		+	6.3702	93482000	4	1.55462	-0.256864	A2IDC6;Q13084;A2IDC7;Q4TT37	A2IDC6;Q13084;A2IDC7;Q4TT37	39S ribosomal protein L28, mitochondrial	MRPL28
-3.6269	-3.65418	-3.54328	-3.41474	-3.5392	-3.67879	-3.73151	-3.87088	-3.66222	-3.84769		+	8.7934	21207000	5	1.55456	0.202555	P29374;H7C485;F8WAR5;C9JIF4	P29374;H7C485	AT-rich interactive domain-containing protein 4A	ARID4A
1.0649	1.07097	1.10553	1.07844	1.10593	1.20944	1.12288	1.1066	1.22941	1.22149		+	271.74	344000000	35	1.55242	-0.0928085	Q9NXV6;J3KNE1;D6RGD2	Q9NXV6	CDKN2A-interacting protein	CDKN2AIP
2.05325	2.03484	2.0924	2.00317	2.05185	2.19643	2.10266	2.24735	2.43777	2.21151		+	4.2529	702000000	11	1.55237	-0.192042	A0A087WWU8;D6R904;D6RFM2	A0A087WWU8		TPM3
5.38544	5.39904	5.36616	5.30862	5.28367	5.26476	5.23239	5.25435	5.30746	5.25248		+	313.35	17300000000	117	1.55177	0.086298	A0A087WTT1;P11940;E7EQV3;E7ERJ7;H0YAR2;Q9H361;H0YBN4;H0YAP2;Q4VXU2;E5RGH3;E5RJB9;H0YB86;E5RH24;E5RHG7;H0YAS6;H0YB75;H0YAS7;H0YC10;E5RGC4;E5RFD8;Q96DU9	A0A087WTT1;P11940;E7EQV3;E7ERJ7;H0YAR2;Q9H361	Polyadenylate-binding protein;Polyadenylate-binding protein 1;Polyadenylate-binding protein 3	PABPC1;PABPC3
2.5936	2.61406	2.76013	2.63547	2.52341	2.73124	2.82359	2.76743	2.75315	2.75248		+	196.76	1210000000	28	1.55156	-0.140247	P53602;H3BP35;H3BQ47	P53602;H3BP35	Diphosphomevalonate decarboxylase	MVD
1.00107	0.913389	0.970486	0.868023	0.835531	1.05368	0.997021	1.12768	1.07899	0.998051		+	65.782	757000000	18	1.55149	-0.133383	Q9BT88	Q9BT88	Synaptotagmin-11	SYT11
4.57268	4.5575	4.68277	4.58458	4.57399	4.7022	4.69647	4.75428	4.68116	4.63526		+	198.26	7560000000	90	1.55144	-0.0995686	O95782	O95782	AP-2 complex subunit alpha-1	AP2A1
4.62177	4.59028	4.63461	4.49664	4.49136	4.38469	4.46542	4.37704	4.50952	4.43337		+	65.279	11800000000	44	1.55137	0.132925	P32969;E7ESE0;D6RAN4;H0Y9V9;H0Y9R4	P32969;E7ESE0;D6RAN4;H0Y9V9	60S ribosomal protein L9	RPL9
0.998869	0.942244	0.946205	0.940426	0.925112	0.965611	1.01455	1.01448	1.05892	1.05576		+	56.769	349000000	36	1.55098	-0.0712933	Q9H6T3	Q9H6T3	RNA polymerase II-associated protein 3	RPAP3
-2.05532	-1.74475	-1.94779	-1.82127	-1.77094	-2.22114	-2.0675	-2.20391	-2.33164	-1.96681		+	32.563	52942000	6	1.54785	0.290182	Q86U38;H0YJP7	Q86U38	Nucleolar protein 9	NOP9
-0.07659	-0.05067	-0.06363	-0.12283	-0.11615	-0.22354	-0.15023	-0.29631	-0.14385	-0.16013		+	17.77	95246000	12	1.54713	0.108836	Q9H089;F8WFC6	Q9H089;F8WFC6	Large subunit GTPase 1 homolog	LSG1
2.08228	1.9972	2.09953	2.01733	2.12294	2.17119	2.21182	2.16603	2.09719	2.22201		+	110.88	845000000	42	1.54612	-0.109789	Q92621;U3KQ97;U3KPX2;U3KQ47	Q92621	Nuclear pore complex protein Nup205	NUP205
5.0826	5.1494	5.16442	4.96038	5.06469	5.16508	5.256	5.20041	5.21702	5.27112		+	168.71	11800000000	103	1.54519	-0.137627	P54577;A0A0C4DGZ5	P54577;A0A0C4DGZ5	Tyrosine--tRNA ligase, cytoplasmic;Tyrosine--tRNA ligase, cytoplasmic, N-terminally processed;Tyrosine--tRNA ligase	YARS
-1.92023	-2.03019	-2.01621	-1.98368	-2.0977	-1.92608	-1.90226	-1.88711	-1.85763	-1.93523		+	4.6848	34450000	4	1.54417	-0.107941	P51948;H0YJ92;H0YJF2	P51948	CDK-activating kinase assembly factor MAT1	MNAT1
-1.20062	-1.25757	-1.27743	-1.03076	-1.1956	-1.51389	-1.41058	-1.37819	-1.27405	-1.36055		+	10.149	53423000	4	1.5434	0.195055	Q8NBL1;H7C5H0	Q8NBL1	Protein O-glucosyltransferase 1	POGLUT1
-2.83479	-3.02454	-3.08702	-2.83919	-2.97497	-3.10384	-3.11196	-3.11897	-3.1326	-3.14118		+	10.596	14433000	3	1.5423	0.169608	Q1ED39;H3BNU8;H3BPL4	Q1ED39;H3BNU8	Lysine-rich nucleolar protein 1	KNOP1
1.2237	1.19904	1.41329	1.12387	1.28288	1.4678	1.47008	1.46134	1.3526	1.39306		+	5.6358	665000000	7	1.54077	-0.180418	H3BN98;H3BPJ2;Q15041	H3BN98
-3.49823	-3.55935	-3.67812	-3.62619	-3.5935	-2.82269	-3.25628	-3.20893	-3.32748	-3.46846		+	2.9735	28474000	4	1.54064	-0.374308	Q5SZK8	Q5SZK8	FRAS1-related extracellular matrix protein 2	FREM2
-2.431	-2.54407	-2.5704	-2.39371	-2.37118	-2.27183	-2.17815	-2.15703	-2.4127	-2.27819		+	3.0305	27226000	3	1.54063	-0.20249	E9PQS8;E9PJP6;Q9NY72	E9PQS8;E9PJP6;Q9NY72	Sodium channel subunit beta-3	SCN3B
-1.39513	-1.29178	-1.2687	-1.30387	-1.18313	-1.37782	-1.46738	-1.63914	-1.64407	-1.4127		+	18.525	64539000	6	1.54034	0.219701	O95251;E7EUP3	O95251;E7EUP3	Histone acetyltransferase KAT7;Histone acetyltransferase	KAT7
-0.00441	-0.03662	0.028547	-0.09173	0.015513	0.06834	0.062946	0.039461	0.042589	0.097557		+	58.694	166000000	15	1.54029	-0.0799171	P46736;H9KVA9;X6RJS7;A0A087WZR3;A0A0D9SF50;A0A0A0MS96	P46736;H9KVA9;X6RJS7;A0A087WZR3;A0A0D9SF50	Lys-63-specific deubiquitinase BRCC36	BRCC3
-1.9539	-1.88939	-1.85994	-1.88466	-1.94099	-1.71153	-1.79918	-1.81442	-1.88078	-1.77637		+	19.915	31541000	7	1.53999	-0.109319	K7ELY9;E7EV84;Q14457;K7ER46;K7EN35	K7ELY9;E7EV84;Q14457;K7ER46;K7EN35	Beclin-1	BECN1
-2.33567	-2.40724	-2.31811	-2.96261	-2.92938	-2.97977	-3.00739	-3.30435	-3.08036	-3.24003	+	+	1.9819	114000000	2	1.53833	0.531778	CON__P67983;P04732;H3BU80;Q8N339;Q93083;P07438	CON__P67983;P04732;H3BU80;Q8N339;Q93083;P07438	Metallothionein-1E;Metallothionein-1M;Metallothionein-1L;Metallothionein-1B	MT1E;MT1M;MT1L;MT1B
-0.07797	-0.16663	-0.21222	0.23102	0.038063	-0.25273	-0.59453	-0.51377	-0.2172	-0.40756		+	56.002	90574000	8	1.538	0.35961	Q9H6S3;H0YD62;H0YF37;E9PNT0;E9PLH1;A0A087WX39	Q9H6S3	Epidermal growth factor receptor kinase substrate 8-like protein 2	EPS8L2
-6.08931	-6.4995	-6.28021	-6.99557	-7.09467	-7.29702	-7.32466	-7.9952	-7.19171	-7.25064		+	28.953	5767000	1	1.53779	0.819992	B4E3T4;Q93062	B4E3T4;Q93062	RNA-binding protein with multiple splicing	RBPMS
4.07623	3.99983	4.13156	3.90073	4.14149	4.29751	4.20764	4.16817	4.17262	4.27224		+	134.52	8860000000	33	1.53773	-0.173671	P30048	P30048	Thioredoxin-dependent peroxide reductase, mitochondrial	PRDX3
3.64967	3.48443	3.57024	3.49468	3.51985	3.70195	3.64776	3.75084	3.62687	3.63308		+	91.626	3280000000	37	1.53674	-0.128327	Q9UHV9	Q9UHV9	Prefoldin subunit 2	PFDN2
-1.14476	-1.10288	-1.11577	-0.91327	-1.04458	-0.96345	-0.94471	-0.87195	-0.72177	-0.81169		+	9.1218	66707000	9	1.53623	-0.201538	B3KT61;Q86SE5;E5RG71;E5RJ39;E5RIX9	B3KT61;Q86SE5	RNA-binding Raly-like protein	RALYL
0.283861	0.384071	0.477057	0.382956	0.283525	0.590368	0.489212	0.488766	0.46393	0.487249		+	171.09	174000000	21	1.53499	-0.141611	Q8IZQ1;H0Y9T6;D6RJE4	Q8IZQ1	WD repeat and FYVE domain-containing protein 3	WDFY3
1.99571	2.0428	1.99929	1.97885	1.86624	2.1429	2.14597	2.1697	2.04	2.04932		+	132.03	1070000000	24	1.53466	-0.133001	Q96GD0;B1AHD3	Q96GD0	Pyridoxal phosphate phosphatase	PDXP
1.43111	1.41895	1.49824	1.43534	1.44779	1.33055	1.35323	1.2708	1.3639	1.42918		+	28.303	387000000	13	1.53457	0.096756	H0Y8P4;Q8TED0;D6RF65	H0Y8P4;Q8TED0	U3 small nucleolar RNA-associated protein 15 homolog	UTP15
2.45298	2.4092	2.40265	2.4269	2.43927	2.36835	2.33949	2.31017	2.40486	2.38732		+	108.89	1130000000	40	1.53435	0.0641624	O60832;C9IYT0;H7C0M1;H7C2Q9;H7C2Q2;H7BZF2	O60832;C9IYT0	H/ACA ribonucleoprotein complex subunit 4	DKC1
-1.84984	-2.0199	-2.04395	-1.84381	-1.84443	-1.74104	-1.78911	-1.79222	-1.55214	-1.64552		+	5.3975	34418000	5	1.53433	-0.216382	Q6WKZ4;E7EX40	Q6WKZ4;E7EX40	Rab11 family-interacting protein 1	RAB11FIP1
2.66311	2.73054	2.84036	2.73631	2.73376	2.5839	2.5963	2.68566	2.43792	2.58745		+	80.778	1260000000	33	1.53421	0.162571	Q14344	Q14344	Guanine nucleotide-binding protein subunit alpha-13	GNA13
0.494423	0.378792	0.446768	0.497652	0.515963	0.349424	0.401396	0.261433	0.248058	0.394581		+	106.08	242000000	25	1.53395	0.135741	Q12789;H3BRD0;H3BU55;H3BU37	Q12789	General transcription factor 3C polypeptide 1	GTF3C1
-6.66169	-6.52532	-6.48057	-6.72166	-6.68588	-6.29769	-6.3671	-6.52708	-6.37124	-6.47268		+	1.9144	0	1	1.53331	-0.207867	H0Y4R8	H0Y4R8		SP100
-2.5858	-2.31011	-2.33658	-2.58764	-2.47522	-2.3022	-2.07562	-2.18982	-2.2703	-2.26503		+	4.8403	40358000	2	1.53248	-0.238474	Q7Z422	Q7Z422	SUZ domain-containing protein 1	SZRD1
2.31809	2.30113	2.44034	2.16566	2.22626	2.46826	2.48239	2.47649	2.42756	2.40604		+	123.46	1510000000	32	1.53189	-0.161853	A0A087WY55;Q9NP79;Q5TGM0	A0A087WY55;Q9NP79	Vacuolar protein sorting-associated protein VTA1 homolog	VTA1
2.56079	2.63216	2.6404	2.6402	2.4859	2.7419	2.72348	2.74148	2.67077	2.6625		+	62.558	1770000000	26	1.53185	-0.116136	O43813;E9PHS0;F8WDS9	O43813;E9PHS0	LanC-like protein 1	LANCL1
-0.53908	-0.67421	-0.6387	-0.65515	-0.74179	-0.5652	-0.4965	-0.56478	-0.3887	-0.4507		+	35.799	132000000	8	1.53184	-0.156612	D6RJ90;Q9Y6G5;H0Y9N4;D6RC04	D6RJ90;Q9Y6G5;H0Y9N4;D6RC04	COMM domain-containing protein 10	COMMD10
4.49023	4.50587	4.471	4.50648	4.43089	4.3232	4.31733	4.31912	4.47575	4.39989		+	97.832	8690000000	56	1.53094	0.113837	D6R9P3;D6RD18;D6RBZ0;Q99729	D6R9P3;D6RD18;D6RBZ0;Q99729	Heterogeneous nuclear ribonucleoprotein A/B	HNRNPAB
2.44416	2.47379	2.40797	2.37009	2.38787	2.31893	2.29853	2.28983	2.3705	2.37517		+	148.47	919000000	57	1.53087	0.0861813	P24928	P24928	DNA-directed RNA polymerase II subunit RPB1	POLR2A
4.16618	4.07407	4.04449	3.971	3.91669	3.8937	3.81552	3.79726	3.95241	3.86459		+	265.09	6480000000	76	1.53061	0.169792	P12268;H0Y4R1;E7ETK5	P12268;H0Y4R1	Inosine-5-monophosphate dehydrogenase 2	IMPDH2
-0.34041	-0.30377	-0.27281	-0.17083	-0.23602	-0.13984	-0.09564	-0.1408	-0.2109	-0.16267		+	19.417	130000000	14	1.53033	-0.114799	Q6P1M0	Q6P1M0	Long-chain fatty acid transport protein 4	SLC27A4
1.07944	1.02267	1.03831	1.07264	1.05241	1.10751	1.14434	1.17209	1.11689	1.06675		+	93.907	371000000	30	1.53019	-0.0684219	A0A087WVF8;A0A0A0MRM1;A0A087WX83;A0A075B749;Q5VU43;E9PQG4;H0YCH7;A0A087X229;H0YEW6	A0A087WVF8;A0A0A0MRM1;A0A087WX83;A0A075B749;Q5VU43;E9PQG4	Myomegalin	PDE4DIP
1.42142	1.36689	1.38421	1.37874	1.36887	1.32755	1.17427	1.32376	1.30911	1.28675		+	141.19	1150000000	11	1.52995	0.0997391	A0A0A0MRX1;Q12926;B1AM48;C9JB16	A0A0A0MRX1;Q12926	ELAV-like protein;ELAV-like protein 2	ELAVL2
-4.65901	-4.45967	-4.48972	-4.47802	-4.54684	-4.24464	-4.05509	-4.39401	-4.42661	-4.27031		+	18.651	6171900	3	1.5291	-0.248523	F2Z357;A0A0A0MQY8;J3KPC5;X6R8W7;P47736	F2Z357;A0A0A0MQY8;J3KPC5;X6R8W7;P47736	Rap1 GTPase-activating protein 1	RAP1GAP
4.13056	4.1693	4.33297	4.27012	4.19229	4.4373	4.40562	4.57705	4.27155	4.41031		+	323.31	6370000000	124	1.52861	-0.20132	Q12860;F8VUI8;F8VUI9;H0YIJ1;F8VQW3;F8VX96	Q12860	Contactin-1	CNTN1
1.30727	1.24987	1.22439	1.28019	1.38001	1.4925	1.42267	1.43737	1.61379	1.34238		+	61.495	765000000	21	1.52858	-0.173397	O00764;F2Z2Y4;A8MV33	O00764;F2Z2Y4	Pyridoxal kinase	PDXK
-4.61897	-4.86267	-5.12485	-4.89164	-4.94428	-5.28907	-5.06966	-5.2256	-5.57024	-5.20674		+	11.11	4729300	4	1.52786	0.383779	Q9P2Y4;G3V2Q8;G3V2W3;G3V2E3;G3V4M7;G3V3F2;G3V452;G3V4T1	Q9P2Y4;G3V2Q8	Zinc finger protein 219	ZNF219
-1.10827	-1.13811	-1.33314	-1.02301	-1.19363	-0.94291	-1.02592	-1.02572	-0.82483	-0.92468		+	66.245	64560000	5	1.52748	-0.210419	D6RBJ9;P32321;D6RAD7;D6RAR9;D6RC36;D6R9S0;D6RBN2	D6RBJ9;P32321;D6RAD7;D6RAR9;D6RC36;D6R9S0;D6RBN2	Deoxycytidylate deaminase	DCTD
1.30635	1.26739	1.20562	1.27655	1.22743	1.15883	1.17473	1.20287	1.20429	1.20643		+	48.582	426000000	24	1.52547	0.0672382	Q13308;C9JQR6;H0Y8F1;Q86X91;F8WDG7;H7C5L0;F8WCI7;C9J9E8	Q13308;C9JQR6;H0Y8F1	Inactive tyrosine-protein kinase 7	PTK7
0.170679	0.113522	0.173101	0.123095	0.12277	0.001698	-0.08408	0.072138	0.077322	0.074833		+	59.319	144000000	25	1.52372	0.112251	Q9BTC0	Q9BTC0	Death-inducer obliterator 1	DIDO1
-0.40314	-0.4882	-0.47276	-0.42545	-0.55245	-0.30779	-0.44739	-0.33169	-0.25843	-0.32786		+	22.467	154000000	10	1.52356	-0.133766	C9J381;P20839;C9K0R9;C9J029;H7C5T1;H7C511	C9J381;P20839;C9K0R9	Inosine-5-monophosphate dehydrogenase;Inosine-5-monophosphate dehydrogenase 1	IMPDH1
2.24107	2.22977	2.2449	2.22696	2.31311	2.20604	2.16102	2.1058	2.16201	2.21163		+	72.222	952000000	41	1.52336	0.0818661	Q9Y2L1;G3V1J5;F2Z2C0	Q9Y2L1;G3V1J5;F2Z2C0	Exosome complex exonuclease RRP44	DIS3
0.650887	0.610718	0.726202	0.652601	0.611139	0.79775	0.736235	0.69433	0.74198	0.725321		+	16.318	276000000	13	1.5224	-0.0888138	Q7Z7E8;H3BN94;E9PHD0;Q8WVN8	Q7Z7E8	Ubiquitin-conjugating enzyme E2 Q1	UBE2Q1
0.765472	0.673809	0.616861	0.636452	0.599363	0.571198	0.489063	0.372051	0.406183	0.590361		+	19.726	288000000	13	1.5216	0.17262	H0Y9G6;E7ETU7;P09001;D6RC14;E9PF06;D6RBQ5	H0Y9G6;E7ETU7;P09001;D6RC14;E9PF06	39S ribosomal protein L3, mitochondrial	MRPL3
3.76731	3.69773	3.7227	3.76683	3.70917	3.88711	3.75546	3.84667	3.91434	3.79545		+	323.31	3090000000	88	1.52037	-0.10706	F8VXC8;Q8TAQ2;F8VZW6	F8VXC8;Q8TAQ2	SWI/SNF complex subunit SMARCC2	SMARCC2
-0.40012	-0.4568	-0.52651	-0.50432	-0.53789	-0.71478	-0.63201	-0.62218	-0.58106	-0.52975		+	40.233	77793000	11	1.52024	0.130832	Q8IZD4;F5GZK9;F5H4R4;B4DVJ6	Q8IZD4;F5GZK9	mRNA-decapping enzyme 1B	DCP1B
5.26245	5.23514	5.30675	5.25709	5.27063	5.24706	5.21773	5.18839	5.18179	5.22257		+	316.49	21600000000	137	1.52	0.0549046	Q13838;Q5STU3;A0A0G2JJZ9;F6WLT2;A0A140T9X3;A0A0A0MT12;F6TRA5;A0A140T9X9;A0A140T996;F6S4E6;F6UJC5;A0A140TA18;A0A140T973;A0A140T9K1;A0A140T9L4;F6R6M7;F6QYI9;A0A0G2JJL7;H0Y400;H0YCC6;A0A140T9K2;A0A140T9N3;F6U6E2;A0A0G2JHN7;F6S2B7	Q13838;Q5STU3;A0A0G2JJZ9;F6WLT2;A0A140T9X3;A0A0A0MT12;F6TRA5;A0A140T9X9;A0A140T996;F6S4E6;F6UJC5;A0A140TA18	Spliceosome RNA helicase DDX39B	DDX39B
3.76844	3.71058	3.81576	3.76274	3.78773	3.8226	3.81255	3.84246	3.82582	3.86793		+	175.61	3930000000	73	1.51911	-0.0652233	P35606;H0YAC7;D6R997;H0Y938;D6RBZ7;D6RCL6;D6RBG7;D6RBT6	P35606	Coatomer subunit beta	COPB2
2.61667	2.55697	2.53092	2.52368	2.49372	2.25867	2.32712	2.45327	2.40981	2.49387		+	25.336	2210000000	20	1.51887	0.155843	H0Y5B4;H7BZ11;J3KQN4;P83881;H7BY91;H0Y3V9	H0Y5B4;H7BZ11;J3KQN4;P83881	60S ribosomal protein L36a	RPL36A;RPL36A-HNRNPH2
4.40766	4.34628	4.51947	4.29271	4.30731	4.59418	4.60389	4.67431	4.48825	4.45691		+	304.9	12600000000	103	1.51862	-0.188821	A0A0G2JQJ7;A0A0G2JPD5;P10636;A0A0G2JS76;A0A0G2JMX7;I3L170;I3L2Z2	A0A0G2JQJ7;A0A0G2JPD5;P10636;A0A0G2JS76;A0A0G2JMX7;I3L170	Microtubule-associated protein tau;Microtubule-associated protein	MAPT
0.971102	1.05366	0.957722	1.04151	0.817467	1.08029	1.13733	1.13864	1.11281	1.09148		+	23.897	502000000	17	1.51839	-0.143817	O43924;B8ZZK5;C9IZ52	O43924;B8ZZK5;C9IZ52	Retinal rod rhodopsin-sensitive cGMP 3,5-cyclic phosphodiesterase subunit delta	PDE6D
2.52244	2.59689	2.56591	2.4403	2.52029	2.62282	2.62278	2.66673	2.57963	2.68867		+	140.46	1230000000	46	1.51776	-0.106962	Q9H2M9;F8WDJ2;H7C4Y9	Q9H2M9	Rab3 GTPase-activating protein non-catalytic subunit	RAB3GAP2
-4.46972	-4.27613	-4.05907	-4.13659	-4.37281	-4.10161	-4.02405	-3.97331	-3.8306	-3.95111		+	1.8616	4937300	2	1.51768	-0.286729	Q96J87;F6UBL3;B4DHA8;M0QY66;Q9BZC1	Q96J87;F6UBL3	CUGBP Elav-like family member 6	CELF6
5.57988	5.52603	5.56851	5.31344	5.44118	5.29754	5.32558	5.26032	5.34547	5.34495		+	115.69	17300000000	50	1.51745	0.171039	P15880;H0YEN5;E9PMM9;I3L404;E9PQD7;E9PPT0;E9PM36;H3BNG3;H0YE27	P15880;H0YEN5;E9PMM9;I3L404;E9PQD7;E9PPT0;E9PM36	40S ribosomal protein S2	RPS2
-2.8694	-2.99135	-3.05898	-3.01665	-2.99566	-3.12656	-3.07197	-3.07233	-3.13448	-3.0898		+	2.7596	12793000	2	1.51712	0.112619	Q9H0H3	Q9H0H3	Kelch-like protein 25	KLHL25
-3.50889	-3.55036	-3.64604	-3.48615	-3.66028	-3.30724	-3.409	-3.03827	-3.48402	-3.16485		+	6.5307	7164400	1	1.51655	-0.289668	Q8IY26	Q8IY26	Presqualene diphosphate phosphatase	PPAPDC2
-5.47794	-5.72049	-5.76602	-5.44646	-6.0787	-6.1532	-6.71088	-6.15125	-6.30336	-5.96231		+	2.8118	3379800	2	1.5165	0.55828	O75616;J3QSB2;J3QRV9	O75616;J3QSB2;J3QRV9	GTPase Era, mitochondrial	ERAL1
-0.72529	-0.72138	-0.7848	-0.87327	-0.79678	-0.82507	-0.89459	-0.98507	-0.90914	-0.90546		+	46.25	79230000	8	1.51643	0.123562	A0A0A0MT33;Q9UPN6	A0A0A0MT33;Q9UPN6	Protein SCAF8	SCAF8
-1.21001	-1.2465	-1.12367	-1.15144	-1.1566	-1.32411	-1.34	-1.53301	-1.26157	-1.29156		+	26.628	36983000	5	1.51482	0.172406	Q12872;F5H1A5	Q12872	Splicing factor, suppressor of white-apricot homolog	SFSWAP
1.61207	1.87245	1.81991	1.76483	1.8226	1.53838	1.60769	1.46869	1.48631	1.72627		+	49.473	656000000	24	1.51479	0.212904	Q9BQG0;I3L1L3;I3L2H8	Q9BQG0;I3L1L3	Myb-binding protein 1A	MYBBP1A
-2.26027	-2.30868	-2.27286	-2.39395	-2.22449	-2.19178	-2.24307	-2.1365	-2.04109	-2.05208		+	5.2717	17423000	3	1.51433	-0.159148	Q15014;Q5JXX2;A0A0A0MT59;Q5JXX1;Q5JXX6	Q15014;Q5JXX2;A0A0A0MT59;Q5JXX1	Mortality factor 4-like protein 2	MORF4L2
2.46865	2.47654	2.45995	2.31762	2.39927	2.31319	2.25443	2.13602	2.25748	2.36532		+	89.789	1200000000	24	1.5143	0.159118	Q99986;H0YJ50;H0YJJ9;H0YJF7	Q99986;H0YJ50	Serine/threonine-protein kinase VRK1	VRK1
-2.02716	-2.0038	-1.95438	-2.01779	-2.14451	-1.86283	-1.79182	-2.00343	-1.83998	-1.87713		+	8.2125	54782000	4	1.51423	-0.154489	Q9NRG1	Q9NRG1	Phosphoribosyltransferase domain-containing protein 1	PRTFDC1
-3.28621	-3.05657	-3.06318	-3.03333	-3.46622	-2.88306	-3.00949	-2.77215	-2.90257	-2.74036		+	9.6678	0	1	1.5141	-0.319574	P98174	P98174	FYVE, RhoGEF and PH domain-containing protein 1	FGD1
3.67662	3.63814	3.59458	3.63379	3.53538	3.52303	3.45179	3.49803	3.58647	3.46839		+	87.616	2200000000	32	1.51386	0.11016	Q13185;S4R2Y4;C9JMM0;B8ZZ43	Q13185	Chromobox protein homolog 3	CBX3
-1.03953	-0.98926	-0.91684	-1.12255	-1.10891	-0.92582	-0.81132	-0.92362	-0.78264	-0.6188		+	2.804	24587000	3	1.51299	-0.222982	G3V5E4;G3V4W4;Q96EK6	G3V5E4;G3V4W4;Q96EK6	Glucosamine 6-phosphate N-acetyltransferase	GNPNAT1
-2.35654	-2.43342	-2.22291	-2.24113	-2.35271	-2.0746	-2.17306	-2.07755	-2.23339	-2.20833		+	18.409	89061000	5	1.51276	-0.167958	Q96HY6;A0A0A0MRX2	Q96HY6;A0A0A0MRX2	DDRGK domain-containing protein 1	DDRGK1
-2.43659	-2.46192	-2.35977	-2.1937	-2.35908	-2.51462	-2.56979	-2.55261	-2.45135	-2.57659		+	36.934	34306000	7	1.51191	0.170784	Q68CP9;F8WCU9;F8VWP4;F8W108;A0A087WY37	Q68CP9;F8WCU9;F8VWP4;F8W108	AT-rich interactive domain-containing protein 2	ARID2
2.73508	2.69402	2.72516	2.70346	2.65894	2.8133	2.71366	2.80299	2.80159	2.75911		+	222.63	1170000000	62	1.51158	-0.0747986	P49750;H0YIQ2;F8VU51;H0YI23;U3KQT9;H0Y2Y5;U3KQ14;A0A0U1RR05;A0A0U1RQG8;U3KPU5;A0A0U1RRA5;D6R968;Q5TBK1;Q92802	P49750;H0YIQ2;F8VU51	YLP motif-containing protein 1	YLPM1
-1.96626	-2.01657	-1.96393	-1.98215	-2.06364	-2.17495	-2.0736	-2.20669	-2.4019	-2.11409		+	6.6209	22846000	6	1.51121	0.195732	Q9UBD5	Q9UBD5	Origin recognition complex subunit 3	ORC3
4.03473	3.95141	3.96525	3.88947	3.98882	4.16975	4.1229	3.98466	4.07032	4.13908		+	136.67	4210000000	57	1.50985	-0.131405	Q5T4U5;P11310;B7Z9I1;E9PJM9;E9PRX4;H0YDT5	Q5T4U5;P11310;B7Z9I1	Medium-chain specific acyl-CoA dehydrogenase, mitochondrial	ACADM
3.14965	3.08307	3.14853	3.07951	3.01962	3.16182	3.18359	3.24235	3.22385	3.15526		+	235.53	3390000000	48	1.50874	-0.0972954	Q8NC51	Q8NC51	Plasminogen activator inhibitor 1 RNA-binding protein	SERBP1
0.924852	0.953283	0.890562	0.814373	0.754271	1.04439	0.963028	1.02724	1.0157	0.952883		+	54.455	459000000	18	1.50774	-0.133179	Q9NWV4	Q9NWV4	UPF0587 protein C1orf123	C1orf123
0.433537	0.338051	0.323107	0.21677	0.322897	0.133686	0.09557	-0.18277	0.202372	0.147539		+	16.067	868000000	6	1.50752	0.247594	Q8IUE6	Q8IUE6	Histone H2A type 2-B	HIST2H2AB
-2.26896	-2.30303	-2.41107	-2.13106	-2.44226	-2.67214	-2.55849	-2.53488	-2.5411	-2.39829		+	15.543	40510000	6	1.50709	0.229704	O15381;E9PGD8;E7EWK7;E9PH71	O15381	Nuclear valosin-containing protein-like	NVL
3.19374	3.23013	3.32433	3.18049	3.2012	3.35292	3.37756	3.42482	3.24787	3.36025		+	304.38	2450000000	59	1.50605	-0.126704	P11171;Q4VB86	P11171;Q4VB86	Protein 4.1	EPB41
0.533085	0.62517	0.691187	0.527098	0.532013	0.695095	0.726168	0.858549	0.658777	0.737116		+	118.01	553000000	25	1.50543	-0.153431	P49593;A8MX49;B5MCT7;C9J2F3;C9JL74	P49593;A8MX49;B5MCT7	Protein phosphatase 1F	PPM1F
-6.0452	-5.95119	-6.03628	-5.31702	-5.54647	-5.24821	-4.93382	-5.39921	-5.12401	-5.39844		+	1.8052	1907400	1	1.50403	-0.558498	Q8NEM2	Q8NEM2	SHC SH2 domain-binding protein 1	SHCBP1
-0.16306	-0.04907	-0.06192	-0.1047	-0.23738	0.030785	0.015686	-0.0237	-0.03076	-0.01119		+	29.344	695000000	10	1.5038	-0.119388	Q9UBW8;F5GYF7;F5H248;F5H4U8;F5H7C6;F5H4Z0;F5H3M6;G3XAP1;F5GXT7	Q9UBW8;F5GYF7;F5H248;F5H4U8;F5H7C6	COP9 signalosome complex subunit 7a	COPS7A
1.30158	1.23496	1.34145	1.28586	1.24607	1.2424	1.08433	1.2284	1.13194	1.14118		+	92.739	530000000	20	1.50378	0.116338	Q9Y5E7;Q9Y5F0;Q9UN66;A0A096LP94;A0A096LNH7;Q96TA0;Q9Y5E8;Q9Y5E2;Q9Y5E3;Q9Y5E5;Q9Y5E4;Q9Y5E6;Q9Y5F2;Q9Y5E1;Q9Y5E9;Q9UN67;Q9Y5F1	Q9Y5E7	Protocadherin beta-2	PCDHB2
-0.14755	-0.12467	-0.0289	0.041624	0.013113	0.039284	0.058338	0.119759	0.249392	0.142941		+	71.871	182000000	18	1.50376	-0.171221	O43149;I3L3Q3;I3L141	O43149	Zinc finger ZZ-type and EF-hand domain-containing protein 1	ZZEF1
-2.25322	-2.27046	-2.21609	-2.25771	-2.23458	-2.15698	-2.19245	-2.24385	-2.16157	-2.13656		+	15.832	28110000	2	1.50367	-0.068132	Q86WR0	Q86WR0	Coiled-coil domain-containing protein 25	CCDC25
3.693	3.6401	3.87226	3.76691	3.73259	3.87021	3.86933	4.00743	3.84154	3.90523		+	172.51	4130000000	67	1.50162	-0.157778	O60488;D6RF95;D6RFW9;D6RDA8;D6RD96;H0Y9A0	O60488	Long-chain-fatty-acid--CoA ligase 4	ACSL4
1.80734	1.79365	1.82099	1.74284	1.64631	1.89969	1.96421	2.00441	1.83648	1.84657		+	91.383	1080000000	28	1.50058	-0.148045	Q9UKY7;H0Y8K3;D6R9V8;D6RFH2;D6RAV0;D6RDN0;D6R973	Q9UKY7;H0Y8K3;D6R9V8	Protein CDV3 homolog	CDV3
0.177111	0.061441	0.101414	0.100359	0.1024	0.103657	-0.07988	-0.03592	-0.17252	-0.05659		+	18.023	141000000	8	1.49963	0.156795	O75695	O75695	Protein XRP2	RP2
-2.91497	-2.82778	-3.09157	-3.03463	-2.98503	-3.2263	-3.4344	-3.05466	-3.21006	-3.17341		+	14.809	14306000	3	1.49957	0.248971	Q8TF01	Q8TF01	Arginine/serine-rich protein PNISR	PNISR
-0.35727	-0.31919	-0.38456	-0.30958	-0.3662	-0.4687	-0.46978	-0.42912	-0.35573	-0.42199		+	139.45	158000000	14	1.49943	0.0817032	Q92615;H0Y4V9;H0Y641;A0A087X183	Q92615	La-related protein 4B	LARP4B
2.13589	2.05163	2.03141	2.04418	2.00153	1.99124	1.89832	1.83375	2.00531	1.90568		+	130.32	1210000000	20	1.49891	0.126068	Q96DI7;Q9NSS8	Q96DI7;Q9NSS8	U5 small nuclear ribonucleoprotein 40 kDa protein	SNRNP40;DKFZp434D199
6.85332	6.78741	6.74425	6.70373	6.76827	6.64979	6.66058	6.5182	6.65232	6.71468		+	323.31	45600000000	254	1.49863	0.132285	P38646;D6RJI2;H0YBG6;H0Y8S0;D6RA73	P38646	Stress-70 protein, mitochondrial	HSPA9
2.7558	2.60097	2.69245	2.68511	2.59908	2.80033	2.76424	2.81172	2.82924	2.71396		+	85.494	3880000000	34	1.49838	-0.117213	O15511;B1ALC0	O15511;B1ALC0	Actin-related protein 2/3 complex subunit 5	ARPC5
-2.65335	-2.62379	-2.17054	-2.5602	-2.51973	-2.16229	-2.2155	-2.09661	-2.28854	-2.2542		+	31.165	51643000	2	1.4976	-0.302091	Q63HM9	Q63HM9	PI-PLC X domain-containing protein 3	PLCXD3
0.201008	0.146458	0.181118	0.155375	0.122673	0.086557	0.03661	-0.09378	0.095652	0.075243		+	52.72	160000000	15	1.49661	0.12127	Q9NW82;D6RIW8	Q9NW82	WD repeat-containing protein 70	WDR70
3.06405	2.82749	2.67383	3.2066	3.18808	3.39512	3.35139	3.31533	3.58506	3.24128		+	133.35	3670000000	24	1.49659	-0.385628	J3KMY5;G3V3E8;E7EMS2;G3V3D1;P61916;H0YIZ1;G3V2V8	J3KMY5;G3V3E8;E7EMS2;G3V3D1;P61916;H0YIZ1;G3V2V8	Epididymal secretory protein E1	NPC2
-0.63232	-0.69161	-0.6564	-0.83353	-0.63817	-0.8396	-0.80151	-0.83838	-0.82297	-0.77942		+	18.26	104000000	9	1.49562	0.125967	Q9UI09;F8VRD8;H0YID5;F8VXI1;H0YIT1	Q9UI09;F8VRD8	NADH dehydrogenase [ubiquinone] 1 alpha subcomplex subunit 12	NDUFA12
0.73856	0.822311	0.812992	0.935875	0.68425	0.919306	0.939203	1.06818	1.05571	0.903482		+	61.503	779000000	19	1.49553	-0.17838	O75348	O75348	V-type proton ATPase subunit G 1	ATP6V1G1
2.60889	2.59625	2.74214	2.56076	2.57995	2.78101	2.78242	2.88607	2.69903	2.70001		+	278.81	1330000000	58	1.49488	-0.152108	C9JFZ1;J3KQV8;O43426;J3KPK1;A0A0D9SGJ6;C9JW66;H7BZC2;H7BZ56	C9JFZ1;J3KQV8;O43426;J3KPK1;A0A0D9SGJ6	Synaptojanin-1	SYNJ1
0.746807	0.783602	0.874628	0.921602	0.781134	0.91835	0.943174	1.04208	0.928497	0.923012		+	323.31	317000000	34	1.49379	-0.129469	Q9P1Y5	Q9P1Y5	Calmodulin-regulated spectrin-associated protein 3	CAMSAP3
-0.39853	-0.32793	-0.57035	-0.17607	-0.18697	0.29056	0.052509	-0.03283	1.09019	0.345364		+	28.986	154000000	11	1.4924	-0.681128	Q5TCU3	Q5TCU3		TPM2
3.72484	3.55943	3.52437	3.33006	3.74835	3.97456	3.89321	3.67831	3.97525	3.86934		+	47.699	3540000000	35	1.49183	-0.300722	P26583;D6R9A6	P26583;D6R9A6	High mobility group protein B2	HMGB2
-1.36234	-1.2484	-1.23137	-1.33927	-1.36379	-1.49992	-1.39718	-1.43508	-1.39703	-1.38698		+	11.632	99669000	10	1.49097	0.114206	J3KMZ9;H0YMD1;P01130;H0YM92	J3KMZ9;H0YMD1;P01130;H0YM92	Low-density lipoprotein receptor	LDLR
-0.72233	-0.66039	-0.64751	-0.66046	-0.67953	-0.56088	-0.50611	-0.47	-0.68214	-0.5306		+	27.522	147000000	12	1.49076	-0.124099	Q9NRZ5;H0Y5R3	Q9NRZ5	1-acyl-sn-glycerol-3-phosphate acyltransferase delta	AGPAT4
3.80516	3.82024	3.87174	3.76716	3.74159	3.92543	3.92897	4.03559	3.89157	3.84523		+	286.45	6810000000	77	1.49002	-0.124178	P13861;H7C330;H7C1L0;H7C4A9;C9J830	P13861	cAMP-dependent protein kinase type II-alpha regulatory subunit	PRKAR2A
4.57871	4.7917	4.68999	4.64451	4.57752	4.22338	4.47668	4.50674	4.37077	4.55654		+	258.12	9200000000	71	1.48899	0.229666	Q01581;D6RIW1	Q01581	Hydroxymethylglutaryl-CoA synthase, cytoplasmic	HMGCS1
1.6592	1.57279	1.53628	1.61021	1.53373	1.49751	1.42609	1.47471	1.5505	1.45142		+	24.211	580000000	26	1.48899	0.102394	Q9NW64;E5RJW4;E5RHA8	Q9NW64	Pre-mRNA-splicing factor RBM22	RBM22
-1.28444	-1.37292	-1.32075	-1.28044	-1.41967	-1.5451	-1.55063	-1.35277	-1.54265	-1.72361		+	130.66	153000000	12	1.48858	0.20731	Q9NRX5	Q9NRX5	Serine incorporator 1	SERINC1
1.55471	1.46728	1.53096	1.42277	1.49503	1.66781	1.61783	1.59884	1.54833	1.55306		+	19	476000000	15	1.48727	-0.103025	Q96H20;H0Y8S5;D6RBI1;D6RJ86;D6RFY6	Q96H20	Vacuolar-sorting protein SNF8	SNF8
-0.42912	-0.37059	-0.30402	-0.37158	-0.43477	-0.5636	-0.5044	-0.41263	-0.48726	-0.48607		+	54.14	249000000	14	1.48723	0.108773	Q14669;F8W9P3;C9JLJ5;C9JSX9;C9JLD7;G5E9G6	Q14669	E3 ubiquitin-protein ligase TRIP12	TRIP12
-0.09731	-0.08379	-0.01891	-0.15486	-0.21593	0.091648	0.016617	0.158436	-0.06173	0.025839		+	101.92	131000000	12	1.48688	-0.160321	Q96MW1;Q86WV7;K7ER24	Q96MW1;Q86WV7	Coiled-coil domain-containing protein 43	CCDC43
3.55446	3.60908	3.65513	3.64668	3.65783	3.50444	3.58003	3.52217	3.5005	3.58494		+	313.08	3310000000	78	1.48663	0.0862213	Q9Y2X3;H7BZ72;F8WED0	Q9Y2X3	Nucleolar protein 58	NOP58
-2.39921	-2.31457	-2.40944	-2.29262	-2.38471	-2.61853	-2.51074	-2.48586	-2.40765	-2.45695		+	10.436	25133000	6	1.48607	0.135834	O75683	O75683	Surfeit locus protein 6	SURF6
4.70632	4.62916	4.67595	4.56629	4.59995	4.74903	4.69715	4.75667	4.78085	4.68905		+	165.88	7940000000	78	1.48596	-0.099015	Q9NSD9	Q9NSD9	Phenylalanine--tRNA ligase beta subunit	FARSB
0.505192	0.417336	0.515228	0.543346	0.463278	0.60894	0.629156	0.598236	0.532419	0.542366		+	7.6345	131000000	7	1.48577	-0.0933475	Q5T4U8;P53611	Q5T4U8;P53611	Geranylgeranyl transferase type-2 subunit beta	RABGGTB
-0.53774	-0.6042	-0.52153	-0.3566	-0.42611	-0.21773	-0.33971	-0.37985	-0.0556	-0.29936		+	39.497	245000000	11	1.48289	-0.230785	Q9Y2Q3;E9PFN5;C9JNT3	Q9Y2Q3;E9PFN5	Glutathione S-transferase kappa 1	GSTK1
-1.93909	-2.11985	-2.0261	-2.17328	-1.9817	-2.17121	-2.1739	-2.30744	-2.19299	-2.19693		+	53.675	52661000	6	1.4823	0.160495	P35716	P35716	Transcription factor SOX-11	SOX11
6.84041	6.77135	6.78849	6.37672	6.80822	5.92705	6.45093	6.28033	6.37838	6.46131		+	176.37	82800000000	82	1.47991	0.417438	P62805	P62805	Histone H4	HIST1H4A
-0.35638	-0.42164	-0.52916	-0.42527	-0.34651	-0.55902	-0.6692	-0.60272	-0.58452	-0.44536		+	4.7766	85364000	5	1.47863	0.156374	A0A1B0GVC6;Q32MN6;P20226;Q6SJ96;Q7Z6S5	A0A1B0GVC6;Q32MN6;P20226;Q6SJ96	TATA-box-binding protein;TATA box-binding protein-like protein 2	TBP;TBPL2
-0.33188	-0.30309	-0.38999	-0.25723	-0.362	-0.65547	-0.49494	-0.71176	-0.37058	-0.47329	+	+	18.77	146000000	7	1.47856	0.212368	CON__P01966	CON__P01966
-3.05083	-3.35559	-3.40151	-2.83781	-3.3213	-2.88698	-2.91556	-2.72106	-2.79405	-2.84343		+	43.659	43119000	6	1.47807	-0.361191	Q9UPA5	Q9UPA5	Protein bassoon	BSN
-0.21045	-0.20344	-0.31254	-0.21207	-0.06974	-0.08272	0.016617	-0.14866	0.088966	0.077808		+	33.816	159000000	7	1.4775	-0.192049	J3QT77;A0A0J9YYG4;A0A0J9YXF2;Q15165;A0A0J9YYJ1;A0A0J9YXU7;G3XAK4	J3QT77;A0A0J9YYG4;A0A0J9YXF2;Q15165;A0A0J9YYJ1	Serum paraoxonase/arylesterase 2	PON2
0.113106	0.021902	0.16757	0.093372	0.067326	-0.00361	0.009474	0.05418	-0.05524	-0.02147		+	84.401	232000000	24	1.47629	0.0959904	O15031;A0A087WU36;A6QRG9;E2PU09;A6QRH1	O15031	Plexin-B2	PLXNB2
1.84399	1.70795	1.86504	1.69525	1.62484	1.9705	1.93746	1.92857	1.95109	1.81004		+	50.443	974000000	14	1.47611	-0.17212	Q9BY32	Q9BY32	Inosine triphosphate pyrophosphatase	ITPA
-2.79634	-2.70838	-2.35055	-2.51887	-2.76814	-2.34451	-2.46834	-2.26707	-2.26371	-2.32746		+	69.807	23921000	4	1.47558	-0.294238	Q8N7J2	Q8N7J2	APC membrane recruitment protein 2	AMER2
7.15974	7.19201	7.22503	7.07974	7.10965	7.06181	7.06348	7.01882	7.04474	7.10297		+	323.31	63000000000	290	1.47535	0.0948708	P13639;M0R0I6	P13639	Elongation factor 2	EEF2
0.35181	0.293594	0.237139	0.272945	0.461748	0.530237	0.50527	0.416924	0.402079	0.552876		+	17.015	203000000	8	1.47525	-0.15803	Q9GZT6;H0YF06;J3KN19;E9PKQ5;E9PPJ7	Q9GZT6;H0YF06;J3KN19;E9PKQ5	Coiled-coil domain-containing protein 90B, mitochondrial	CCDC90B
-0.98252	-0.93266	-0.82162	-1.03006	-0.9049	-1.18953	-0.97427	-1.15331	-1.23829	-1.05788		+	181.63	124000000	11	1.47513	0.1883	Q7Z2T5	Q7Z2T5	TRMT1-like protein	TRMT1L
3.3684	3.30766	3.33205	3.34985	3.36491	3.47293	3.51043	3.3952	3.37197	3.56177		+	169.16	2510000000	58	1.47377	-0.117884	P46063;F8WA66;F8WD97;F5H2L2;F5H4P4;F5H3W0;F5GYB7	P46063	ATP-dependent DNA helicase Q1	RECQL
-5.12951	-4.92148	-5.04942	-4.90281	-4.84118	-6.05419	-5.55387	-5.17474	-5.19026	-6.01018		+	7.6464	7225600	2	1.47354	0.627768	O75815	O75815	Breast cancer anti-estrogen resistance protein 3	BCAR3
1.43604	1.53272	1.55881	1.23747	1.672	1.33901	1.2953	1.05921	1.06223	1.20423		+	33.195	511000000	12	1.47205	0.295412	Q16795;H3BRM9;F5H0J3;F5GY40	Q16795	NADH dehydrogenase [ubiquinone] 1 alpha subcomplex subunit 9, mitochondrial	NDUFA9
2.49307	2.42252	2.50534	2.51247	2.46385	2.595	2.52834	2.63895	2.57022	2.51206		+	260.65	1330000000	62	1.47168	-0.0894634	A0A087WT45;Q4V328;A0A075B793;A0A087WXA6;A0A087WW92;A0A087WZF5	A0A087WT45;Q4V328;A0A075B793	GRIP1-associated protein 1	GRIPAP1
0.166338	0.240606	0.154676	0.079081	0.24847	-0.04827	-0.00063	0.040196	0.131937	0.072058		+	61.432	602000000	9	1.4714	0.138775	Q9UI30;F5GX77;F5GYQ2	Q9UI30;F5GX77;F5GYQ2	Multifunctional methyltransferase subunit TRM112-like protein	TRMT112
2.83369	2.79672	2.97188	2.64829	2.61763	2.65146	2.52053	2.58385	2.41306	2.33969		+	124.68	1600000000	48	1.47052	0.271924	Q99985	Q99985	Semaphorin-3C	SEMA3C
1.70757	1.59759	1.77546	1.63591	1.69037	1.74993	1.77371	1.8208	1.79067	1.79025		+	197.91	457000000	20	1.47018	-0.103695	Q12792;F8VS81;F8W1Q9	Q12792;F8VS81	Twinfilin-1	TWF1
3.93862	3.96865	4.19346	4.01052	3.89014	4.15576	4.28335	4.29246	4.14251	4.12971		+	323.31	14200000000	65	1.46987	-0.20048	Q99536;K7ESA3;K7ERT7;K7ENX2;K7EM19;K7EJM4;K7ER81	Q99536	Synaptic vesicle membrane protein VAT-1 homolog	VAT1
2.74155	2.68064	2.77319	2.61628	2.76307	2.86301	2.90037	2.89639	2.75379	2.80629		+	196.18	2080000000	32	1.46954	-0.129021	P84085;C9J1Z8;F5H1V1;F5H6T5;F8WDB3	P84085;C9J1Z8	ADP-ribosylation factor 5	ARF5
3.84619	4.00426	3.96448	3.8203	3.95239	3.74892	3.82786	3.77191	3.70218	3.84116		+	64.191	3900000000	48	1.46914	0.139122	Q7L1Q6;C9IZ80;C9JFN4;C9J188;C9JWF5;H0Y503;C9JV57	Q7L1Q6;C9IZ80	Basic leucine zipper and W2 domain-containing protein 1	BZW1
2.37646	2.24658	2.18013	2.3559	2.32467	2.46255	2.4642	2.46351	2.87871	2.6252		+	52.38	1670000000	38	1.46862	-0.282085	F8VW96;Q16527;F8VQR7	F8VW96;Q16527;F8VQR7	Cysteine and glycine-rich protein 2	CSRP2
0.911318	0.866959	0.89908	0.888655	0.838894	0.74721	0.757027	0.719301	0.878166	0.81266		+	57.878	584000000	21	1.46803	0.0981083	Q5BKZ1;A0A0A0MRN4;E2QRN4	Q5BKZ1;A0A0A0MRN4	DBIRD complex subunit ZNF326	ZNF326
-4.0515	-3.74561	-4.07647	-3.87841	-3.7871	-4.48805	-4.07501	-4.28455	-4.25099	-4.06663		+	61.375	21036000	3	1.46725	0.325229	Q9Y2X9	Q9Y2X9	Zinc finger protein 281	ZNF281
-3.56622	-3.34981	-3.40452	-3.60965	-3.45937	-3.35143	-3.15197	-3.33493	-3.33431	-3.1368		+	44.374	47775000	3	1.4651	-0.216026	I3L387;P53350	I3L387;P53350	Serine/threonine-protein kinase PLK1	PLK1
-2.10159	-2.31938	-2.14549	-2.02133	-2.13124	-1.73089	-2.05204	-1.9592	-1.91664	-1.93085		+	7.0945	50860000	4	1.46349	-0.225882	E5RIR6;E7EVN3;Q9H169	E5RIR6;E7EVN3;Q9H169	Stathmin-4	STMN4
-3.97977	-4.111	-4.22739	-4.12612	-4.00322	-4.36526	-4.23353	-4.31001	-4.43271	-4.15322		+	6.2133	6713500	3	1.4634	0.209445	Q96Q89	Q96Q89	Kinesin-like protein KIF20B	KIF20B
1.29835	1.24693	1.18497	1.22294	1.21418	1.32666	1.27585	1.37733	1.28368	1.31733		+	45.236	446000000	16	1.4632	-0.0826969	H3BR94;Q9BTE1;H3BUD2;H3BS05;I3L0U8	H3BR94;Q9BTE1;H3BUD2;H3BS05	Dynactin subunit 5	DCTN5
-1.56904	-1.3848	-1.33042	-1.41547	-1.44636	-1.13645	-1.27841	-0.97789	-1.37412	-1.14256		+	6.7363	67512000	7	1.4622	-0.247329	Q9NT99;M0R2G0;Q9HCJ2	Q9NT99	Leucine-rich repeat-containing protein 4B	LRRC4B
0.898739	0.985174	1.00849	0.924946	0.959063	1.08415	1.0333	1.05688	0.976442	1.0451		+	48.375	570000000	20	1.46141	-0.0838913	Q9H269;Q5JUA9;Q5JUB0	Q9H269	Vacuolar protein sorting-associated protein 16 homolog	VPS16
-2.06559	-2.84992	-2.76825	-2.23206	-2.30694	-1.76716	-1.90066	-2.03698	-1.58137	-2.09696		+	12.579	54335000	5	1.46131	-0.567925	P02462	P02462	Collagen alpha-1(IV) chain;Arresten	COL4A1
4.31082	4.24558	4.22469	4.24693	4.22213	4.18804	4.07164	4.14422	4.22245	4.15386		+	240.49	7030000000	56	1.46045	0.0939873	P62995;H7BXF3;H7C2L4	P62995;H7BXF3	Transformer-2 protein homolog beta	TRA2B
-0.79515	-0.67414	-0.65048	-0.7471	-0.66362	-0.98599	-0.86159	-0.99535	-1.11098	-0.71773		+	13.723	88695000	9	1.45989	0.228232	Q9Y2R4;A0A087X121	Q9Y2R4	Probable ATP-dependent RNA helicase DDX52	DDX52
-1.26358	-1.05258	-1.17623	-1.30745	-1.16882	-1.3648	-1.33031	-1.52721	-1.28115	-1.42694		+	37.582	104000000	5	1.45981	0.192349	Q14181;E9PIQ6;H0YDR7	Q14181	DNA polymerase alpha subunit B	POLA2
-2.58465	-2.75366	-2.6321	-2.56301	-2.74246	-2.74296	-2.80005	-2.90073	-2.89894	-2.75445		+	9.5886	48329000	4	1.4582	0.164252	A0A087WXM8;P50895;K7ENU8	A0A087WXM8;P50895	Basal cell adhesion molecule	BCAM
-0.21403	-0.24096	-0.201	-0.27424	-0.30399	-0.06695	-0.0864	-0.21545	-0.2002	-0.08076		+	58.424	203000000	9	1.45678	-0.116891	O95352;C9J415;C9JFF4;C9JE55;C9JGL2;F8WDY9;C9JNU2;C9JKA3;H7C2R3;H7BZ92;H7C2J8	O95352;C9J415;C9JFF4	Ubiquitin-like modifier-activating enzyme ATG7	ATG7
0.426472	0.432617	0.500637	0.531256	0.398876	0.570841	0.614563	0.67683	0.515263	0.523298		+	323.31	244000000	35	1.45579	-0.122187	Q5T5U3;E7ESW5;A0A087WW76;F8W9U9;A0A1B0GV73;A0A1B0GTZ9;H0Y468;Q5JSD8;A0A1B0GW11;H0Y5T2	Q5T5U3;E7ESW5;A0A087WW76;F8W9U9;A0A1B0GV73	Rho GTPase-activating protein 21	ARHGAP21
-0.83672	-0.7235	-0.75975	-0.77782	-0.84341	-1.05492	-0.95589	-0.87651	-0.89319	-0.84467		+	60.659	191000000	8	1.45449	0.136797	A0A087WZ13;Q8IY67;E9PAU2;K7EKR9	A0A087WZ13;Q8IY67;E9PAU2;K7EKR9	Ribonucleoprotein PTB-binding 1	RAVER1
2.12032	2.12053	2.15514	2.10642	2.08527	2.06998	1.95906	2.1076	1.97759	1.97853		+	291.9	1180000000	40	1.45401	0.0989822	O75382;A0A1W2PPI7;E9PMK8;E9PMW5	O75382;A0A1W2PPI7	Tripartite motif-containing protein 3	TRIM3
3.07355	2.89719	2.60183	3.31318	3.08492	3.51822	3.35691	3.34705	4.06486	3.46487		+	134.62	4290000000	41	1.45384	-0.556245	P04792;F8WE04;C9J3N8	P04792	Heat shock protein beta-1	HSPB1
2.66858	2.72416	2.60454	2.58841	2.64676	2.49309	2.46883	2.43237	2.56418	2.6213		+	236.09	916000000	21	1.45325	0.130537	Q9P287	Q9P287	BRCA2 and CDKN1A-interacting protein	BCCIP
3.06732	3.00385	3.12394	2.90975	3.2308	3.43052	3.43663	3.20682	3.15654	3.33828		+	97.738	2270000000	43	1.45309	-0.246626	Q6NUK1;J3KN42;H3BMI3	Q6NUK1	Calcium-binding mitochondrial carrier protein SCaMC-1	SLC25A24
4.38518	4.42681	4.35806	4.32639	4.26962	4.19924	4.24926	4.13148	4.16892	4.33206		+	248.25	5310000000	88	1.45261	0.137019	P33991;E5RG31;E5RFJ8;E5RFR3	P33991	DNA replication licensing factor MCM4	MCM4
1.05572	1.0784	1.15492	1.15517	1.10681	1.21315	1.20432	1.26485	1.13359	1.1896		+	1.9527	264000000	4	1.45147	-0.090897	P36406	P36406	E3 ubiquitin-protein ligase TRIM23	TRIM23
4.08284	4.05238	4.18477	4.07071	4.13448	4.31639	4.29457	4.28025	4.13183	4.17874		+	102.57	4070000000	52	1.45063	-0.135319	A0A087WY71;Q96CW1;E9PFW3;C9JJ47;C9JGT8;C9JJD3;H7C4C3;C9JTK4;C9JPV8	A0A087WY71;Q96CW1;E9PFW3;C9JJ47	AP-2 complex subunit mu	AP2M1
-2.3373	-2.68302	-2.65785	-2.60537	-2.38962	-2.24003	-2.36987	-2.33487	-2.23206	-2.30494		+	7.9558	32213000	6	1.45061	-0.238277	Q5JSL0;Q5JSK6;Q5JSK9;P82970	Q5JSL0;Q5JSK6;Q5JSK9;P82970	High mobility group nucleosome-binding domain-containing protein 5	HMGN5
-1.66945	-1.7627	-1.66597	-1.80081	-1.78769	-1.49437	-1.7305	-1.55813	-1.39254	-1.5404		+	287.52	211000000	6	1.45055	-0.194139	Q9UK76;J3KT51;J3KSH8;F2Z3M5	Q9UK76;J3KT51;J3KSH8	Hematological and neurological expressed 1 protein;Hematological and neurological expressed 1 protein, N-terminally processed	HN1
2.37139	2.29463	2.26055	2.33271	2.37097	2.43194	2.45935	2.3792	2.39358	2.55181		+	167.69	881000000	27	1.45052	-0.11712	Q9HAV7	Q9HAV7	GrpE protein homolog 1, mitochondrial	GRPEL1
-4.95624	-4.58372	-4.54959	-4.71832	-4.63309	-4.52851	-4.45295	-4.45294	-4.33279	-4.43768		+	3.7607	7169100	2	1.44937	-0.247217	A1L188	A1L188	Uncharacterized protein C17orf89	C17orf89
4.44675	4.48155	4.57001	4.46295	4.53738	4.40453	4.41118	4.39571	4.28926	4.44717		+	323.31	4920000000	155	1.44883	0.110159	Q92616	Q92616	Translational activator GCN1	GCN1L1
-1.56819	-1.49723	-1.35884	-1.49445	-1.3708	-1.67187	-1.5194	-1.74352	-1.62929	-1.58718		+	13.808	57958000	6	1.44814	0.17235	P58004	P58004	Sestrin-2	SESN2
1.61766	1.64502	1.50064	1.6324	1.57569	1.50864	1.3343	1.37766	1.51237	1.51223		+	56.788	903000000	27	1.447	0.145242	P19387;H3BRR2	P19387	DNA-directed RNA polymerase II subunit RPB3	POLR2C
-0.28062	-0.41852	-0.33275	-0.30846	-0.3928	-0.21649	-0.27484	-0.2425	-0.25802	-0.29166		+	33.538	420000000	10	1.44696	-0.0899281	A0A0B4J1R7;Q96B45	A0A0B4J1R7;Q96B45	UPF0693 protein C10orf32	C10orf32-ASMT;C10orf32
3.65488	3.64862	3.58633	3.53392	3.51007	3.39613	3.50262	3.44308	3.49509	3.51985		+	40.552	5920000000	44	1.44646	0.115409	P62081;B5MCP9	P62081;B5MCP9	40S ribosomal protein S7	RPS7
2.74588	2.76138	2.77885	2.73467	2.68785	2.69083	2.6438	2.69993	2.59764	2.69097		+	92.506	859000000	43	1.44564	0.0770943	Q96PY5;C9IZY8;O95466;F8VYL1;K7EJE6;A0A0A0MR62	Q96PY5;C9IZY8	Formin-like protein 2	FMNL2
3.99074	3.97558	4.08521	3.97352	3.92157	4.12304	4.095	4.16667	4.03459	4.07004		+	323.31	3940000000	118	1.44473	-0.108542	Q9UDT6;H7C4L6	Q9UDT6	CAP-Gly domain-containing linker protein 2	CLIP2
-2.70609	-2.93556	-3.38636	-1.99645	-2.90439	-2.23532	-2.22392	-2.01865	-1.66509	-1.89114		+	2.0028	91743000	1	1.44442	-0.778948	Q5TA04	Q5TA04		CFAP43
0.056345	0.117718	0.06262	0.172752	0.021029	0.232084	0.335051	0.34276	0.087263	0.424471		+	21.275	191000000	6	1.44434	-0.198233	P14415;I3L3J8	P14415	Sodium/potassium-transporting ATPase subunit beta-2	ATP1B2
0.765612	0.874479	0.705589	0.771841	0.747381	0.908314	0.839828	0.838728	0.868656	0.937828		+	76.714	590000000	18	1.44415	-0.10569	Q7Z4H3;V9GYS5;V9GZ04	Q7Z4H3	HD domain-containing protein 2	HDDC2
8.45517	8.46723	8.66486	8.70734	8.46952	8.2427	8.2918	8.5216	8.26079	8.28251		+	323.31	241000000000	892	1.44321	0.232946	P07197;E7ESP9;E7EMV2;REV__Q8N309	P07197;E7ESP9;E7EMV2	Neurofilament medium polypeptide	NEFM
0.253447	0.333746	0.24361	0.20915	0.275103	0.275723	0.386452	0.403942	0.341661	0.400085		+	212.34	419000000	18	1.44216	-0.0985615	Q9NRY5;E7ESJ7;E5RFK2;E5RGF9;E5RHI8;E5RH43;E5RK42;E5RHP2	Q9NRY5;E7ESJ7	Protein FAM114A2	FAM114A2
7.37799	7.44583	7.62666	7.63824	7.3975	7.16716	7.24209	7.4709	7.15531	7.19511		+	323.31	118000000000	386	1.44194	0.251129	P07196;A0A0S2Z436;A0A087X0W2	P07196;A0A0S2Z436;A0A087X0W2	Neurofilament light polypeptide	NEFL
1.917	1.70268	1.7167	1.99793	1.93062	2.04953	2.05899	2.00121	2.23059	2.04169		+	106.91	1020000000	31	1.44055	-0.223416	P51178	P51178	1-phosphatidylinositol 4,5-bisphosphate phosphodiesterase delta-1	PLCD1
2.03873	2.07287	2.07075	2.12774	2.05074	2.16279	2.15174	2.10053	2.28495	2.28291		+	36.695	825000000	25	1.43916	-0.124419	A0A0A0MTH3;Q13418;E9PQ52;A0A087WW45;A0A087WWY6	A0A0A0MTH3;Q13418	Integrin-linked protein kinase	ILK
1.14853	1.07808	1.18698	1.15334	1.24479	1.08841	1.04615	1.10655	0.934135	0.981161		+	109.44	350000000	25	1.43876	0.131063	A0A087X152;O95185;E0CX15;D6RE16;Q8IZJ1	A0A087X152;O95185;E0CX15	Netrin receptor UNC5C	UNC5C
-0.87199	-0.70574	-0.88786	-0.93867	-0.8724	-1.05245	-1.05074	-0.99196	-0.92405	-0.97295		+	12.697	75850000	6	1.43782	0.1431	A0A087WT20;Q9NV06;A0A087X1F8;B3KME9;E5RHM4	A0A087WT20;Q9NV06;A0A087X1F8;B3KME9	DDB1- and CUL4-associated factor 13	DCAF13
-0.87389	-0.85226	-0.68505	-0.55243	-0.66125	-0.51231	-0.52788	-0.47016	-0.59308	-0.53347		+	3.7149	90027000	4	1.43779	-0.197592	Q9Y6X5	Q9Y6X5	Bis(5-adenosyl)-triphosphatase ENPP4	ENPP4
-3.11246	-3.0701	-2.96381	-2.79091	-3.06673	-2.84922	-2.86492	-2.66438	-2.80145	-2.77415		+	23.444	38611000	4	1.43706	-0.209975	Q8IUQ0;G3V122;E5RI68;E5RK22	Q8IUQ0;G3V122	Clavesin-1	CLVS1
2.52202	2.49717	2.65259	2.39916	2.35728	2.72972	2.71184	2.88372	2.62524	2.59386		+	320.94	1810000000	29	1.43594	-0.223231	O94811	O94811	Tubulin polymerization-promoting protein	TPPP
1.77517	1.79429	1.91648	1.75064	1.75386	1.97218	1.91365	1.96156	1.88103	1.85242		+	323.31	798000000	16	1.43542	-0.118079	Q13492;E9PI56;E9PKP6;E9PLJ8;H0YCY1;E9PJT1;E9PK13	Q13492	Phosphatidylinositol-binding clathrin assembly protein	PICALM
0.782656	0.761923	0.841917	0.747906	0.791765	0.711597	0.714249	0.662254	0.771379	0.698507		+	62.486	485000000	17	1.4352	0.0736359	P49770;G3V5E5;H0YK01	P49770;G3V5E5	Translation initiation factor eIF-2B subunit beta	EIF2B2
1.84455	1.77212	1.92841	1.97372	1.89769	1.79601	1.7031	1.80144	1.77608	1.71616		+	92.484	788000000	23	1.43464	0.12474	P35052;H7C410;H7BZL4;H7C024;H7BZE9;C9J4Y6	P35052;H7C410;H7BZL4;H7C024	Glypican-1;Secreted glypican-1	GPC1
1.37534	1.40156	1.44793	1.36474	1.31284	1.52349	1.4419	1.51862	1.4488	1.4301		+	137.61	375000000	28	1.43326	-0.0921021	Q9UBP0	Q9UBP0	Spastin	SPAST
-3.99303	-3.78952	-3.74947	-3.66042	-3.59643	-3.53497	-3.5108	-3.54642	-3.56313	-3.57491		+	2.9716	5779500	1	1.43323	-0.211726	Q9P0B6	Q9P0B6	Coiled-coil domain-containing protein 167	CCDC167
2.29124	2.18626	2.27878	2.13521	2.30337	2.48594	2.3595	2.39636	2.46303	2.27131		+	92.432	1230000000	32	1.43267	-0.156255	Q06323;H0YKK6;H0YLU2	Q06323	Proteasome activator complex subunit 1	PSME1
4.11999	4.08529	4.31744	4.29398	4.17822	4.07167	3.94221	4.13302	3.82806	3.9125		+	323.31	3640000000	118	1.43209	0.221492	Q9HCM2	Q9HCM2	Plexin-A4	PLXNA4
3.38364	3.221	3.4161	3.29715	3.33222	3.4942	3.40966	3.57922	3.42065	3.45247		+	93.765	3030000000	49	1.43104	-0.141219	Q9P0L0;J3QKM9	Q9P0L0	Vesicle-associated membrane protein-associated protein A	VAPA
-1.40792	-1.39191	-1.35205	-1.43633	-1.59023	-1.59469	-1.55907	-1.57319	-1.57347	-1.5293		+	15.269	52258000	9	1.43038	0.130253	A0A0D9SFG6;Q99418;G5E9B7;F8W8E2;M0R2J0;A0A286YF81;M0QZ92	A0A0D9SFG6;Q99418;G5E9B7;F8W8E2	Cytohesin-2	CYTH2
-0.94311	-0.90985	-1.0188	-1.01369	-0.86007	-0.76831	-0.57831	-0.64643	-0.96208	-0.65465		+	71.046	109000000	26	1.43004	-0.227146	Q9Y6V0;E9PE96	Q9Y6V0	Protein piccolo	PCLO
0.842926	0.815775	0.953894	0.817333	0.821943	0.767065	0.770681	0.785234	0.660927	0.738737		+	2.24	314000000	5	1.42928	0.105845	A0A087WXP3;E9PEE8;P18564	A0A087WXP3;E9PEE8;P18564	Integrin beta;Integrin beta-6	ITGB6
-1.90527	-1.8486	-2.11248	-1.57635	-2.11221	-1.53506	-1.69592	-1.53804	-1.6197	-1.57343		+	41.105	90491000	7	1.4292	-0.318551	C9JNY7;P05408;C9J650;H7C4X7	C9JNY7;P05408;C9J650;H7C4X7	Neuroendocrine protein 7B2;N-terminal peptide;C-terminal peptide	SCG5
2.60772	2.71285	2.70954	2.47419	2.43851	2.30288	2.38181	2.36105	2.41389	2.4863		+	63.524	1150000000	37	1.42813	0.199374	P0DN79;P35520;H7C2H4;C9JMA6;H7C1W6;H7C2W0	P0DN79;P35520	Cystathionine beta-synthase	CBS
-4.34531	-4.62455	-4.49193	-4.06546	-4.00765	-3.89791	-3.78833	-4.00252	-3.75363	-4.05443		+	8.7462	24876000	4	1.42812	-0.407617	K7EQW8	K7EQW8		TPM4
4.03524	4.03537	4.0245	3.94712	3.9381	4.04225	4.0515	4.07943	4.08939	4.08446		+	323.31	6600000000	58	1.42757	-0.073341	Q99733;C9JZI7;C9J6D1;E9PS34;E9PNJ7;A8MXH2;E9PKT8;E9PNW0;E9PJJ2;E9PP22;H0YCI4;E9PKI2;C9J1B1	Q99733;C9JZI7;C9J6D1;E9PS34;E9PNJ7;A8MXH2;E9PKT8;E9PNW0;E9PJJ2	Nucleosome assembly protein 1-like 4	NAP1L4
1.17026	1.19967	1.29925	1.226	1.13535	1.02782	1.0386	1.20254	0.880198	0.91592		+	125.75	350000000	18	1.42716	0.19309	P05937;E5RIZ8;E5RG14	P05937;E5RIZ8	Calbindin	CALB1
-1.58437	-1.29447	-1.32737	-1.4628	-1.38626	-1.75209	-1.60428	-1.64281	-1.68278	-1.46162		+	7.4378	25488000	5	1.42675	0.217661	H7C0D9;Q9H9Y6	H7C0D9;Q9H9Y6	DNA-directed RNA polymerase;DNA-directed RNA polymerase I subunit RPA2	POLR1B
-2.50598	-2.4963	-2.53105	-2.5856	-2.4241	-2.53571	-2.62002	-2.66247	-2.60128	-2.66405		+	4.5311	14257000	3	1.42633	0.108101	Q96KC2	Q96KC2	ADP-ribosylation factor-like protein 5B	ARL5B
-0.65166	-0.74603	-0.64988	-0.58961	-0.67636	-0.58228	-0.57626	-0.58343	-0.47285	-0.58658		+	39.347	227000000	10	1.42525	-0.102428	Q15427;Q5SZ64	Q15427	Splicing factor 3B subunit 4	SF3B4
2.5904	2.67101	2.73057	2.67798	2.5563	2.77247	2.78474	2.91917	2.73919	2.72585		+	110.01	1820000000	43	1.42501	-0.14303	O00499;S4R418;F5H0W4;A0A0A0MT10;A0A087X188;Q9UBW5	O00499	Myc box-dependent-interacting protein 1	BIN1
6.73368	6.72262	6.76177	6.6486	6.56491	6.79716	6.80235	6.85662	6.81391	6.7584		+	272.57	32400000000	179	1.42496	-0.119371	P31948;F5H783;H0YGI8;F5GXD8	P31948	Stress-induced-phosphoprotein 1	STIP1
-0.9869	-1.06854	-0.88616	-0.92762	-0.96311	-1.22938	-1.11178	-1.0246	-1.11142	-1.06198		+	18.456	91975000	7	1.42483	0.141365	A2A2Q9;Q9Y312	A2A2Q9;Q9Y312	Protein AAR2 homolog	AAR2
0.639324	0.84749	0.771049	0.777203	0.758762	0.466185	0.514145	0.529825	0.458258	0.780966		+	42.351	447000000	14	1.42478	0.20889	Q8TDN6	Q8TDN6	Ribosome biogenesis protein BRX1 homolog	BRIX1
3.85485	3.89944	4.0534	3.88042	3.91033	4.11356	4.0438	4.01726	4.02022	4.0098		+	152.4	3730000000	36	1.42477	-0.121238	J3KR44;F5H6Q1;Q96FW1;F5GYJ8;F5GYN4;F5H3F0	J3KR44;F5H6Q1;Q96FW1;F5GYJ8;F5GYN4;F5H3F0	Ubiquitin thioesterase OTUB1	OTUB1
-1.89581	-2.0459	-2.01325	-2.03328	-2.0578	-1.9208	-1.96923	-1.88507	-1.81707	-1.8423		+	4.6262	30262000	4	1.42407	-0.122313	Q06546	Q06546	GA-binding protein alpha chain	GABPA
-1.00238	-1.10809	-1.09262	-0.79471	-0.84879	-0.77083	-0.82639	-0.79326	-0.54489	-0.65709		+	55.307	123000000	12	1.42381	-0.250824	Q8TBA6;H0YK03	Q8TBA6	Golgin subfamily A member 5	GOLGA5
-0.94645	-0.90134	-0.85764	-0.91399	-0.92537	-1.01557	-1.02578	-1.16388	-1.16946	-0.92451		+	5.0042	69773000	8	1.42358	0.150881	O60678	O60678	Protein arginine N-methyltransferase 3	PRMT3
1.57729	1.54265	1.50626	1.47771	1.56469	1.63112	1.56215	1.67942	1.72479	1.84078		+	10.751	351000000	11	1.42342	-0.153934	Q969H8;M0QXF7;M0QYN0	Q969H8;M0QXF7;M0QYN0	Myeloid-derived growth factor	MYDGF
1.83541	1.87596	1.77954	1.81057	1.78985	1.67339	1.72358	1.66392	1.77141	1.79025		+	128.96	520000000	33	1.42337	0.0937542	Q9P2I0;H0YJF4	Q9P2I0	Cleavage and polyadenylation specificity factor subunit 2	CPSF2
3.84279	3.86431	3.8485	3.72754	3.73994	3.93754	4.02461	4.07291	3.81598	3.9763		+	309.43	5710000000	63	1.42304	-0.160851	Q9UBB4;A0A1W2PQD2;B1AHE4;B1AHE3	Q9UBB4;A0A1W2PQD2	Ataxin-10	ATXN10
-0.31977	-0.24293	-0.44036	-0.41754	-0.34517	-0.44746	-0.51328	-0.48572	-0.49706	-0.42154		+	23.394	106000000	10	1.42295	0.119859	Q9H0R6;X6R772	Q9H0R6;X6R772	Glutamyl-tRNA(Gln) amidotransferase subunit A, mitochondrial	QRSL1
0.509878	0.323147	0.426434	0.384604	0.361141	0.379124	0.261415	0.254398	0.159655	0.152218		+	47.375	394000000	14	1.42256	0.159679	Q07812;K4JQN1	Q07812	Apoptosis regulator BAX	BAX
-0.83714	-0.76968	-0.57844	-0.65455	-0.83537	-0.43023	-0.38264	-0.3321	-0.73266	-0.47455		+	28.03	111000000	11	1.42246	-0.2646	C9JE82;C9JVC9;Q9NY47	C9JE82;C9JVC9;Q9NY47	Voltage-dependent calcium channel subunit alpha-2/delta-2;Voltage-dependent calcium channel subunit alpha-2-2;Voltage-dependent calcium channel subunit delta-2	CACNA2D2
-1.95662	-1.9304	-1.81855	-2.07747	-2.2239	-1.76965	-1.85533	-1.63204	-1.79449	-1.76008		+	17.881	35396000	6	1.42196	-0.239072	A0A0J9YW40;Q6IEE7	A0A0J9YW40;Q6IEE7	Transmembrane protein 132E	TMEM132E
-0.71882	-0.56448	-0.72891	-0.74368	-0.70666	-0.83258	-0.83439	-0.72464	-0.85615	-0.82388		+	30.674	94176000	11	1.42105	0.12182	Q9NUQ3	Q9NUQ3	Gamma-taxilin	TXLNG
3.35102	3.26907	3.34866	3.14087	3.36163	3.14367	3.20527	3.04861	2.90143	3.1427		+	174.58	2150000000	41	1.42042	0.205912	P22695;H3BRG4;H3BSJ9;H3BP04;H3BUE4;H3BUI9;A0A087WVZ4	P22695;H3BRG4;H3BSJ9	Cytochrome b-c1 complex subunit 2, mitochondrial	UQCRC2
-2.80538	-2.94783	-2.87893	-2.996	-2.93792	-2.83931	-2.84362	-2.68684	-2.78171	-2.73473		+	4.4755	7835900	1	1.42031	-0.13597	Q9H0F6;H0YCU2	Q9H0F6	Sharpin	SHARPIN
-0.41413	-0.42383	-0.38399	-0.5271	-0.4766	-0.49815	-0.51314	-0.54621	-0.53748	-0.54314		+	34.267	164000000	12	1.42025	0.0824947	E9PGT3;Q15418;Q5SVM6;E9PAN7;D6RHW7;E9PMM7;Q5SVM7;D6R910	E9PGT3;Q15418	Ribosomal protein S6 kinase;Ribosomal protein S6 kinase alpha-1	RPS6KA1
3.47442	3.36163	3.44034	3.37822	3.34451	3.51004	3.53605	3.53674	3.51344	3.41412		+	210.8	4100000000	39	1.41998	-0.102251	P47755;F8W9N7;A0A0D9SET8;C9JUG7;F8WED3	P47755;F8W9N7;A0A0D9SET8;C9JUG7	F-actin-capping protein subunit alpha-2	CAPZA2
0.385897	-0.19086	-0.4514	1.01582	0.108276	1.05721	0.612652	1.05988	1.33755	1.04353		+	5.4282	649000000	5	1.41818	-0.848616	O43683;C9JRC7;C9JQA4	O43683	Mitotic checkpoint serine/threonine-protein kinase BUB1	BUB1
2.76918	2.73975	2.81212	2.71721	2.74774	2.84707	2.85538	2.85486	2.7609	2.83272		+	94.041	1280000000	52	1.41788	-0.0729862	A0A0A0MTN0;Q13617;Q5T2B5;Q5T2B7	A0A0A0MTN0;Q13617;Q5T2B5	Cullin-2	CUL2
-1.82224	-1.90264	-1.86081	-1.85082	-1.89801	-1.84651	-1.70986	-1.71872	-1.82884	-1.71014		+	16.675	52742000	5	1.41629	-0.104092	P55345;H7C2H9;A8MXR3	P55345	Protein arginine N-methyltransferase 2	PRMT2
-1.55982	-1.56511	-1.68843	-1.68013	-1.86908	-1.81564	-1.8425	-1.83751	-1.85726	-1.87903		+	9.8603	101000000	3	1.41581	0.173873	A0A0A0MQS2;Q8N2M8;F5H0Q6;K7EP11	A0A0A0MQS2;Q8N2M8;F5H0Q6	CLK4-associating serine/arginine rich protein	CLASRP
2.90464	2.80162	2.73448	2.96457	2.91285	3.04881	2.98775	2.95923	3.29093	3.14514		+	323.31	1750000000	97	1.41536	-0.222742	Q9P2E9;A0A087WVV2;F8W7S5;A0A087WU26;A2A2S5;V9GY78;REV__Q9P2M7;H0YDJ4;H9KV85;E9PN67;C9J066;Q8N4C6	Q9P2E9;A0A087WVV2;F8W7S5	Ribosome-binding protein 1	RRBP1
5.53281	5.52757	5.57759	5.46082	5.43309	5.65635	5.57719	5.64541	5.59873	5.55246		+	323.31	13100000000	139	1.41523	-0.0996529	P45974;F5H571;H7C5J3;Q92995	P45974	Ubiquitin carboxyl-terminal hydrolase 5	USP5
4.80529	4.79785	4.87412	4.80199	4.84113	4.88236	4.85312	4.9066	4.86332	4.87782		+	323.31	6760000000	116	1.41499	-0.0525688	P53621	P53621	Coatomer subunit alpha;Xenin;Proxenin	COPA
-2.14814	-2.03486	-2.03726	-2.07317	-2.1192	-2.21299	-2.11029	-2.14111	-2.24906	-2.24627		+	2.7002	41090000	3	1.41422	0.109419	C9J3F6;Q92609	C9J3F6;Q92609	TBC1 domain family member 5	TBC1D5
2.03755	2.04318	2.10149	1.87529	2.0681	2.32947	2.16538	2.22723	2.31032	2.05638		+	8.7957	2650000000	11	1.41383	-0.192632	P61956;Q6EEV6	P61956	Small ubiquitin-related modifier 2	SUMO2
-0.5325	-0.59153	-0.30038	-0.34036	-0.56189	-0.65607	-0.61069	-0.6649	-0.63273	-0.78556		+	107.63	577000000	14	1.41264	0.204657	Q96C90	Q96C90	Protein phosphatase 1 regulatory subunit 14B	PPP1R14B
3.05863	3.11708	3.08701	3.11549	3.01988	3.15564	3.13258	3.18066	3.12938	3.12234		+	323.31	1490000000	68	1.41263	-0.0644997	Q12756;F8W8V9;H7C3Y8;H7C0K6;H7C437;C9JBH1	Q12756;F8W8V9	Kinesin-like protein KIF1A;Kinesin-like protein	KIF1A
0.082535	0.128513	0.113276	0.083363	0.06148	0.037424	0.040981	-0.14437	-0.09845	0.020515		+	31.634	153000000	14	1.41122	0.122612	H3BRB3;Q14807;H3BTH5;H3BQB9	H3BRB3;Q14807	Kinesin-like protein;Kinesin-like protein KIF22	KIF22
-2.53348	-2.70693	-2.76594	-2.69219	-2.76162	-2.47777	-2.56954	-2.61248	-2.26333	-2.38947		+	9.5243	21925000	3	1.4108	-0.229511	Q9BRX5	Q9BRX5	DNA replication complex GINS protein PSF3	GINS3
3.82444	3.76258	3.80673	3.65507	3.76287	3.93705	3.83797	3.84831	3.9213	3.82887		+	130.23	4030000000	60	1.41062	-0.112368	Q9UBT2;K7EPL2;U3KQ93;K7ESK7;U3KQ55;K7ES38	Q9UBT2	SUMO-activating enzyme subunit 2	UBA2
-1.38202	-1.61309	-1.39952	-1.27161	-1.29192	-1.54556	-1.61954	-1.53179	-1.63259	-1.5951		+	1.8209	22308000	2	1.41051	0.193282	F8VRE8;F8VS20;Q96HH6	F8VRE8;F8VS20;Q96HH6	Transmembrane protein 19	TMEM19
-1.02496	-0.9721	-1.03863	-1.0633	-1.07073	-1.15286	-1.12036	-1.12691	-1.0448	-1.10545		+	83.752	89645000	15	1.41046	0.0761318	Q9NZB2;A0A0C4DH52;A0A0C4DG79	Q9NZB2	Constitutive coactivator of PPAR-gamma-like protein 1	FAM120A
3.68488	3.68623	3.80525	3.72779	3.67121	3.85371	3.82063	3.92322	3.73985	3.81925		+	230.55	2780000000	53	1.40939	-0.11626	A0A0A0MRE6;O94967;E9PR96;E9PKZ6;E9PNF6;E9PN15	A0A0A0MRE6;O94967	WD repeat-containing protein 47	WDR47
2.01727	1.97051	2.00844	1.90957	1.96042	2.1257	1.98401	2.14521	2.07791	2.05334		+	24.045	1160000000	8	1.40931	-0.103995	H0Y614;P61960	H0Y614;P61960	Ubiquitin-fold modifier 1	UFM1
-3.03173	-3.19839	-3.65606	-3.09265	-3.12898	-2.73445	-2.89428	-2.9269	-2.24043	-2.78656		+	16.393	14693000	4	1.4083	-0.505037	Q8IWE2	Q8IWE2	Protein NOXP20	FAM114A1
-1.51119	-1.3061	-1.48752	-1.4897	-1.44023	-1.55147	-1.51342	-1.6087	-1.61297	-1.5745		+	24.064	80196000	7	1.40784	0.125261	F8WBW1;Q86X83;F8WC41	F8WBW1;Q86X83;F8WC41	COMM domain-containing protein 2	COMMD2
2.77468	2.87563	2.77884	2.78944	2.76296	2.6714	2.71622	2.59315	2.69807	2.76906		+	213.16	1180000000	64	1.40779	0.106726	P42285;H0YAC4;H0Y8U3;D6REC7	P42285	Superkiller viralicidic activity 2-like 2	SKIV2L2
3.82662	3.78913	3.8425	3.79124	3.73552	3.82627	3.84736	3.91044	3.86797	3.91028		+	106.2	4220000000	39	1.40764	-0.0754662	B1ANR0;Q13310;H0YCC8;H0YEQ8;B1ANR1;H0YER0	B1ANR0;Q13310	Polyadenylate-binding protein;Polyadenylate-binding protein 4	PABPC4
-0.56952	-0.65978	-0.53239	-0.56167	-0.4137	-0.66339	-0.61091	-0.81632	-0.72727	-0.7106		+	10.781	132000000	7	1.40735	0.158285	Q8TCT9;A0A0C4DGU3;A0A075B6F6	Q8TCT9	Minor histocompatibility antigen H13	HM13
1.10023	1.08777	1.09371	1.04881	1.08909	1.17937	1.15985	1.16917	1.09035	1.11395		+	108.4	331000000	38	1.40638	-0.0586155	O75592;H7C3U4;A0A0C4DGY7	O75592	E3 ubiquitin-protein ligase MYCBP2	MYCBP2
5.27998	5.30469	5.43045	5.34506	5.27224	5.39464	5.49823	5.59059	5.40329	5.44362		+	323.31	24100000000	99	1.40577	-0.139591	O00154;K7EKP8;Q6ZUV0	O00154;K7EKP8	Cytosolic acyl coenzyme A thioester hydrolase	ACOT7
2.47365	2.52324	2.70897	2.48061	2.42594	2.78138	2.73874	2.86716	2.60894	2.64001		+	63.301	3700000000	35	1.40337	-0.204765	Q9UPY8;C9JB30	Q9UPY8;C9JB30	Microtubule-associated protein RP/EB family member 3	MAPRE3
2.50643	2.43254	2.59767	2.51707	2.50861	2.69344	2.70037	2.77015	2.50714	2.65745		+	33.224	1190000000	35	1.40327	-0.153249	P11169;Q8TDB8	P11169;Q8TDB8	Solute carrier family 2, facilitated glucose transporter member 3;Solute carrier family 2, facilitated glucose transporter member 14	SLC2A3;SLC2A14
1.62586	1.62067	1.70005	1.75064	1.66706	1.75607	1.77349	1.83737	1.69798	1.8277		+	77.106	624000000	29	1.40273	-0.105669	G5E9G7;Q9P2S2;H7BZC7;P58401;H7C3D6;H7C3J4;H7C2R8;A0A0D9SFY6;H0Y568;H7BYC7;A0A1B0GTL0;A0A0U1RQP8;Q08AH0;A0A0D9SFF4;A0A0A0MR89;A0A0U1RRJ0;A0A0U1RQC5;Q9Y4C0	G5E9G7;Q9P2S2	Neurexin-2	NRXN2
4.92459	4.93888	4.98028	4.83767	4.86074	4.78665	4.82631	4.81625	4.82642	4.85782		+	323.31	9390000000	153	1.40263	0.0857384	Q7KZF4;H7C597	Q7KZF4	Staphylococcal nuclease domain-containing protein 1	SND1
-1.62434	-1.60609	-1.71017	-1.63242	-1.54528	-1.65609	-1.81861	-1.86349	-1.8914	-1.6943		+	116.19	90242000	8	1.40099	0.161118	Q5QPA5;Q9NVS2	Q5QPA5;Q9NVS2	28S ribosomal protein S18a, mitochondrial	MRPS18A
4.31088	4.32215	4.31607	4.34907	4.3275	4.25348	4.21306	4.20343	4.27062	4.33007		+	316.44	4520000000	95	1.40053	0.0710045	P55265;H0YCK3	P55265;H0YCK3	Double-stranded RNA-specific adenosine deaminase	ADAR
-0.25859	-0.33547	-0.40582	-0.19021	-0.37028	-0.45886	-0.429	-0.52377	-0.38096	-0.44921		+	19.389	254000000	10	1.40048	0.136284	P41208;Q12798	P41208	Centrin-2	CETN2
0.730909	0.767731	0.827957	0.65864	0.747946	0.888947	0.912874	0.898085	0.770252	0.833511		+	13.636	2380000000	16	1.39949	-0.114097	Q9BRT3;J3KTI2	Q9BRT3	Migration and invasion enhancer 1	MIEN1
0.755501	0.822687	0.842466	0.820414	0.629988	0.977201	0.926512	0.977722	0.949802	0.801781		+	65.834	301000000	16	1.39884	-0.152393	Q7L266;A0A087WUG3;E9PJK6;A0A087WZI5	Q7L266	Isoaspartyl peptidase/L-asparaginase;Isoaspartyl peptidase/L-asparaginase alpha chain;Isoaspartyl peptidase/L-asparaginase beta chain	ASRGL1
2.37429	2.28365	2.32199	2.33912	2.36507	2.39784	2.40858	2.37415	2.44502	2.37269		+	297.28	1180000000	70	1.39858	-0.0628304	A0A087X2D8;O60271;H0YBE9;D6RHI8;H0YBS5;H0Y981	A0A087X2D8;O60271	C-Jun-amino-terminal kinase-interacting protein 4	SPAG9
3.38535	3.43391	3.4714	3.293	3.34607	3.4874	3.51308	3.5728	3.47976	3.44584		+	280.55	3480000000	64	1.39832	-0.11383	H0YDU8;P53041;A8MU39;M0R196;A0A087WY80;E7EU14	H0YDU8;P53041;A8MU39	Serine/threonine-protein phosphatase;Serine/threonine-protein phosphatase 5	PPP5C
6.12972	6.24871	6.32152	6.19097	6.10384	6.30295	6.34493	6.45298	6.28427	6.34822		+	323.31	26300000000	197	1.39826	-0.147716	P53396;K7EIE7;K7ESG8	P53396	ATP-citrate synthase	ACLY
2.96328	2.90601	2.88636	2.9586	2.88659	2.83193	2.84963	2.81251	2.89064	2.88012		+	265.05	1310000000	75	1.39741	0.0672024	P18583;J3QSZ5	P18583	Protein SON	SON
2.08147	2.12129	2.12911	2.10144	2.03346	2.19472	2.11096	2.15391	2.255	2.19251		+	112.41	937000000	37	1.39654	-0.0880634	Q9NRL3;F5GYK2;M0R317;M0R0P4;R4GN16;M0QZM0;M0R2A7;M0QYS2;M0R0W8;M0QXN2	Q9NRL3;F5GYK2	Striatin-4	STRN4
3.65384	3.68727	3.62189	3.56515	3.47468	3.68355	3.8341	3.65958	3.80169	3.88867		+	323.31	4110000000	54	1.39626	-0.172953	P12004	P12004	Proliferating cell nuclear antigen	PCNA
-0.97895	-0.8865	-0.86236	-0.98444	-0.99187	-0.714	-0.88243	-0.87885	-0.78685	-0.81839		+	12.256	96731000	6	1.39622	-0.124718	Q9HA65;M0R2L2;M0QXA2;M0QYC9;A0A087WXG5	Q9HA65;M0R2L2	TBC1 domain family member 17	TBC1D17
-2.29804	-2.36036	-2.37012	-2.41094	-2.41238	-2.45967	-2.48613	-2.60637	-2.47475	-2.40716		+	4.2549	22072000	3	1.39574	0.116444	E7EN86;P52747;E7EX64;P36508	E7EN86;P52747	Zinc finger protein 143	ZNF143
2.02038	1.99358	1.96982	1.94072	1.81234	1.8047	1.73498	1.80444	1.88651	1.84626		+	69.299	652000000	26	1.39454	0.131989	Q8WU90;F8WB26;H7C466	Q8WU90	Zinc finger CCCH domain-containing protein 15	ZC3H15
0.439865	0.376574	0.339945	0.39394	0.505831	0.297747	0.325331	0.182676	0.326942	0.326679		+	16.749	232000000	10	1.39427	0.119356	Q96DV4	Q96DV4	39S ribosomal protein L38, mitochondrial	MRPL38
3.00485	3.08581	3.08135	2.90611	2.93272	3.10111	3.15995	3.09402	3.11103	3.12396		+	179.29	4500000000	39	1.3942	-0.115844	P24666;G5E9R5;F2Z2Q9	P24666;G5E9R5	Low molecular weight phosphotyrosine protein phosphatase	ACP1
0.956831	0.874538	0.923468	0.957783	0.871572	0.987843	1.05729	1.12792	0.947456	1.00755		+	72.847	445000000	16	1.39378	-0.108773	Q8ND56;A0A140TA76;K7EMZ9;A0A140TA66;I3L4Q1;A0A0G2JQ95;A0A096LP11	Q8ND56	Protein LSM14 homolog A	LSM14A
1.14879	1.0668	1.2041	1.02113	1.08144	1.08841	0.918577	0.673183	0.844976	0.89006		+	50.789	505000000	21	1.39375	0.221412	Q53EL6;Q5VZS7	Q53EL6	Programmed cell death protein 4	PDCD4
4.08698	4.16343	4.18645	3.99498	3.97977	4.22235	4.34652	4.30146	4.14373	4.21938		+	60.5	11000000000	49	1.39369	-0.164365	Q14019;H3BT58	Q14019;H3BT58	Coactosin-like protein	COTL1
0.263193	0.224466	0.264671	0.299866	0.350931	0.181759	0.17441	0.123129	0.238882	0.234703		+	48.363	253000000	10	1.39238	0.090049	F5H5P2;P12694;F5GXU9;H0YH31	F5H5P2;P12694;F5GXU9	2-oxoisovalerate dehydrogenase subunit alpha, mitochondrial	BCKDHA
0.565359	0.615213	0.715666	0.482172	0.62542	0.867569	0.885094	0.669256	0.673113	0.958796		+	19.741	324000000	13	1.39222	-0.209999	Q16222;A0A087X226	Q16222	UDP-N-acetylhexosamine pyrophosphorylase;UDP-N-acetylgalactosamine pyrophosphorylase;UDP-N-acetylglucosamine pyrophosphorylase	UAP1
2.90223	2.9894	3.13852	2.86215	2.90738	2.90976	2.68504	2.82581	2.66413	2.62283		+	76.016	2190000000	27	1.39211	0.218423	P61601;E5RGA9;E5RIZ1;E5RHC8;E5RIG4;E5RIA5;E5RI95;A0A1B0GXG3;E5RHE8;E5RI78;E5RJJ6;E5RGZ0;E5RK89;E5RFL9;E5RJT1;E5RIX3	P61601;E5RGA9;E5RIZ1	Neurocalcin-delta	NCALD
2.3512	2.25438	2.42397	2.35133	2.29928	2.30881	2.14203	2.21132	2.24116	2.17168		+	175.17	1520000000	30	1.39155	0.121038	P49407;E9PM35;H0YET9;E7ESX4;A0A087WWQ5;P36575;P10523	P49407;E9PM35	Beta-arrestin-1	ARRB1
-0.98924	-0.93292	-1.00714	-0.93839	-0.92145	-1.10996	-1.01166	-1.11054	-1.08525	-0.96818		+	144.44	38371000	12	1.39144	0.0992931	Q9HCK8;H0YJG4;G3V2T9;C9JFU2;H7C294	Q9HCK8	Chromodomain-helicase-DNA-binding protein 8	CHD8
5.10748	4.99553	5.10172	5.035	5.01086	4.94896	4.96081	4.97101	5.01194	4.87059		+	257.68	11100000000	110	1.39065	0.0974567	Q9Y3I0	Q9Y3I0	tRNA-splicing ligase RtcB homolog	RTCB
4.06618	4.07229	4.20167	3.93769	3.94741	4.28204	4.25982	4.34169	4.14065	4.13865		+	323.31	4800000000	121	1.3904	-0.187519	A0A0U1RQI6;E7ERI8;B3KR06;E7ENG2;D6RBU8;H7C4I5;H7C5M8;H7C4X8	A0A0U1RQI6;E7ERI8		CLASP2
1.08585	1.06537	1.06199	0.953754	0.799232	1.25362	1.1417	1.23341	1.15859	1.09325		+	30.12	362000000	13	1.38972	-0.182876	Q9H0R4;K7ER15;K7EJQ8;A0A1B0GXB1;K7EQD2;K7EMY7	Q9H0R4;K7ER15	Haloacid dehalogenase-like hydrolase domain-containing protein 2	HDHD2
1.39624	1.44737	1.51676	1.36065	1.39475	1.56177	1.60677	1.63495	1.45273	1.50134		+	323.31	613000000	51	1.38869	-0.128357	Q5JSH3;H7BY83	Q5JSH3;H7BY83	WD repeat-containing protein 44	WDR44
2.99438	2.95691	3.04489	2.89462	2.81503	3.2934	3.14373	3.24383	3.11156	2.95985		+	96.64	2600000000	30	1.3881	-0.209306	Q04828;H0Y804;B4DK69;P52895;A6NHU4;S4R3Z2;A0A0A0MSS8;P42330;P17516;S4R3D5;S4R3P0	Q04828;H0Y804;B4DK69;P52895;A6NHU4;S4R3Z2;A0A0A0MSS8;P42330	Aldo-keto reductase family 1 member C1;Aldo-keto reductase family 1 member C2;Aldo-keto reductase family 1 member C3	AKR1C1;AKR1C2;AKR1C3
-4.38861	-4.60386	-4.28395	-4.35275	-4.23922	-4.21849	-4.20781	-4.14068	-4.19324	-4.01287		+	9.4767	28663000	2	1.38771	-0.219061	Q9UBI9	Q9UBI9	Headcase protein homolog	HECA
2.42904	2.35056	2.40205	2.38289	2.37213	2.49056	2.45724	2.40115	2.58914	2.49504		+	48.466	1240000000	23	1.38649	-0.0992893	Q08257;A6NP24;C9JH92	Q08257;A6NP24;C9JH92	Quinone oxidoreductase	CRYZ
2.75068	2.72486	2.8108	2.81895	2.78411	2.79835	2.87539	2.86787	2.941	2.84247		+	187.56	1310000000	48	1.38612	-0.0871353	Q9UNF0;A0A0U1RR22;B0QYG7;B0QYG8;F6U236;Q9BY11;H0Y923	Q9UNF0;A0A0U1RR22	Protein kinase C and casein kinase substrate in neurons protein 2	PACSIN2
2.42753	2.33348	2.52693	2.33015	2.42116	2.55788	2.46431	2.65507	2.55206	2.51959		+	25.337	1230000000	21	1.38552	-0.141929	P49721;A0A087WVV1	P49721	Proteasome subunit beta type-2	PSMB2
2.89917	2.81494	2.91134	2.75701	2.84807	2.92172	2.94649	2.93519	2.91461	2.94152		+	218.87	1810000000	34	1.38521	-0.0857971	Q6IBS0;D6RG15;H0Y858;H7C5I2;F8W645	Q6IBS0;D6RG15	Twinfilin-2	TWF2
5.99716	6.03388	5.96787	6.02782	5.92702	5.87863	5.90724	5.87253	5.98132	5.90243		+	323.31	31800000000	198	1.38475	0.0823181	P23246;H0Y9K7;H0Y9U2	P23246	Splicing factor, proline- and glutamine-rich	SFPQ
0.644888	0.658504	0.66539	0.57546	0.634409	0.599298	0.570442	0.492296	0.591511	0.556999		+	33.997	205000000	24	1.3834	0.073621	Q86UE8;J3KRK0;J3QLK5;Q9UKI8;J3QS44;J3KT82;B3KRP1;J3KST4;J3QR10;J3QS73	Q86UE8;J3KRK0;J3QLK5;Q9UKI8	Serine/threonine-protein kinase tousled-like 2;Serine/threonine-protein kinase tousled-like 1	TLK2;TLK1
-0.10778	-0.19555	-0.23839	-0.14069	-0.0899	-0.33058	-0.45998	-0.51451	-0.16844	-0.2963		+	16.091	267000000	10	1.38335	0.199503	P04818	P04818	Thymidylate synthase	TYMS
-2.51011	-2.37905	-2.44772	-2.32368	-2.56105	-2.31546	-2.15648	-2.36744	-2.31628	-2.17845		+	2.1469	32954000	5	1.3833	-0.177499	Q9UJY4;H3BMM6	Q9UJY4;H3BMM6	ADP-ribosylation factor-binding protein GGA2	GGA2
-3.88714	-4.07407	-3.65207	-3.68647	-3.82602	-4.10331	-4.08688	-4.06475	-3.94626	-4.1941		+	15.341	4957500	2	1.38328	0.253903	F8W126;Q96EZ8	F8W126;Q96EZ8	Microspherule protein 1	MCRS1
3.23122	3.22776	3.34801	3.24926	3.29759	3.2068	3.16228	3.18303	3.0269	3.18685		+	146.88	1830000000	35	1.38293	0.117596	P12931;H2E272;H7C3Z8;H7C074;Q9H3Y6;P42685;Q04912	P12931	Proto-oncogene tyrosine-protein kinase Src	SRC
-3.6247	-3.5557	-3.58252	-3.6163	-3.58046	-3.69989	-3.7199	-3.81681	-3.57873	-3.79768		+	2.4988	3291600	2	1.38204	0.130669	E7EMV7;A0A0A0MRZ4;Q15025;E7EW15;H0YC17	E7EMV7;A0A0A0MRZ4;Q15025;E7EW15	TNFAIP3-interacting protein 1	TNIP1
0.767361	0.777662	0.867823	0.728153	0.772892	0.960545	0.927061	0.893797	0.886271	0.789879		+	258.78	335000000	24	1.38181	-0.108732	Q9H3Q1;J3KRZ9;J3QQS6;J3QR93	Q9H3Q1	Cdc42 effector protein 4	CDC42EP4
4.06462	4.05151	4.07585	3.99072	3.93521	4.1168	4.08031	4.13523	4.11149	4.0919		+	323.31	4780000000	72	1.38141	-0.0835667	Q8N1G4;J3KRP5	Q8N1G4	Leucine-rich repeat-containing protein 47	LRRC47
4.08116	4.00087	4.06545	4.0358	3.95437	4.10358	4.08229	4.1172	4.10335	4.0835		+	302.31	6240000000	87	1.38134	-0.0704544	P43686	P43686	26S protease regulatory subunit 6B	PSMC4
-1.29628	-1.40501	-1.29161	-1.44559	-1.24283	-1.00492	-0.98903	-1.29345	-1.24906	-1.02022		+	27.234	68475000	7	1.38012	-0.22493	O43663;H0YL53;G3V3N7	O43663;H0YL53	Protein regulator of cytokinesis 1	PRC1
-1.68842	-1.72599	-2.0125	-1.51326	-1.55033	-1.27401	-1.36156	-1.54284	-0.7307	-1.19022		+	8.5732	76071000	4	1.38	-0.478236	Q13813	Q13813	Spectrin alpha chain, non-erythrocytic 1	SPTAN1
3.24396	3.25879	3.33118	3.07535	3.29125	3.47293	3.38197	3.37007	3.31421	3.41625		+	64.42	2320000000	33	1.37952	-0.150978	Q92905;E5RHH5;E5RHF2;E5RFS1;E5RG35;E5RK55	Q92905;E5RHH5	COP9 signalosome complex subunit 5	COPS5
-0.32233	-0.27276	-0.31784	-0.39218	-0.33716	-0.42952	-0.39248	-0.50201	-0.43372	-0.35086		+	27.067	323000000	11	1.37942	0.093264	Q96ER3;J3KND1;E9PRZ1;H0YDM3;H0YCN7;E9PL53;H0YEK5;E9PMD2	Q96ER3;J3KND1;E9PRZ1	Protein SAAL1	SAAL1
-1.94517	-1.99188	-1.99568	-2.02681	-1.95232	-2.1895	-2.06855	-1.99606	-2.08257	-2.08296		+	4.2683	61313000	6	1.37888	0.101556	E5RGX2;P53803	E5RGX2;P53803	DNA-directed RNA polymerases I, II, and III subunit RPABC4	POLR2K
0.066719	0.103027	0.184486	0.065189	-0.08363	0.19425	0.170147	0.351154	0.216074	0.201126		+	6.6129	209000000	4	1.37802	-0.159391	Q13522;H0YIU4;F8VR76;R4GMQ8	Q13522	Protein phosphatase 1 regulatory subunit 1A	PPP1R1A
-4.02288	-4.06176	-4.10671	-4.18347	-4.01491	-4.11088	-4.3116	-4.31601	-4.16851	-4.41787		+	7.6253	8112800	4	1.3767	0.187028	E5RIM1;A0A087WTZ8;E5RFJ1;E5RHW9;Q96MF7	E5RIM1;A0A087WTZ8;E5RFJ1;E5RHW9;Q96MF7	E3 SUMO-protein ligase NSE2	NSMCE2
5.95194	5.87935	5.92334	5.90105	5.81576	5.78177	5.74267	5.80638	5.88421	5.74767		+	323.31	29100000000	166	1.37642	0.101747	P61978;S4R457;S4R359	P61978	Heterogeneous nuclear ribonucleoprotein K	HNRNPK
0.250648	0.255733	0.284624	0.170643	0.264877	0.200457	0.18786	0.063496	0.032114	0.162598		+	49.538	334000000	17	1.37516	0.116	Q3ZCQ8;M0R0C3;M0R2F8;M0R047;M0R003;M0R1Y4;M0QXC3;M0R2Z3;M0R303;M0R2D2;M0R2Q2	Q3ZCQ8;M0R0C3;M0R2F8	Mitochondrial import inner membrane translocase subunit TIM50	TIMM50
-3.05804	-3.20656	-3.36933	-3.39722	-3.2648	-3.50983	-3.43012	-3.42645	-3.45557	-3.40899		+	1.5165	24464000	4	1.3751	0.187002	P34741;E5RJB8;E5RHU3;E7ESK6;E9PBI9	P34741;E5RJB8;E5RHU3;E7ESK6;E9PBI9	Syndecan-2;Syndecan	SDC2
1.13813	1.26914	1.22196	1.21487	1.18597	1.27721	1.31852	1.37663	1.22564	1.3192		+	36.805	364000000	23	1.37455	-0.0974262	Q96AX1;H3BMM5;F5H6Y0;F5H2X5;F5H7N5	Q96AX1;H3BMM5	Vacuolar protein sorting-associated protein 33A	VPS33A
-0.55167	-0.67319	-0.56967	-0.63248	-0.62574	-0.57504	-0.52966	-0.47699	-0.54914	-0.51727		+	26.042	157000000	6	1.37343	-0.0809315	G3V1P3;Q969J3	G3V1P3;Q969J3	Loss of heterozygosity 12 chromosomal region 1 protein	LOH12CR1
1.69061	1.75767	1.77095	1.67727	1.69425	1.84927	1.82348	1.91328	1.73544	1.78922		+	323.31	810000000	53	1.37338	-0.103988	Q9P265	Q9P265	Disco-interacting protein 2 homolog B	DIP2B
2.35677	2.31434	2.39679	2.30903	2.31819	2.39544	2.39942	2.48711	2.37474	2.41383		+	39.361	1050000000	29	1.37308	-0.0750847	K7EJL1;Q9BXS5;E7ENJ6;K7EQX3;A0A087WZX7;Q9Y6Q5;K7EK69;K7ERH5;K7EPJ8;K7EL08;K7ENA7;K7EPR4;K7EJJ1	K7EJL1;Q9BXS5;E7ENJ6	AP-1 complex subunit mu-1	AP1M1
2.56192	2.6852	2.57642	2.53977	2.58268	2.74438	2.64882	2.68171	2.64281	2.68269		+	65.951	2120000000	28	1.37257	-0.0908859	R4GMR5;P48556;K7EJR3;K7EJC1;K7ERW6;K7ENY6	R4GMR5;P48556;K7EJR3;K7EJC1	26S proteasome non-ATPase regulatory subunit 8	PSMD8
0.946928	1.28538	1.07262	1.22696	1.04885	0.898434	0.968908	0.973993	0.813452	0.923582		+	59.324	410000000	15	1.37256	0.200476	Q96P47;H0Y873;C9J975;E7ESL9;H7C4F1;H7C5G0;H7C4U6	Q96P47	Arf-GAP with GTPase, ANK repeat and PH domain-containing protein 3	AGAP3
1.99595	1.96628	1.90868	2.05501	1.96857	1.93968	1.81235	1.86342	1.88422	1.91772		+	67.678	739000000	26	1.37256	0.0954212	Q9HCD5;Q5JY17	Q9HCD5	Nuclear receptor coactivator 5	NCOA5
0.766731	0.799046	0.883595	0.853872	0.769064	0.909897	0.897369	1.04255	0.876873	0.90111		+	93.649	261000000	18	1.37174	-0.111099	Q9HCD6;J3KRP9;Q9C0D5	Q9HCD6	Protein TANC2	TANC2
-6.11077	-6.2119	-6.31152	-6.31216	-6.01019	-6.41422	-6.59266	-6.57018	-6.44385	-6.22682		+	1.5717	4085800	1	1.37114	0.258235	Q5JWE9	Q5JWE9		GNAS
-0.77528	-0.8674	-0.88158	-0.80026	-0.88466	-0.8626	-0.9261	-1.01213	-1.01068	-0.93023		+	30.599	129000000	12	1.37022	0.106509	Q69YN2;A0A286YF56;A0A0S2Z5Q6;A0A286YEP9	Q69YN2	CWF19-like protein 1	CWF19L1
1.70924	1.73309	1.82161	1.70775	1.75308	1.6878	1.65545	1.54875	1.53187	1.69934		+	25.897	382000000	14	1.37022	0.120312	Q8WWC4;H7C0V0	Q8WWC4	Uncharacterized protein C2orf47, mitochondrial	C2orf47
1.48778	1.52815	1.6348	1.51146	1.56501	1.64433	1.6362	1.6801	1.60444	1.59728		+	147.17	660000000	35	1.37022	-0.0870277	Q96PE3;B8ZZB2	Q96PE3	Type I inositol 3,4-bisphosphate 4-phosphatase	INPP4A
0.843258	0.804008	0.919491	0.900833	0.788961	0.906502	1.01656	0.996706	0.913738	0.927114		+	50.11	320000000	24	1.37021	-0.100814	G3V5N8;Q9HBF4	G3V5N8;Q9HBF4	Zinc finger FYVE domain-containing protein 1	ZFYVE1
0.863079	0.819235	0.819876	0.751005	0.771412	0.713411	0.762516	0.698256	0.718998	0.771935		+	152.93	215000000	17	1.36991	0.0718983	Q7LBC6;H0Y9V5	Q7LBC6	Lysine-specific demethylase 3B	KDM3B
3.08789	3.01569	3.05583	2.99768	3.06239	2.96806	2.9523	2.80629	2.98693	2.96692		+	102.06	1680000000	35	1.36964	0.107796	P43897;C9JT21;C9JG32;F8VPA7;F8VS27;F8WCK2	P43897;C9JT21;C9JG32;F8VPA7;F8VS27	Elongation factor Ts, mitochondrial;Elongation factor Ts	TSFM
-3.31813	-3.35162	-3.27688	-2.98538	-3.25873	-3.134	-3.0032	-2.88336	-3.07616	-2.90603		+	5.3677	40306000	3	1.36951	-0.237598	Q969E4;Q6IPX3	Q969E4;Q6IPX3	Transcription elongation factor A protein-like 3;Transcription elongation factor A protein-like 6	TCEAL3;TCEAL6
0.240614	0.188522	0.1665	0.220078	0.139227	0.077225	0.104145	0.015978	0.012505	0.192253		+	19.136	125000000	10	1.36934	0.110567	Q9UBP9;H0Y6R1;B8ZZL1	Q9UBP9	PTB domain-containing engulfment adapter protein 1	GULP1
1.22151	1.47847	1.34214	1.43455	1.36847	1.54166	1.49941	1.54154	1.43044	1.56514		+	144.9	787000000	21	1.36842	-0.146612	Q9Y4C2	Q9Y4C2	TRPM8 channel-associated factor 1	TCAF1
0.869604	0.922544	0.973715	0.871986	0.847353	0.946836	0.991516	1.02183	1.11156	0.958738		+	44.936	493000000	12	1.36823	-0.109055	A0A140TA86;Q5XKP0;K7EIR2;A0A140TA84	A0A140TA86;Q5XKP0;K7EIR2;A0A140TA84	Protein QIL1	QIL1;C19orf70
-2.82447	-3.06341	-2.99838	-2.96278	-3.24348	-3.58418	-3.09892	-3.2415	-3.53466	-3.30205		+	3.8052	12226000	2	1.36768	0.333757	Q7L8W6;H0YNH5;H0YND7	Q7L8W6;H0YNH5;H0YND7	Diphthine--ammonia ligase	DPH6
-0.66076	-0.75366	-0.67613	-0.55672	-0.66375	-0.75912	-0.72805	-0.81008	-0.74368	-0.87663		+	34.285	424000000	8	1.36763	0.121309	C9JLU1;P52434	C9JLU1;P52434	DNA-directed RNA polymerases I, II, and III subunit RPABC3	POLR2H
5.68837	5.60983	5.60195	5.57518	5.62036	5.56567	5.55902	5.52573	5.53827	5.5883		+	323.31	22800000000	157	1.36713	0.0637383	P13010;C9JZ81;H7C0H9	P13010	X-ray repair cross-complementing protein 5	XRCC5
1.53456	1.58282	1.59056	1.47567	1.58823	1.35707	1.45255	1.39593	1.41843	1.55612		+	108.29	278000000	30	1.36713	0.118348	Q86UV5;A0A0A0MRS6;H3BLX5	Q86UV5;A0A0A0MRS6	Ubiquitin carboxyl-terminal hydrolase 48	USP48
-1.15495	-1.12069	-1.12572	-1.18713	-1.22432	-1.27247	-1.23513	-1.35702	-1.36238	-1.17774		+	19.339	80032000	4	1.36499	0.118386	G5EA37;Q5MNZ9;K7ELY0;K7EK57	G5EA37;Q5MNZ9;K7ELY0	WD repeat domain phosphoinositide-interacting protein 1	WIPI1
0.084892	0.228258	0.155952	0.076614	0.06662	0.009949	0.011652	-0.04657	-0.05701	0.09523		+	26.681	214000000	14	1.36485	0.119818	Q9UG63;C9JHK9;C9JZV3	Q9UG63	ATP-binding cassette sub-family F member 2	ABCF2
1.54606	1.80544	1.76055	1.69063	1.80071	1.47584	1.58252	1.57974	1.5019	1.63799		+	56.865	536000000	35	1.36411	0.165078	Q5JTH9;A0A087X1U8;A0A087X0G0;H7C1M8	Q5JTH9	RRP12-like protein	RRP12
-6.25441	-6.05937	-6.38885	-5.80074	-5.73314	-6.32586	-6.69077	-6.28899	-6.88453	-6.51173		+	2.3109	3287400	1	1.36408	0.493074	H0YC66;Q9H013	H0YC66;Q9H013	Disintegrin and metalloproteinase domain-containing protein 19	ADAM19
-0.13718	0.022011	0.075321	-0.06318	-0.02745	0.227194	0.123737	0.126293	0.060495	0.042215		+	52.005	176000000	8	1.36383	-0.142082	Q96RR4;F5GZ00;F5H4I7	Q96RR4;F5GZ00	Calcium/calmodulin-dependent protein kinase kinase 2	CAMKK2
1.77912	1.83558	1.81737	1.82045	1.79535	1.86914	1.82917	1.84957	1.84245	1.91098		+	173.55	418000000	36	1.36334	-0.0506897	P42858;H0YA07	P42858	Huntingtin	HTT
0.003801	0.044552	-0.11534	0.170341	0.150188	0.191648	0.199184	0.186565	0.29631	0.196035		+	57.916	267000000	16	1.36324	-0.16324	Q86W92;F5GZP6;F5H7K5;F5H6Q7;F5H0E0;F5H495;H0YGH8	Q86W92;F5GZP6	Liprin-beta-1	PPFIBP1
-1.90692	-1.862	-1.91971	-1.65556	-1.88293	-1.68042	-1.73137	-1.75254	-1.64524	-1.6291		+	9.1205	40942000	6	1.36297	-0.157692	Q96T51;J3KPP6;H0YAC8;H0Y9Y8	Q96T51;J3KPP6	RUN and FYVE domain-containing protein 1	RUFY1
-0.5539	-0.5335	-0.52816	-0.54726	-0.48925	-0.52103	-0.63627	-0.64023	-0.59259	-0.62299		+	17.822	143000000	7	1.36236	0.0722084	P82921	P82921	28S ribosomal protein S21, mitochondrial	MRPS21
0.316326	0.475283	0.287401	0.49733	0.347374	0.350924	0.083988	0.195539	0.176172	0.230928		+	34.032	334000000	8	1.36198	0.177232	H0YF29;Q6P1X6;J3KNI2	H0YF29;Q6P1X6	UPF0598 protein C8orf82	C8orf82
1.58544	1.53429	1.58718	1.44032	1.49761	1.65063	1.58688	1.61836	1.63103	1.59631		+	112.23	864000000	18	1.3612	-0.0876751	P61962;A0A087WWI6	P61962;A0A087WWI6	DDB1- and CUL4-associated factor 7	DCAF7
-0.3793	-0.38464	-0.46224	-0.56731	-0.4137	-0.60983	-0.58151	-0.66204	-0.55831	-0.47404		+	25.447	105000000	11	1.36094	0.135709	P46199;H7C213	P46199	Translation initiation factor IF-2, mitochondrial	MTIF2
-0.05307	-0.10093	0.023293	-0.07089	-0.10387	0.043516	0.008436	-0.00443	0.055059	-0.01621		+	19.081	169000000	7	1.36062	-0.078368	Q53F19;K7EQA5	Q53F19	Uncharacterized protein C17orf85	C17orf85
2.56043	2.26531	2.19881	2.23841	2.42893	2.12806	2.06012	1.91191	2.19883	2.16095		+	90.119	1250000000	41	1.36045	0.246405	P13611;E9PF17;D6RGZ6;Q86W61	P13611;E9PF17;D6RGZ6	Versican core protein	VCAN
-1.0859	-1.12351	-1.28574	-1.19295	-1.16747	-1.2696	-1.35995	-1.39106	-1.23661	-1.26082		+	34.063	53347000	5	1.35982	0.132493	O43439;Q68DC6;E7ETA8;H3BNH2	O43439;Q68DC6	Protein CBFA2T2	CBFA2T2;DKFZp313F2116
1.93011	1.91245	1.99063	1.8629	1.89709	1.9636	1.96557	1.98855	2.05476	2.01638		+	136.63	1530000000	40	1.35899	-0.0791359	O14579;M0QXB4;M0R061	O14579;M0QXB4	Coatomer subunit epsilon	COPE
2.4227	2.48276	2.59467	2.60576	2.55483	2.84401	2.64784	2.63779	2.83654	2.60455		+	107.23	1690000000	21	1.35889	-0.182003	Q7Z7K6	Q7Z7K6	Centromere protein V	CENPV
-0.74674	-0.92239	-0.86002	-0.88387	-0.67295	-0.65049	-0.61369	-0.6977	-0.70609	-0.69573		+	5.1692	57077000	3	1.35871	-0.14445	O14681;E9PL33;E9PM05;E9PK61;E9PLB8;E9PS58;B7ZB74	O14681;E9PL33;E9PM05;E9PK61;E9PLB8;E9PS58	Etoposide-induced protein 2.4 homolog	EI24
3.53294	3.60052	3.56922	3.4845	3.51118	3.40237	3.49189	3.30435	3.33331	3.50544		+	264.62	2810000000	72	1.35846	0.132199	P49736;H0Y8E6	P49736;H0Y8E6	DNA replication licensing factor MCM2	MCM2
1.01143	0.991825	1.05392	0.976086	1.10205	1.09563	1.12091	1.09615	1.09279	1.22566		+	101.81	342000000	23	1.35757	-0.0991642	Q9HCM4	Q9HCM4	Band 4.1-like protein 5	EPB41L5
3.10458	3.15492	3.08753	3.09364	3.0979	3.06426	2.99995	2.99498	3.07187	3.08305		+	275.03	2320000000	60	1.35699	0.0648945	Q15020;F8VV04;H0YHU8;F8W667;F8VVK9;F8VZM2	Q15020;F8VV04	Squamous cell carcinoma antigen recognized by T-cells 3	SART3
2.085	2.30896	2.29537	2.24102	2.06931	2.3393	2.42052	2.5609	2.27407	2.42906		+	148.15	1360000000	45	1.35696	-0.204839	P49418	P49418	Amphiphysin	AMPH
3.01297	2.87955	2.8074	3.00093	2.98091	3.09677	3.05087	3.12908	3.31944	3.03066		+	110.73	5110000000	52	1.35589	-0.189013	P67936;K7EMU5;K7EPB9;U3KQK2	P67936	Tropomyosin alpha-4 chain	TPM4
-0.92553	-0.77413	-0.70596	-0.75996	-0.6345	-1.00132	-0.93556	-0.96797	-0.91656	-0.81424		+	138.2	89290000	10	1.35579	0.167111	Q9NYH9;J3KRR8	Q9NYH9	U3 small nucleolar RNA-associated protein 6 homolog	UTP6
-4.67579	-4.85168	-4.89672	-5.08548	-4.61253	-4.65767	-4.38327	-4.59389	-4.5963	-4.4808		+	1.6074	8996900	1	1.35578	-0.282052	Q92791	Q92791	Synaptonemal complex protein SC65	LEPREL4
1.50528	1.58444	1.36382	1.46	1.49555	1.37749	1.32458	1.28384	1.40024	1.40336		+	24.856	219000000	9	1.35552	0.123917	O15235	O15235	28S ribosomal protein S12, mitochondrial	MRPS12
3.41833	3.27125	3.33227	3.33365	3.35041	3.21093	3.21868	3.23973	3.30554	3.2912		+	214.89	3260000000	51	1.35524	0.0879665	Q12874	Q12874	Splicing factor 3A subunit 3	SF3A3
5.70103	5.62204	5.64279	5.64018	5.80783	5.71632	5.85848	5.80484	5.98668	5.85161		+	323.31	31200000000	157	1.35507	-0.160813	P30101	P30101	Protein disulfide-isomerase A3	PDIA3
1.22975	1.27721	1.58143	1.25669	1.47939	1.68493	1.6298	1.48384	1.60697	1.54874		+	1.5451	276000000	2	1.35494	-0.225959	Q9H461	Q9H461	Frizzled-8	FZD8
3.15527	3.18328	3.23354	3.13907	3.16652	3.31266	3.27177	3.32182	3.16186	3.28744		+	194.75	2750000000	44	1.35461	-0.0955711	P61201;B4DIH5;H0YKU5;H0YM03;H0YMC2	P61201;B4DIH5;H0YKU5	COP9 signalosome complex subunit 2	COPS2
1.99458	1.89696	2.12779	1.89786	2.192	2.16163	2.37976	2.28067	2.15481	2.19778		+	80.964	1300000000	22	1.35453	-0.213093	Q9HDC9;H0Y512	Q9HDC9;H0Y512	Adipocyte plasma membrane-associated protein	APMAP
4.41381	4.35909	4.42227	4.3179	4.24721	4.46184	4.4287	4.45438	4.47956	4.4265		+	110.76	8140000000	85	1.35292	-0.0981369	Q15181;Q5SQT6	Q15181;Q5SQT6	Inorganic pyrophosphatase	PPA1
-0.80878	-0.7403	-0.70341	-0.79114	-0.74006	-0.99815	-0.82101	-0.78824	-1.05588	-0.90592		+	14.949	114000000	7	1.35187	0.157104	C9JNE7;Q9BV23;C9J010	C9JNE7;Q9BV23;C9J010	Monoacylglycerol lipase ABHD6	ABHD6
-0.22525	-0.20702	-0.33193	-0.08475	-0.23118	-0.10665	-0.10572	-0.14389	0.039179	0.026262		+	91.201	133000000	13	1.35154	-0.157864	O43293;M0QYW5;M0R0D0	O43293	Death-associated protein kinase 3	DAPK3
-2.80015	-2.64091	-2.71809	-2.86419	-2.71113	-2.5563	-2.56225	-2.61664	-2.60885	-2.70748		+	63.184	37720000	10	1.35139	-0.136589	Q147X3;J3KNC2	Q147X3	N-alpha-acetyltransferase 30	NAA30
4.98327	5.01312	4.98611	4.85838	4.84304	4.80523	4.82746	4.80411	4.78348	4.88772		+	135.75	17100000000	78	1.35066	0.115186	P23396;E9PL09;F2Z2S8;H0YCJ7;E9PPU1;H0YF32;H0YEU2;E9PQ96;E9PJH4;E9PK82;E9PSF4;E9PQX2;H0YES8;E9PJN9	P23396;E9PL09;F2Z2S8;H0YCJ7;E9PPU1;H0YF32;H0YEU2	40S ribosomal protein S3	RPS3
4.85011	4.79984	4.829	4.7474	4.74041	4.86872	4.86503	4.8788	4.88028	4.82266		+	298.13	6570000000	126	1.35036	-0.0697468	Q8WUM4;C9IZF9;F8WEQ7;F8WBR8;F8WDK9	Q8WUM4	Programmed cell death 6-interacting protein	PDCD6IP
-3.73688	-3.59268	-3.50943	-3.55527	-3.49861	-3.69658	-3.79584	-3.89485	-3.6605	-3.71293		+	16.619	19354000	4	1.34985	0.173566	J3QQY0;J3KSZ8;Q68DK7;J3KRQ4	J3QQY0;J3KSZ8;Q68DK7;J3KRQ4	Male-specific lethal 1 homolog	MSL1
4.98003	4.903	4.81831	4.9078	4.83361	4.77063	4.80988	4.75228	4.84725	4.77876		+	323.31	22300000000	99	1.34971	0.0967918	P63244;J3KPE3;H0YAF8;H0Y8W2;D6RHH4;H0YAM7;D6RAC2;D6R9Z1;D6R9L0;D6RFX4;D6REE5;D6RAU2;E9PD14;D6RFZ9;D6RF23;H0Y8R5;D6RBD0;D6RGK8;H0Y9P0;D6RHJ5;D6R909;D6RDI0	P63244;J3KPE3;H0YAF8;H0Y8W2;D6RHH4;H0YAM7;D6RAC2;D6R9Z1;D6R9L0;D6RFX4;D6REE5	Guanine nucleotide-binding protein subunit beta-2-like 1;Guanine nucleotide-binding protein subunit beta-2-like 1, N-terminally processed	GNB2L1
2.2823	2.25159	2.14058	2.4109	2.22402	1.99766	2.09418	1.9178	2.24939	2.0231	+	+	17.729	1360000000	17	1.34953	0.205454	CON__Q29443;CON__Q0IIK2;CON__Q2HJF0	CON__Q29443;CON__Q0IIK2
-3.45271	-3.07898	-2.99116	-3.0161	-3.19442	-3.35469	-3.45053	-3.36783	-3.507	-3.34681		+	8.2344	20030000	3	1.34603	0.258696	A0A087WWT2;Q9NPD7	A0A087WWT2;Q9NPD7	Neuritin	NRN1
0.275335	0.213125	0.203011	0.217939	0.191103	0.422796	0.293301	0.287201	0.300726	0.257778		+	45.869	339000000	13	1.34603	-0.0922577	Q86X76	Q86X76	Nitrilase homolog 1	NIT1
2.99033	3.06264	2.95141	3.00178	2.94577	2.92745	2.86954	2.78945	2.9372	2.92637		+	137.47	1790000000	55	1.34554	0.100384	O94776	O94776	Metastasis-associated protein MTA2	MTA2
-6.48741	-6.79846	-6.69431	-6.51216	-6.77125	-5.61032	-6.22283	-6.23325	-5.64725	-6.62217		+	3.3891	5324600	1	1.34498	-0.585555	H7C4A3;P48307	H7C4A3;P48307	Tissue factor pathway inhibitor 2	TFPI2
-1.1773	-1.13375	-1.03263	-1.08081	-1.13591	-0.90899	-1.01933	-0.84644	-1.08154	-1.00331		+	30.741	77531000	10	1.34444	-0.140158	P78352;C9JWP9;C9JYG3;O14909;K7EQM6;K7EKU8;K7EKP9	P78352	Disks large homolog 4	DLG4
0.405878	0.49996	0.39397	0.356937	0.376158	0.342321	0.281404	0.232079	0.311434	0.370098		+	58.54	241000000	19	1.34406	0.0991135	G8JLB3;Q9Y606;F5H1S9;F5GY32;F5GXL3;F5H168;F8W9U5;F5H1B2	G8JLB3;Q9Y606;F5H1S9	tRNA pseudouridine synthase;tRNA pseudouridine synthase A, mitochondrial	PUS1
2.62507	2.60077	2.70791	2.45423	2.63256	2.74639	2.72827	2.71602	2.71745	2.71527		+	251.43	2120000000	49	1.34406	-0.120573	Q9Y285;K7ER00;K7ER16;K7EPH2;K7EK06;K7ERS0	Q9Y285;K7ER00;K7ER16	Phenylalanine--tRNA ligase alpha subunit	FARSA
3.22156	3.22432	3.28004	3.18523	3.12835	3.31202	3.36777	3.43133	3.2892	3.23762		+	97.171	2540000000	41	1.34394	-0.119687	P78356;A0A087WT35;S4R320	P78356	Phosphatidylinositol 5-phosphate 4-kinase type-2 beta	PIP4K2B
0.626665	0.605772	0.451807	0.650728	0.590431	0.34383	0.418846	0.349546	0.58247	0.434353		+	25.859	228000000	15	1.34368	0.159272	O14745;J3QRP6;J3QRA3	O14745;J3QRP6	Na(+)/H(+) exchange regulatory cofactor NHE-RF1	SLC9A3R1
-8.42018	-8.44029	-8.27058	-7.09613	-7.83058	-7.3228	-6.83511	-7.30408	-7.55794	-6.88018		+	2.5516	3030300	1	1.34334	-0.831531	O43306	O43306	Adenylate cyclase type 6	ADCY6
2.98477	2.99428	3.19959	2.92339	3.03578	3.33714	3.3566	3.30566	3.05631	3.15526		+	323.31	4180000000	32	1.3432	-0.214634	O00264	O00264	Membrane-associated progesterone receptor component 1	PGRMC1
-0.68543	-0.29191	-0.46269	-0.43249	-0.31549	-0.70569	-0.65373	-0.78256	-0.72519	-0.51657		+	6.9503	57503000	5	1.34267	0.239145	O43913;G3V0H0	O43913	Origin recognition complex subunit 5	ORC5
4.68345	4.71806	4.71706	4.5606	4.67447	4.80344	4.79562	4.79567	4.68825	4.78846		+	208.91	7670000000	104	1.34188	-0.103561	O60502;H7C3X0	O60502	Protein O-GlcNAcase	MGEA5
-1.66756	-1.69202	-1.6685	-1.8324	-1.37034	-1.90365	-1.72995	-2.10754	-2.07893	-1.88027		+	7.7895	45457000	4	1.3409	0.293904	Q15120	Q15120	[Pyruvate dehydrogenase (acetyl-transferring)] kinase isozyme 3, mitochondrial	PDK3
-1.16727	-1.12533	-1.06805	-1.11305	-1.27221	-1.01109	-0.97846	-0.92632	-1.0572	-1.10643		+	150.16	72498000	13	1.34027	-0.133282	J3KQR7;Q9Y4F5	J3KQR7;Q9Y4F5	Centrosomal protein of 170 kDa protein B	CEP170B
-6.45386	-6.23811	-5.94182	-6.52211	-6.06185	-5.68375	-5.53816	-5.71605	-6.00413	-6.09571		+	4.9743	7023600	2	1.33916	-0.435993	E9PMB9;Q16798;Q6TCH8	E9PMB9;Q16798;Q6TCH8	Malic enzyme;NADP-dependent malic enzyme, mitochondrial	ME3
0.562382	0.603729	0.578615	0.457733	0.569281	0.686148	0.70755	0.745201	0.630112	0.570393		+	323.31	350000000	23	1.33892	-0.113533	Q5QNY5;P40855;E9PS71;B7Z8B3;H0YJ60;H0YDY4	Q5QNY5;P40855;E9PS71;B7Z8B3	Peroxisomal biogenesis factor 19	PEX19
0.823294	0.790415	0.93745	0.775616	1.0461	1.01637	1.01357	1.12085	1.12847	0.963739		+	25.844	547000000	9	1.33878	-0.174025	F8W0Q9;F8WF16;B7Z8L1;Q8NEY8;F8W6A0;F8VWU8;F8VPY7;F8VP48;REV__K7EN69	F8W0Q9;F8WF16;B7Z8L1;Q8NEY8;F8W6A0	Periphilin-1	PPHLN1
1.64907	1.63231	1.82479	1.64788	1.53671	1.78338	1.80698	1.9503	1.77994	1.78424		+	137.99	688000000	17	1.33869	-0.16282	Q13153;B3KNX7;E9PM17;H0YCG5;H0YCM0;E9PRP6;E9PMP2;E9PQW5;E9PKH9	Q13153;B3KNX7;E9PM17	Serine/threonine-protein kinase PAK 1;Non-specific serine/threonine protein kinase	PAK1
0.488501	0.146858	0.500559	0.235643	0.613346	0.905424	0.763561	0.678314	0.50613	0.692226		+	26.976	351000000	7	1.33738	-0.31215	P15954;D6R9Z7	P15954;D6R9Z7	Cytochrome c oxidase subunit 7C, mitochondrial	COX7C
0.058062	0.185112	0.048433	0.217743	-0.0528	-0.1767	-0.01681	-0.13215	-0.11306	0.018488		+	15.373	46435000	8	1.33719	0.175353	Q9GZS1	Q9GZS1	DNA-directed RNA polymerase I subunit RPA49	POLR1E
0.356834	0.48522	0.464527	0.454432	0.357773	0.500069	0.518526	0.563852	0.467125	0.522772		+	67.042	942000000	16	1.33584	-0.0907116	A0A087WUH1;Q7Z4K8;A0A0A0MS35;Q5VT61;F5GYK0	A0A087WUH1;Q7Z4K8;A0A0A0MS35;Q5VT61;F5GYK0	Tripartite motif-containing protein 46	TRIM46
0.171629	0.164183	0.141272	0.372849	0.333223	0.548578	0.249252	0.472225	0.597355	0.418657		+	4.3849	120000000	5	1.33565	-0.220583	Q9BTY2;Q7Z6V2	Q9BTY2	Plasma alpha-L-fucosidase	FUCA2
1.91945	1.9788	2.14097	1.9035	1.93889	2.17415	2.12711	2.1519	2.0472	2.07945		+	46.725	603000000	24	1.33473	-0.139638	O00743;Q5T1S7	O00743	Serine/threonine-protein phosphatase 6 catalytic subunit;Serine/threonine-protein phosphatase 6 catalytic subunit, N-terminally processed	PPP6C
3.6132	3.60781	3.7164	3.43333	3.63179	3.79639	3.75415	3.7689	3.70851	3.6896		+	294.65	3900000000	58	1.33473	-0.143004	Q9BT78;D6RFN0;D6RAX7;D6RD63	Q9BT78;D6RFN0;D6RAX7;D6RD63	COP9 signalosome complex subunit 4	COPS4
-3.40468	-3.36664	-3.25221	-3.11749	-3.23136	-3.60483	-3.30696	-3.53538	-3.42171	-3.58034		+	5.1715	17508000	6	1.33457	0.21537	Q9C035;H7C134;E7EQQ5;C9JWN8	Q9C035;H7C134;E7EQQ5	Tripartite motif-containing protein 5	TRIM5
4.2065	4.14292	4.19304	4.07408	4.21568	4.08487	4.12858	3.95625	4.01596	4.07755		+	209.43	3940000000	90	1.33359	0.113799	P08133;E5RK69;E7EMC6;E5RJF5;E5RK63;E5RI05;E5RFF0;E5RJR0;E5RIU8;H0YC77	P08133;E5RK69;E7EMC6	Annexin A6;Annexin	ANXA6
0.455999	0.428421	0.61978	0.42049	0.434481	0.671953	0.743614	0.741077	0.570862	0.500004		+	163.35	565000000	14	1.33359	-0.173668	Q15714;A0A087X0H8;H0Y865;O75157	Q15714;A0A087X0H8;H0Y865;O75157	TSC22 domain family protein 1;TSC22 domain family protein 2	TSC22D1;TSC22D2
1.9978	1.9207	2.02868	1.84546	2.13657	2.28599	2.27004	2.22107	1.98416	2.21559		+	24.479	1030000000	17	1.33342	-0.209528	Q9NZ45	Q9NZ45	CDGSH iron-sulfur domain-containing protein 1	CISD1
2.12698	1.89159	1.74525	2.30775	2.32326	2.50664	2.38341	2.43793	3.16046	2.50565		+	323.31	2220000000	36	1.33327	-0.519855	P09493;H0YL52;H0YKP3;H0YKZ6;A0A087WTJ7;H0YLS7	P09493;H0YL52	Tropomyosin alpha-1 chain	TPM1
0.159218	0.186769	0.271112	0.106682	0.272051	0.057768	0.064245	-0.05506	-0.12819	0.177214		+	32.876	136000000	13	1.33199	0.175971	Q8WTT2	Q8WTT2	Nucleolar complex protein 3 homolog	NOC3L
-2.49682	-2.48359	-2.57436	-2.56361	-2.53571	-2.30503	-2.35115	-2.50697	-2.37136	-2.49377		+	21.24	28053000	5	1.33176	-0.125161	Q8N142	Q8N142	Adenylosuccinate synthetase isozyme 1	ADSSL1
-2.05656	-1.82845	-2.10635	-1.7827	-1.93606	-2.18023	-2.15108	-2.31381	-2.03255	-2.13223		+	15.635	41991000	4	1.33114	0.219956	H3BMQ2;Q9UHA3	H3BMQ2;Q9UHA3	Probable ribosome biogenesis protein RLP24	RSL24D1
3.12777	2.67791	2.60745	3.42861	3.35073	3.75711	3.47808	3.43482	3.9216	3.40944		+	323.31	3790000000	46	1.33102	-0.561719	P04083;Q5T3N1;Q5T3N0	P04083;Q5T3N1	Annexin A1;Annexin	ANXA1
2.27457	2.23076	2.36814	2.2053	2.25965	2.40694	2.41307	2.37577	2.29873	2.34204		+	81.433	1200000000	25	1.331	-0.0996254	P30419;K7EN82;B7Z8J4;K7EN42	P30419	Glycylpeptide N-tetradecanoyltransferase 1	NMT1
-2.37266	-2.33172	-2.25685	-2.47792	-2.23696	-2.07872	-2.12753	-2.07865	-2.21904	-2.30072		+	11.53	61349000	6	1.3307	-0.174292	P50749	P50749	Ras association domain-containing protein 2	RASSF2
-3.64528	-3.66244	-3.86707	-3.67328	-3.65112	-3.55455	-3.58921	-3.41318	-3.35235	-3.62743		+	6.0581	21308000	5	1.33063	-0.192498	Q8WTS6;D6RJA0	Q8WTS6	Histone-lysine N-methyltransferase SETD7	SETD7
-4.02201	-4.3167	-4.18068	-4.15836	-4.0515	-3.77729	-3.92988	-4.13978	-3.83825	-3.89451		+	2.6286	12200000	3	1.33034	-0.22991	H0YAK9;D6RH31;Q6UXI9	H0YAK9;D6RH31;Q6UXI9	Nephronectin	NPNT
2.3006	2.22311	2.22315	2.16999	2.1908	2.07036	2.15594	2.17152	2.17555	2.07586		+	22.561	2490000000	16	1.32996	0.091684	P42677;Q5T4L4;C9J1C5	P42677;Q5T4L4	40S ribosomal protein S27	RPS27
2.34483	2.24487	2.18612	1.97312	2.26453	2.10437	2.02234	1.90622	2.02904	1.86057		+	7.89	9920000000	9	1.32906	0.218183	Q16778;P33778;P23527;P06899;Q6DRA6;Q6DN03	Q16778;P33778;P23527;P06899	Histone H2B type 2-E;Histone H2B type 1-B;Histone H2B type 1-O;Histone H2B type 1-J	HIST2H2BE;HIST1H2BB;HIST1H2BO;HIST1H2BJ
1.43552	1.45216	1.37367	1.39196	1.33485	1.33821	1.22854	1.36938	1.29109	1.30928		+	80.75	422000000	19	1.32905	0.0903305	Q9H4A6	Q9H4A6	Golgi phosphoprotein 3	GOLPH3
-1.01454	-1.05242	-0.92902	-1.02584	-0.88344	-0.93588	-0.8531	-0.80495	-0.91201	-0.8124		+	20.559	115000000	6	1.32858	-0.117384	P49069;D6RIW3	P49069	Calcium signal-modulating cyclophilin ligand	CAMLG
-1.57247	-1.67946	-1.67815	-1.61936	-1.57898	-1.41897	-1.43896	-1.64378	-1.51367	-1.43789		+	6.8924	27199000	6	1.32829	-0.135028	Q9H0H5;F8VZ66;F8VV47;F8VWY4;F8VVE5;F8VRD2;F8VYH6;F8VUW9;F8VV39;F8VQZ5;F8VS54;F8VWX0;F8W0L1;F8VV37;F8VRL2;F8VQF5;F8W1T4;F8W1E5	Q9H0H5;F8VZ66;F8VV47;F8VWY4;F8VVE5;F8VRD2	Rac GTPase-activating protein 1	RACGAP1
-2.19956	-2.41137	-2.29081	-2.1	-2.03594	-1.89854	-1.9892	-2.08673	-1.98456	-2.03225		+	5.2209	50427000	5	1.32828	-0.20928	Q8NFV4;H0YC52;H7C396;C9J7Q4;H7BZ58	Q8NFV4	Alpha/beta hydrolase domain-containing protein 11	ABHD11
3.01681	2.99023	3.09458	2.99853	2.91899	3.14955	3.16146	3.24463	3.07496	3.03753		+	72.143	1980000000	36	1.3282	-0.129798	P40123;A0A087X0J3;A0A087WZ15;E9PDI2;B7Z385;F8WDB9;F8WEW0	P40123;A0A087X0J3;A0A087WZ15;E9PDI2;B7Z385	Adenylyl cyclase-associated protein 2;Adenylyl cyclase-associated protein	CAP2
1.49961	1.65808	1.59675	1.69301	1.69007	1.80676	1.8666	1.92258	1.61139	1.84373		+	152.47	1300000000	38	1.32805	-0.182708	O95573;F5GWH2;F5H062	O95573	Long-chain-fatty-acid--CoA ligase 3	ACSL3
2.8789	2.84152	2.97591	2.74326	2.82342	2.97469	3.03707	2.95798	2.90435	3.02908		+	53.384	7540000000	25	1.32794	-0.128032	S4R3N1;Q9Y3A3;B4DM50;F8W8B0	S4R3N1;Q9Y3A3	MOB-like protein phocein	HSPE1-MOB4;MOB4
1.77461	1.85784	1.98048	1.79483	1.79984	1.96887	1.9707	1.99324	1.90434	1.94256		+	182.76	887000000	30	1.32673	-0.114422	P22059;H0YCV6;A0A0A0MSB4;Q6ZN50;Q969R2	P22059	Oxysterol-binding protein 1	OSBP
1.12995	1.16235	1.24209	1.12828	1.13314	1.10089	1.05724	1.0687	1.13441	1.01474		+	40.269	648000000	15	1.32646	0.0839657	P25325;B1AH49	P25325;B1AH49	3-mercaptopyruvate sulfurtransferase;Sulfurtransferase	MPST
-1.46794	-1.34532	-1.33705	-1.44337	-1.44148	-1.52711	-1.54325	-1.61615	-1.45765	-1.45984		+	45.03	90518000	4	1.32587	0.113766	Q13547;Q5TEE2	Q13547;Q5TEE2	Histone deacetylase 1	HDAC1
3.42974	3.4233	3.49784	3.35959	3.40018	3.52044	3.53145	3.50051	3.43443	3.54796		+	247.08	3140000000	41	1.32543	-0.0848289	O95747;C9JIG9;F8WBK9	O95747;C9JIG9	Serine/threonine-protein kinase OSR1	OXSR1
-0.90766	-1.07157	-0.63574	-0.77957	-0.8512	-0.37108	-0.6692	-0.27605	-0.7319	-0.59272		+	4.6227	113000000	5	1.32512	-0.320958	A2A2V1;P04156;X6RKS3	A2A2V1;P04156;X6RKS3	Major prion protein	PRNP
-0.07559	-0.12988	-0.18576	-0.08679	-0.20483	0.006252	-0.06582	-0.00508	0.320795	0.084353		+	24.443	208000000	8	1.32506	-0.204672	P39060;H7BXV5;H7C457	P39060;H7BXV5	Collagen alpha-1(XVIII) chain;Endostatin	COL18A1
-3.926	-3.7501	-3.72483	-3.71155	-3.56229	-3.53842	-3.47796	-3.30318	-3.62461	-3.58709		+	13.561	27853000	3	1.32384	-0.228704	Q9BXV9	Q9BXV9	Uncharacterized protein C14orf142	C14orf142
-0.74492	-0.91583	-0.59715	-1.09033	-0.24461	-1.14568	-1.10619	-1.93537	-1.01481	-1.63309		+	3.6072	200000000	4	1.32354	0.648461	H0YMV8;Q71UM5;C9JLI6	H0YMV8;Q71UM5;C9JLI6	40S ribosomal protein S27;40S ribosomal protein S27-like	RPS27L
-4.45759	-4.29075	-4.08625	-3.79197	-4.25797	-3.79066	-3.76832	-3.31397	-3.94627	-3.84633		+	3.5238	10564000	2	1.32301	-0.443795	A0A087WXD1;Q96T83	A0A087WXD1;Q96T83	Sodium/hydrogen exchanger;Sodium/hydrogen exchanger 7	SLC9A7
4.95884	4.88948	4.95497	4.77193	4.80385	5.06781	5.03812	5.04943	5.01078	4.89872		+	323.31	14200000000	76	1.31986	-0.137154	P11766;H0YAG8;D6RFE4;D6RAY0;D6R9G2	P11766;H0YAG8	Alcohol dehydrogenase class-3	ADH5
-0.93603	-1.13528	-1.21701	-1.06996	-0.97891	-1.19521	-1.3032	-1.18011	-1.21675	-1.22076		+	6.0488	46095000	5	1.31878	0.155767	Q04724;Q5T3G3	Q04724	Transducin-like enhancer protein 1	TLE1
3.05234	2.97635	3.10235	2.94424	2.97743	3.12431	3.10115	3.16427	3.13364	3.03674		+	141.24	4160000000	40	1.31862	-0.101482	Q9UBQ0;F8VXU5;Q05DG7	Q9UBQ0;F8VXU5	Vacuolar protein sorting-associated protein 29	VPS29
4.26031	4.19459	4.22563	4.11627	4.13784	4.04862	4.02685	4.08624	4.14622	4.13058		+	42.288	8200000000	45	1.31837	0.0992256	D3YTB1;F8W727;P62910;D3YTI8	D3YTB1;F8W727;P62910	60S ribosomal protein L32	RPL32
-1.77567	-1.82637	-1.7646	-1.6742	-1.71628	-1.65294	-1.59459	-1.62304	-1.73712	-1.50801		+	16.822	52726000	6	1.31823	-0.128283	A0A087X0S5;P12109	A0A087X0S5;P12109	Collagen alpha-1(VI) chain	COL6A1
-0.19062	-0.19898	-0.10873	-0.20709	-0.29117	0.16774	-0.13421	-0.04046	-0.12683	0.01774		+	8.533	156000000	5	1.31821	-0.176117	Q92504;A2AAT0	Q92504;A2AAT0	Zinc transporter SLC39A7	SLC39A7
-2.54419	-2.43025	-2.3596	-2.3905	-2.48027	-2.60813	-2.64091	-2.53432	-2.47418	-2.74391		+	2.5894	24616000	2	1.31807	0.159327	Q96GX9;S4R3D6	Q96GX9;S4R3D6	Methylthioribulose-1-phosphate dehydratase	APIP
0.420441	0.298922	0.346144	0.530785	0.453768	0.57719	0.525509	0.488766	0.507881	0.575411		+	25.989	216000000	3	1.31799	-0.12494	Q5QPK2;O60762;Q5QPJ9;H0Y368	Q5QPK2;O60762;Q5QPJ9;H0Y368	Dolichol-phosphate mannosyltransferase subunit 1	DPM1
-0.85968	-0.67733	-0.81671	-0.85015	-0.80184	-0.74236	-0.5667	-0.59934	-0.75246	-0.64657		+	21.277	90063000	15	1.31738	-0.139658	P49754;C9JU58;C9J3F8;H7BXH3;C9JZ11;C9J2U9	P49754;C9JU58	Vacuolar protein sorting-associated protein 41 homolog	VPS41
0.42417	0.456091	0.512934	0.435637	0.587139	0.71393	0.618515	0.588228	0.612902	0.508924		+	50.813	378000000	12	1.31652	-0.125306	Q01658	Q01658	Protein Dr1	DR1
-3.90432	-4.23372	-4.23642	-3.81252	-4.17911	-3.96919	-3.76477	-3.66849	-3.54902	-3.81382		+	5.9094	8725300	4	1.31638	-0.320158	O95340	O95340	Bifunctional 3-phosphoadenosine 5-phosphosulfate synthase 2;Sulfate adenylyltransferase;Adenylyl-sulfate kinase	PAPSS2
0.518375	0.479902	0.575319	0.469229	0.378998	0.258514	0.358864	0.465837	0.370743	0.268864		+	115.42	353000000	15	1.31578	0.1398	F8VWH9;Q8N6T3;E5RHT6;E5RHC5;F8W1U7;E5RHH7;H0YIQ0;F8VWB3;E5RGL6	F8VWH9;Q8N6T3;E5RHT6;E5RHC5;F8W1U7	ADP-ribosylation factor GTPase-activating protein 1	ARFGAP1
4.67486	4.58544	4.64665	4.55516	4.62881	4.74915	4.66099	4.69306	4.71856	4.65712		+	323.31	9240000000	138	1.31552	-0.0775913	Q99460;A0A087WW66;H7C378;C9J9M4;H7BZR6;F8WCE3	Q99460;A0A087WW66	26S proteasome non-ATPase regulatory subunit 1	PSMD1
1.0022	1.04718	1.01785	1.02997	0.899353	0.907578	0.911043	0.962198	0.744953	0.787436		+	61.015	557000000	20	1.31533	0.136671	Q9UGV2;Q5TH30;F8WBF9;Q5TH29	Q9UGV2;Q5TH30;F8WBF9	Protein NDRG3	NDRG3
-1.45588	-1.40372	-1.32217	-1.43407	-1.49421	-1.52198	-1.54231	-1.49088	-1.60413	-1.77967		+	34.672	147000000	6	1.31527	0.165784	Q5VUA4	Q5VUA4	Zinc finger protein 318	ZNF318
-0.74203	-0.73451	-0.80412	-0.64237	-0.87356	-0.97869	-0.99472	-0.76746	-0.92045	-0.91599		+	10.736	51565000	5	1.31487	0.156144	Q92576;E7EVH3;E7ER40;D6R9X2;E9PE34;A0A1B0GX99;D6RBF0	Q92576;E7EVH3;E7ER40	PHD finger protein 3	PHF3
0.341614	0.339279	0.303507	0.388502	0.440084	0.209209	0.278481	0.06329	0.14489	0.34664		+	41.467	215000000	17	1.31467	0.154095	Q9H6R4;A0A0A0MRW6;A0A0C4DFX0	Q9H6R4;A0A0A0MRW6	Nucleolar protein 6	NOL6
-0.7458	-0.8114	-0.95026	-0.90718	-0.9202	-0.88104	-1.03782	-1.11366	-1.13919	-1.00013		+	5.4324	124000000	5	1.31464	0.167402	O00566;U3KQ48	O00566;U3KQ48	U3 small nucleolar ribonucleoprotein protein MPP10	MPHOSPH10
1.96191	1.87641	1.96235	1.83076	1.84145	2.01545	1.9376	1.97758	2.01379	1.97743		+	70.751	668000000	21	1.31459	-0.089793	P49903;Q5T5U6;Q5T5U7	P49903	Selenide, water dikinase 1	SEPHS1
1.90024	1.81079	1.89715	1.91654	1.93559	2.14343	1.99982	2.04697	1.88801	2.03358		+	33.508	1220000000	16	1.31397	-0.1303	F8WCF6;P59998;F8WDD7;A0A0A6YYG9;H7C0A3;F8WE39;R4GN08;F8WDW3	F8WCF6;P59998;F8WDD7;A0A0A6YYG9;H7C0A3	Actin-related protein 2/3 complex subunit 4	ARPC4-TTLL3;ARPC4
6.22564	6.20545	6.27531	6.12619	6.08083	6.34367	6.3704	6.40008	6.29797	6.19803		+	323.31	55200000000	127	1.31359	-0.139345	P60174;U3KPZ0;U3KQF3;U3KPS5	P60174;U3KPZ0;U3KQF3	Triosephosphate isomerase	TPI1
-2.28209	-2.15394	-2.05077	-2.11542	-2.17416	-1.96647	-1.96571	-2.04804	-2.00431	-2.12043		+	5.9851	28787000	5	1.31316	-0.134285	A0A286YFN2;A0A286YFB6;D6RJF9;A0A286YFI3;A0A286YEQ0;A0A286YEQ7;A0A286YFC0;A8MWW6;A0A286YFJ6;A0A1P0B7D2;A0A286YFJ4;A0A286YFD7;A0A286YES9;A0A286YEN5;A0A286YF85;A0A286YF97;A0A286YFA6;A0A286YF62;A0A286YEW9;P53779;A0A286YF02;Q499Y8;A0A286YES0;A0A286YFM6;A0A286YEX7;A0A286YEV8;A0A286YF83;A0A286YEY0;A0A286YEV3;A0A286YF35;A0A286YF19;A0A286YFE2;D6RDG1;A0A286YES8;D6RCB1;A0A1W2PPZ3;A0A1W2PRF2;D7R525;J3KNK1;D6…	A0A286YFN2;A0A286YFB6;D6RJF9;A0A286YFI3;A0A286YEQ0;A0A286YEQ7;A0A286YFC0;A8MWW6;A0A286YFJ6;A0A1P0B7D2;A0A286YFJ4;A0A286YFD7;A0A286YES9;A0A286YEN5;A0A286YF85;A0A286YF97;A0A286YFA6;A0A286YF62;A0A286YEW9;P53779;A0A286YF02;Q499Y8;A0A286YES0;A0A286YFM6;A0A286YEX7;A0A286YEV8;A0A286YF83;A0A286YEY0;A0A286YEV3;A0A286YF35;A0A286YF19;A0A286YFE2	Mitogen-activated protein kinase 10	MAPK10
-0.46203	-0.83027	-0.75916	-0.65806	-0.79805	-0.92499	-0.89926	-0.90311	-0.86701	-0.86047		+	14.324	93838000	8	1.31301	0.189456	Q09472	Q09472	Histone acetyltransferase p300	EP300
0.508039	0.477356	0.468716	0.388243	0.246607	0.52965	0.547544	0.640146	0.755247	0.523148		+	5.0839	865000000	9	1.31238	-0.181355	D6RBQ9	D6RBQ9		HNRNPD
3.64578	3.55123	3.59774	3.65363	3.57518	3.54203	3.47424	3.54664	3.56798	3.53794		+	287.19	2140000000	90	1.3121	0.0709454	Q9P0K7;D6RE17;D6REL2;D6R9G6;D6RF74;D6RB27;D6R9G4;D6RBY4;D6RB25;D6RBW6;O15034	Q9P0K7	Ankycorbin	RAI14
2.93232	2.90108	2.78505	2.81602	2.98437	3.14066	2.98116	2.90051	3.1393	3.10485		+	14.865	1310000000	12	1.31122	-0.16953	P05204	P05204	Non-histone chromosomal protein HMG-17	HMGN2
6.11823	6.2714	6.39862	6.05661	6.18257	6.40197	6.43593	6.45089	6.309	6.34848		+	323.31	55500000000	143	1.31117	-0.183766	P27348;E9PG15	P27348;E9PG15	14-3-3 protein theta	YWHAQ
3.74707	3.73144	3.70706	3.6642	3.52232	3.54976	3.59437	3.5785	3.51987	3.52869		+	166.92	12600000000	37	1.31084	0.120185	Q15185;A0A087WYT3;B4DDC6	Q15185;A0A087WYT3;B4DDC6	Prostaglandin E synthase 3	PTGES3
1.70768	1.70282	1.63019	1.73119	1.64101	1.71865	1.75777	1.76542	1.82068	1.72611		+	29.819	650000000	23	1.31066	-0.0751457	P41223;C9JCD9;F8WCN7	P41223	Protein BUD31 homolog	BUD31
-1.23687	-1.17427	-1.01471	-1.17832	-1.25984	-1.02226	-1.04267	-0.91721	-1.11943	-1.0113		+	11.548	101000000	6	1.30987	-0.150227	Q9H425;E5RFY9;E5RI90	Q9H425	Uncharacterized protein C1orf198	C1orf198
-2.22014	-2.17342	-2.12029	-2.08345	-2.18773	-2.01724	-2.02382	-1.99658	-2.13707	-2.10076		+	3.0819	23314000	3	1.30911	-0.101915	Q504U8;E9PFD7;P00533;A0A1W2PRR9	Q504U8;E9PFD7;P00533	Receptor protein-tyrosine kinase;Epidermal growth factor receptor	EGFR
-0.70813	-0.88707	-0.62287	-0.72236	-0.61481	-0.48229	-0.51451	-0.47517	-0.57802	-0.66261		+	44.919	156000000	9	1.30859	-0.168526	P46527;E7ES52;H7C2T1	P46527;E7ES52	Cyclin-dependent kinase inhibitor 1B	CDKN1B
0.68088	0.679914	0.597721	0.802673	0.609758	0.747589	0.759497	0.784546	0.824228	0.912764		+	37.497	281000000	21	1.3085	-0.131535	H7BXI1;A0A087WXU3;A0FGR8	H7BXI1;A0A087WXU3;A0FGR8	Extended synaptotagmin-2	ESYT2
0.759089	0.657871	0.729959	0.702154	0.619532	0.840544	0.739241	0.734741	0.81068	0.794937		+	69.861	241000000	12	1.3085	-0.0903076	O43660;H0YA24;D6RA26;B7Z982	O43660	Pleiotropic regulator 1	PLRG1
1.48532	1.52468	1.52247	1.56509	1.46618	1.60682	1.5755	1.67727	1.51681	1.63785		+	34.289	765000000	26	1.30791	-0.0900997	E7EV01;O15484;K7EP62;E9PS73	E7EV01;O15484	Calpain-5	CAPN5
-3.57229	-3.57565	-3.51267	-3.32442	-3.3131	-3.59556	-3.61061	-3.70811	-3.62321	-3.90232		+	5.3884	13008000	2	1.30782	0.228333	Q2KJU6;Q9BUZ4	Q2KJU6;Q9BUZ4	TNF receptor-associated factor 4	TRAF4
3.1626	3.15517	3.35122	3.17887	3.21454	3.35676	3.37886	3.40062	3.25251	3.30287		+	287.23	2890000000	52	1.30776	-0.125842	Q9UI12;G3V126;E5RG49;E5RHH0;E5RK31;E5RJG1	Q9UI12;G3V126	V-type proton ATPase subunit H	ATP6V1H
4.03015	4.00689	3.99706	3.91663	3.8233	4.1579	4.07549	4.04483	4.10526	4.01924		+	136.76	5160000000	29	1.30763	-0.125735	P36405	P36405	ADP-ribosylation factor-like protein 3	ARL3
2.50398	2.46558	2.93437	2.61938	2.66739	3.07122	2.94445	3.14928	2.79026	2.77892		+	54.318	1800000000	8	1.30432	-0.308687	U3KQG5;P41217;F8WC99;U3KQQ2;F8W7G1	U3KQG5;P41217;F8WC99	OX-2 membrane glycoprotein	CD200
-1.44062	-1.57252	-1.83545	-1.34691	-1.52273	-1.32408	-1.27968	-1.33942	-1.0094	-1.32727		+	13.535	362000000	4	1.3037	-0.287674	P08590;P05976	P08590;P05976	Myosin light chain 3;Myosin light chain 1/3, skeletal muscle isoform	MYL3;MYL1
-3.88033	-3.7494	-4.12561	-4.32043	-3.87639	-3.35915	-3.78837	-3.55921	-3.74965	-3.70037		+	3.9011	5328600	2	1.30367	-0.359085	H0YBL3;O43312;H0YAZ8;E7EWW5	H0YBL3;O43312;H0YAZ8;E7EWW5	Metastasis suppressor protein 1	MTSS1
-3.0527	-3.03887	-2.85875	-2.89595	-2.915	-2.75804	-2.91627	-2.66705	-2.85849	-2.7343		+	57.174	27505000	7	1.30348	-0.165424	Q9NT68;G3V106;F8VNQ3	Q9NT68;G3V106;F8VNQ3	Teneurin-2;Ten-2, soluble form;Ten-2 intracellular domain	TENM2
4.00273	3.97832	4.10254	4.00475	3.97173	4.10618	4.12739	4.29125	4.09039	4.07826		+	111.94	4470000000	65	1.30245	-0.126675	Q9NZR1;G5EA42;H0YMA2	Q9NZR1;G5EA42	Tropomodulin-2	TMOD2
-1.82047	-1.79536	-1.90479	-1.86609	-1.89754	-2.01849	-1.8853	-1.9528	-2.07859	-1.91775		+	8.7989	12330000	3	1.30241	0.113736	B4E1Q4;O14730;J3QLP4	B4E1Q4;O14730;J3QLP4	Serine/threonine-protein kinase RIO3	RIOK3
1.97722	1.92547	2.0076	1.88204	1.91542	2.02027	1.99406	2.00476	2.00034	2.00658		+	22.898	413000000	19	1.30208	-0.0636551	Q96Q11;C9JRS7	Q96Q11	CCA tRNA nucleotidyltransferase 1, mitochondrial	TRNT1
0.634581	0.748585	0.753601	0.739929	0.753708	0.950083	0.865335	1.01454	0.709064	0.871141		+	68.298	357000000	13	1.30108	-0.155952	Q9C0E8;C9JL94;C9JM95	Q9C0E8	Protein lunapark	LNP
0.003922	-0.206	-0.24588	0.082399	0.017597	0.103559	0.044228	0.113991	0.337906	0.20648			16.351	371000000	5	1.30074	-0.230825	O15143	O15143	Actin-related protein 2/3 complex subunit 1B	ARPC1B
-0.31678	-0.39677	-0.32152	-0.32851	-0.25337	-0.46376	-0.38988	-0.60633	-0.36541	-0.45397			18.228	135000000	13	1.30012	0.132481	A0A0C4DFX9;Q9H3P2;H0Y3X6;C9JHL4;H7C2C7;C9JEM7;H7C0W2;H7C3C2;F8W954;F8WF98;H7C2M8	A0A0C4DFX9;Q9H3P2;H0Y3X6;C9JHL4;H7C2C7;C9JEM7	Negative elongation factor A	NELFA
-4.42718	-4.56291	-4.54787	-4.41781	-4.36243	-4.69928	-4.77	-4.45315	-4.6154	-4.72745			4.5467	9510300	3	1.29927	0.189415	B7ZL25;A0A140TA45;A0A140TA40;A0A0A0MTG1;B4E0K6;A0A140T8Y0;A0A0G2JIA5;A0A140TA36;A0A140TA35;A0A0G2JL52;Q5ST30	B7ZL25;A0A140TA45;A0A140TA40;A0A0A0MTG1;B4E0K6;A0A140T8Y0;A0A0G2JIA5;A0A140TA36;A0A140TA35;A0A0G2JL52;Q5ST30	Valine--tRNA ligase, mitochondrial	VARS2
2.78728	2.67057	2.64847	2.80532	2.78193	2.60112	2.49956	2.53685	2.74981	2.54835			231.87	982000000	61	1.29898	0.151579	Q9UHB6;F8VQE1;F8VS07;F8VRN8;F8VVQ7;F8VTU2	Q9UHB6;F8VQE1;F8VS07;F8VRN8	LIM domain and actin-binding protein 1	LIMA1
-0.28625	-0.25056	-0.0308	-0.397	-0.31012	-0.00372	-0.10516	0.071421	-0.08722	-0.14713			56.151	135000000	8	1.29672	-0.200583	Q6UUV9;M0QX46;M0QXN6	Q6UUV9;M0QX46;M0QXN6	CREB-regulated transcription coactivator 1	CRTC1
-6.12515	-6.09775	-6.26434	-6.2538	-5.98575	-6.31398	-6.50857	-6.64634	-7.04303	-6.2705			1.5418	2700400	3	1.29652	0.411129	E9PQL1;Q8TAV0	E9PQL1;Q8TAV0	Protein FAM76A	FAM76A
-0.92802	-0.92098	-0.74169	-0.89736	-0.88803	-0.73424	-0.78669	-0.73092	-0.76796	-0.82524			53.117	151000000	11	1.29606	-0.106206	O94819	O94819	Kelch repeat and BTB domain-containing protein 11	KBTBD11
-2.55024	-2.48582	-2.49643	-2.50139	-2.44553	-2.40229	-2.1981	-2.27264	-2.47834	-2.39675			6.8058	162000000	2	1.29473	-0.14626	A0A087WX41;P53675	A0A087WX41;P53675	Clathrin heavy chain 2	CLTCL1
0.057261	0.024847	0.062515	0.063023	0.036009	0.068239	0.086155	0.054699	0.088009	0.099073			95.132	188000000	14	1.29431	-0.0305042	Q9HCE3;K7EQN0	Q9HCE3	Zinc finger protein 532	ZNF532
-1.19838	-1.0284	-1.01411	-1.03222	-0.99861	-1.33047	-1.1919	-1.19976	-1.36305	-1.07098			7.8104	34039000	8	1.29425	0.176888	O75691	O75691	Small subunit processome component 20 homolog	UTP20
-0.50612	-0.52358	-0.49882	-0.60131	-0.41286	-0.54264	-0.61715	-0.66594	-0.67776	-0.58207			10.714	81263000	10	1.29419	0.10857	P16591;W0S4B9	P16591;W0S4B9	Tyrosine-protein kinase Fer;Non-specific protein-tyrosine kinase	FER;Pe1Fe10
4.53802	4.48458	4.67228	4.40796	4.50502	4.67369	4.67749	4.67848	4.6631	4.57381			106.16	8210000000	53	1.29354	-0.131743	O15144;H7C3F9;C9JTV5;G5E9J0;G5E9S7	O15144	Actin-related protein 2/3 complex subunit 2	ARPC2
0.594646	0.57066	0.674109	0.721853	0.582079	0.68885	0.730581	0.711224	0.738729	0.700771			46.279	235000000	28	1.29333	-0.0853619	A0A0A0MRJ0;Q5VT25;A0A0A0MRJ1;H0Y5V1;H0Y7V8;H0Y6V3;H0Y6R0	A0A0A0MRJ0;Q5VT25;A0A0A0MRJ1;H0Y5V1;H0Y7V8;H0Y6V3	Non-specific serine/threonine protein kinase;Serine/threonine-protein kinase MRCK alpha	CDC42BPA
6.15201	6.13871	6.21778	6.07112	6.08667	6.23437	6.22788	6.29111	6.19766	6.1701			323.31	37000000000	249	1.29208	-0.0909649	P34932;A0A087WYC1;A0A087WTS8	P34932;A0A087WYC1;A0A087WTS8	Heat shock 70 kDa protein 4	HSPA4
-0.59328	-0.63359	-0.56206	-0.55173	-0.58784	-0.49113	-0.56738	-0.56416	-0.48691	-0.46118			13.402	116000000	8	1.29188	-0.07155	E9PPM8;Q9Y315;G3V158;E9PML7;E9PPK3;E9PMH9	E9PPM8;Q9Y315;G3V158;E9PML7	Deoxyribose-phosphate aldolase	DERA
5.60227	5.5274	5.71361	5.51257	5.44938	5.7206	5.76252	5.87801	5.68229	5.62164			323.31	32600000000	129	1.29125	-0.171963	P09104;F5H0C8;U3KQP4;F5H1C3;U3KQQ1	P09104;F5H0C8	Gamma-enolase;Enolase	ENO2
3.02937	3.01802	3.12481	3.02074	3.11977	3.28056	3.37101	3.45296	3.00071	3.31488			309.75	4190000000	33	1.29119	-0.221481	J3QRU4;F8WCA0;L7N2F9;P63027;K7ENK9;K7EKX0;Q15836	J3QRU4;F8WCA0;L7N2F9;P63027;K7ENK9;K7EKX0;Q15836	Vesicle-associated membrane protein 2;Vesicle-associated membrane protein 3	VAMP2;VAMP3
[truncated: 4,543 more rows]

## Sheet: Total Phosphoproteome (iN)
KD 1	KD 2	KD 3	KD 4	KD 5	WT 1	WT 2	WT 3	WT 4	WT 5	Amino acid	Charge	Localization prob	PEP	Score	Delta score	Score for localization	Mass error [ppm]	Intensity	Position	-Log welch p value	welch Difference KD vs WT	Proteins	Positions within proteins	Leading proteins	Protein names	Gene names	Sequence window	Phospho (STY) Probabilities	Unique identifier
[truncated: 9,301 more rows]

[truncated: 5 more sheets: Phosphoproteome PSD fraction iN, PSD phosphorylation sites, p-site Kinase Prediction, Disease groups (OMIM), TNIK interactomes]
