# Supplementary material for: Mutations in the postsynaptic density signaling hub TNIK disrupt PSD signaling in human models of neurodevelopmental disorders
Source: Front Mol Neurosci. 2024 Apr 4;17:1359154. doi: 10.3389/fnmol.2024.1359154 (PMC11024424; doi:10.3389/fnmol.2024.1359154)
Supplement: Supplementary file 2 [file Table_2.xlsx]

## Sheet: Sheet2
KR 1	KR 2	KR 3	KR 4	KR 5	WT 1	WT 2	WT 3	WT 4	WT 5	Amino acid	Charge	Potential contaminant	Multiplicity	welch Significant	Position	-Log welch p value	welch Difference KR vs WT	Proteins	Positions within proteins	Leading proteins	Protein names	Gene names	Sequence window	Phospho (STY) Probabilities	Unique identifier
0.490728	0.501724	0.617363	0.370447	0.577671	1.19	1.12093	1.22338	1.1402	1.27182	T	3		___1	+	644	3.74768	-0.67768	P05771	644	P05771	Protein kinase C beta type	PRKCB	NFDKEFTRQPVELTPTDKLFIMNLDQNEFAG	EFT(0.005)RQPVELT(0.436)PT(0.559)DK	UID9459
1.44745	1.31116	1.34141	1.30142	1.40115	1.81354	1.87046	1.8296	1.97971	1.93878	S	2		___1	+	169	3.61967	-0.5259	Q9UPQ0;E7EPK0;E9PDJ9;D6RD46;G5EA03;D6RGH8;D6R8Y0;D6RJ93;Q6NVB9	169;22;15;169;10;10;10;10;17	Q9UPQ0	LIM and calponin homology domains-containing protein 1	LIMCH1	EGLLAQMRKDTDDIESPKRSIRDSGYIDCWD	DTDDIES(1)PK	UID8174
-2.45769	-1.60672	-1.66621	-1.85325	-2.49577	0.259111	0.441956	0.19845	0.681879	0.725098	T	3	+	___1	+	619	3.44859	-2.47723	A0A0A0MS51;A0A0A0MT01;P06396;CON__Q3SX14	619;638;653;652	A0A0A0MS51	Gelsolin	GSN	PDGFWEALGGKAAYRTSPRLKDKKMDAHPPR	AAYRT(0.655)S(0.345)PR	UID8697
0.503487	0.543173	0.668142	0.600172	0.645536	0.982643	1.00768	1.14366	1.12922	1.14628	S	3		___1	+	261	3.31346	-0.489794	Q52LJ0	261	Q52LJ0	Protein FAM98B	FAM98B	TDDIARIYQPKRYALSPKTTITMAHLLAARE	RYALS(1)PK	UID5306
-1.60751	-1.81604	-1.96891	-1.92823	-1.67182	-0.82541	-0.9518	-1.07532	-0.85242	-0.98208	S	2		___1	+	410	3.30056	-0.861093	Q9UNS2;H7C3P9	410;332	Q9UNS2	COP9 signalosome complex subunit 3	COPS3	QEITVNPQFVQKSMGSQEDDSGNKPSSYS__	S(0.024)MGS(0.976)QEDDSGNKPSSYS	UID8154
-0.46254	-0.4186	-0.4306	-0.17234	-0.59538	0.350994	0.24794	0.411314	0.415819	0.459761	T	2		___1	+	446	3.28428	-0.793057	Q9NZI8	446	Q9NZI8	Insulin-like growth factor 2 mRNA-binding protein 1	IGF2BP1	LSRFASASIKIAPPETPDSKVRMVIITGPPE	IAPPET(1)PDSK	UID10737
-1.25694	-1.50613	-1.48915	-1.00757	-1.56342	-0.29149	0.072834	0.001783	0.237001	0.254366	S	3		___2	+	48	3.23539	-1.41954	F5H5D3;Q9BQE3;A0A1W2PQM2;F8VVB9;F8VRZ4;F8VS66;F8VWV9;F8VX09;F8VRK0;F8VXZ7;F8W0F6;P68363;Q13748;Q6PEY2;Q71U36;F8VQQ4	118;48;48;48;13;48;13;13;13;13;48;48;48;48;48;13	F5H5D3;P68363;Q13748;Q71U36	Tubulin alpha-1C chain;Tubulin alpha-1B chain;Tubulin alpha-3C/D chain;Tubulin alpha-3E chain;Tubulin alpha-1A chain	TUBA1C;TUBA1B;TUBA1A;TUBA3C;TUBA3E	DGQMPSDKTIGGGDDSFNTFFSETGAGKHVP	T(0.001)IGGGDDS(0.957)FNT(0.034)FFS(0.007)ET(0.002)GAGK	UID12926
-1.25694	-1.50613	-1.48915	-1.00757	-1.56342	-0.29149	0.072834	0.001783	0.237001	0.254366	S	2		___2	+	54	3.23539	-1.41954	F5H5D3;Q9BQE3;A0A1W2PQM2;F8VVB9;F8VRZ4;F8VS66;F8VWV9;F8VX09;F8VRK0;F8VXZ7;F8W0F6;P68363;Q13748;Q6PEY2;Q71U36;F8VQQ4	124;54;54;54;19;54;19;19;19;19;54;54;54;54;54;19	F5H5D3;P68363;Q13748;Q71U36	Tubulin alpha-1C chain;Tubulin alpha-1B chain;Tubulin alpha-3C/D chain;Tubulin alpha-3E chain;Tubulin alpha-1A chain	TUBA1C;TUBA1B;TUBA1A;TUBA3C;TUBA3E	DKTIGGGDDSFNTFFSETGAGKHVPRAVFVD	T(0.002)IGGGDDS(0.812)FNT(0.187)FFS(0.913)ET(0.086)GAGK	UID12927
-0.84084	-0.96463	-0.84394	-1.01891	-0.89944	-0.60367	-0.51089	-0.49539	-0.52159	-0.50012	S	2		___2	+	1200	3.19762	-0.387219	Q9NQ66;A0A087WT80;A0A1B0GVT0	1200;1120;71	Q9NQ66	1-phosphatidylinositol 4,5-bisphosphate phosphodiesterase beta-1;Phosphoinositide phospholipase C	PLCB1	SLSSDPGKVNHKTPSSEELGGDIPGKEFDTP	T(0.148)PS(0.171)S(0.681)EELGGDIPGK	UID18730
-0.82914	-0.66462	-0.92248	-0.87853	-0.75249	-1.38281	-1.61409	-1.57623	-1.40594	-1.36288	S	2		___1	+	705	3.15424	0.658942	Q9UIG0	705	Q9UIG0	Tyrosine-protein kinase BAZ1B	BAZ1B	ELVRLCLRRSDVQEESEGSDTDDNKDSAAFE	S(0.033)DVQEES(0.972)EGS(0.989)DT(0.005)DDNK	UID7997
5.33285	5.36499	5.5293	5.4087	5.38144	5.72258	5.77754	5.86582	5.77283	5.75447	T	3		___1	+	1440	3.08784	-0.375193	P11137	1440	P11137	Microtubule-associated protein 2	MAP2	HRKEKPFKTGRGRISTPERKVAKKEPSTVSR	IS(0.002)T(0.998)PERK	UID9498
4.93573	4.92175	5.06887	4.96662	4.91384	5.26719	5.30184	5.43125	5.32618	5.2952	S	3		___1	+	1439	3.08424	-0.362973	P11137	1439	P11137	Microtubule-associated protein 2	MAP2	KHRKEKPFKTGRGRISTPERKVAKKEPSTVS	IS(0.5)T(0.5)PERK	UID3212
-0.44795	-0.9143	-0.38366	-0.55729	-0.36802	0.921337	0.652948	0.472794	1.06651	0.650112	T	3		___1	+	926	3.03493	-1.28699	P52732	926	P52732	Kinesin-like protein KIF11	KIF11	CFLEQDLKLDIPTGTTPQRKSYLYPSTLVRT	LDIPTGT(0.029)T(0.971)PQRK	UID9781
1.93962	1.71191	1.55554	1.90885	1.84168	1.17425	1.17	1.08552	1.09726	1.18542	S	2		___1	+	6	3.0336	0.649028	P31949	6	P31949	Protein S100-A11;Protein S100-A11, N-terminally processed	S100A11	__________MAKISSPTETERCIESLIAVF	IS(0.021)S(0.979)PTETER	UID3594
1.95547	1.86192	2.04954	1.88054	1.89107	2.45325	2.2763	2.39521	2.33497	2.27236	S	3		___1	+	43	2.99054	-0.418707	F5H4N6;Q9Y3R0;F5H3G9	43;43;69	F5H4N6	Glutamate receptor-interacting protein 1	GRIP1	SQTKPPDGALAVRRQSIPEEFKGSTVVELMK	RQS(1)IPEEFK	UID1747
2.65138	2.46242	2.43337	2.27611	2.48386	1.82901	1.88601	1.93459	1.87686	1.99845	S	4		___1	+	263	2.95431	0.556445	Q14568	263	Q14568	Heat shock protein HSP 90-alpha A2	HSP90AA2P	EEKESKDKPEIEDVGSDEEEEKKDGDKKKKK	DKPEIEDVGS(1)DEEEEKK	UID4954
-0.00364	-0.11767	-0.24041	-0.26552	-0.18275	-0.66057	-0.64915	-0.57126	-0.53095	-0.68049	S	3		___1	+	896	2.93505	0.456486	Q9BVI0	896	Q9BVI0	PHD finger protein 20	PHF20	PRLGWPLDQDRSKGDSDPKPGSPKVKEYVSK	GDS(0.523)DPKPGS(0.477)PK	UID7139
-0.91813	-1.07177	-1.14135	-1.35689	-1.03542	-1.70146	-1.93772	-2.03432	-2.03654	-2.16024	S	2		___2	+	83	2.92388	0.869342	Q5TH69	83	Q5TH69	Brefeldin A-inhibited guanine nucleotide-exchange protein 3	ARFGEF3	ALAGMQKLLSEERFVSMETDSDEKQLLNQIL	FVS(1)MET(1)DS(1)DEK	UID16665
2.91973	2.82441	2.77485	2.8187	2.72857	2.39297	2.44252	2.34406	2.33904	2.54011	S	3		___1	+	810	2.9219	0.401514	Q8TDZ2	810	Q8TDZ2	Protein-methionine sulfoxide oxidase MICAL1	MICAL1	VPDPSQPTRRQIRLSSPERQRLSSLNLTPDP	LS(0.011)S(0.989)PERQR	UID6446
1.71972	1.73255	1.88544	1.79433	1.91116	2.15935	2.25416	2.34614	2.37976	2.42428	T	3		___1	+	642	2.92188	-0.504097	P05771	642	P05771	Protein kinase C beta type	PRKCB	TSNFDKEFTRQPVELTPTDKLFIMNLDQNEF	EFTRQPVELT(0.998)PT(0.002)DK	UID9458
0.154991	0.44013	0.169996	0.252018	0.246155	0.868668	0.737463	0.643757	0.800825	0.784788	S	2		___1	+	718	2.91165	-0.514442	Q9UPQ0;E7EPK0;E9PDJ9;G5EA03;H0Y8P3	718;559;552;1103;553	Q9UPQ0	LIM and calponin homology domains-containing protein 1	LIMCH1	GKVELVLSQKVVKPKSPEPEATLTFPFLDKM	S(1)PEPEATLTFPFLDK	UID8176
3.03585	3.18268	3.19494	2.96336	3.25934	2.64145	2.5332	2.60266	2.642	2.70707	Y	3		___3	+	478	2.90159	0.501957	Q2XQZ0;Q8TE57	478;478	Q2XQZ0	A disintegrin and metalloproteinase with thrombospondin motifs 16	ADAMTS16	AGRNGVFSWSPCSRQYLHKFLSTAQAICLAD	QY(1)LHKFLS(1)T(1)AQAICLADQPKPVK	UID33421
3.03585	3.18268	3.19494	2.96336	3.25934	2.64145	2.5332	2.60266	2.642	2.70707	T	3		___3	+	485	2.90159	0.501957	Q2XQZ0;Q8TE57	485;485	Q2XQZ0	A disintegrin and metalloproteinase with thrombospondin motifs 16	ADAMTS16	SWSPCSRQYLHKFLSTAQAICLADQPKPVKE	QY(1)LHKFLS(1)T(1)AQAICLADQPKPVK	UID32456
0.765524	0.812443	0.953644	0.79528	0.814846	1.24926	1.33311	1.25234	1.4514	1.55001	T	2		___1	+	14	2.88542	-0.538877	A0A024QZP7;P06493;A0A087WZZ9;E5RIU6;K7ELV5;Q00526;G3V5T9;P24941;E7ESI2;G3V317	14;14;14;14;14;14;14;14;14;14	A0A024QZP7;G3V5T9	Cyclin-dependent kinase 1;Cyclin-dependent kinase 3;Cyclin-dependent kinase 2	CDC2;CDK1;CDK3;CDK2	__MEDYTKIEKIGEGTYGVVYKGRHKTTGQV;__MENFQKVEKIGEGTYGVVYKARNKLTGEV	IGEGT(1)Y(1)GVVYK	UID8597
5.46184	5.4996	5.71459	5.35182	5.57422	5.96235	6.04911	6.00496	6.07181	6.05041	S	5		___1	+	1480	2.87639	-0.507312	P11137	1480	P11137	Microtubule-associated protein 2	MAP2	YKKAELAKKTEVQAHSPSRKFILKPAIKYTR	KTEVQAHS(1)PSRK	UID3215
3.56406	3.71054	3.66551	3.75687	3.85977	3.30025	3.20483	3.0116	3.18505	3.08892	S	3		___1	+	75	2.86428	0.553222	P41219	75	P41219	Peripherin	PRPH	FRSPRAGAGALLRLPSERLDFSMAEALNQEF	AGAGALLRLPS(1)ER	UID3694
-3.61641	-3.19859	-2.90673	-2.71378	-3.10488	-1.96247	-1.86075	-1.9307	-1.75464	-1.8608	T	2		___2	+	51	2.85719	-1.2342	F5H5D3;Q9BQE3;A0A1W2PQM2;F8VVB9;F8VRZ4;F8VS66;F8VWV9;F8VX09;F8VRK0;F8VXZ7;F8W0F6;P68363;Q13748;Q6PEY2;Q71U36;F8VQQ4	121;51;51;51;16;51;16;16;16;16;51;51;51;51;51;16	F5H5D3;P68363;Q13748;Q71U36	Tubulin alpha-1C chain;Tubulin alpha-1B chain;Tubulin alpha-3C/D chain;Tubulin alpha-3E chain;Tubulin alpha-1A chain	TUBA1C;TUBA1B;TUBA1A;TUBA3C;TUBA3E	MPSDKTIGGGDDSFNTFFSETGAGKHVPRAV	TIGGGDDS(0.001)FNT(0.999)FFS(0.001)ETGAGK	UID20304
1.54335	1.37746	1.2243	1.00591	1.28016	0.589531	0.272846	0.197308	0.122988	0.458256	T	3		___1	+	281	2.82911	0.958052	O43903	281	O43903	Growth arrest-specific protein 2	GAS2	HDPCRMLQISRVDGKTSPIQSKSPTLKDMNP	VDGKT(0.5)S(0.5)PIQSK	UID9367
1.54335	1.37746	1.2243	1.00591	1.28016	0.589531	0.272846	0.197308	0.122988	0.458256	S	3		___1	+	282	2.82911	0.958052	O43903	282	O43903	Growth arrest-specific protein 2	GAS2	DPCRMLQISRVDGKTSPIQSKSPTLKDMNPD	VDGKT(0.5)S(0.5)PIQSK	UID2655
2.3611	2.14277	2.13183	2.26446	2.21762	1.73513	1.76754	1.9301	1.8195	1.77008	S	2		___1	+	429	2.81956	0.419086	A2A2Y4	429	A2A2Y4	FERM domain-containing protein 3	FRMD3	SSSPVKAAREYEDPPSEEEDKIKEEPLTISE	EYEDPPS(1)EEEDK	UID862
-0.9045	-1.07065	-1.01917	-0.92883	-0.82081	-0.49206	-0.43331	-0.62307	-0.58864	-0.49987	S	3		___1	+	1259	2.78279	-0.421401	Q5T321;A0A0D9SF28;F5GXV7;Q8NFP9	1259;1259;1259;1259	Q5T321	Neurobeachin	NBEA	TESSSSKIVPNIDAGSIISDTERSDDGKESG	IVPNIDAGS(0.592)IIS(0.849)DT(0.307)ERS(0.253)DDGK	UID502
1.1278	1.12431	0.905888	1.04462	1.14149	0.60091	0.593853	0.574654	0.680605	0.767572	S	3		___1	+	17	2.76622	0.425303	Q7L4I2;E9PI52	17;17	Q7L4I2	Arginine/serine-rich coiled-coil protein 2	RSRC2	AASDTERDGLAPEKTSPDRDKKKEQSEVSVS	T(0.5)S(0.5)PDRDK	UID5813
4.00587	4.10391	4.14046	4.06565	3.93311	4.36073	4.42003	4.57756	4.43141	4.40179	S	4		___1	+	405	2.76581	-0.388506	P05060	405	P05060	Secretogranin-1;PE-11;GAWK peptide;CCB peptide	CHGB	PSLELDKMAHGYGEESEEERGLEPGKGRHHR	MAHGYGEES(1)EEERGLEPGK	UID3044
0.948242	0.700851	0.969088	1.15724	0.611271	1.87849	2.04419	1.80339	1.75166	1.57045	S	3		___1	+	738	2.75859	-0.932296	P11137	738	P11137	Microtubule-associated protein 2	MAP2	DLSPLASDILTNTSGSMDEGDDYLPATTPAL	GHDLSPLASDILT(0.002)NT(0.002)S(0.013)GS(0.983)MDEGDDYLPATTPALEK	UID3211
2.24374	1.55139	1.50455	2.19356	2.60504	3.33486	3.98643	3.91413	4.17629	4.13268	S	2		___1	+	385	2.71228	-1.88922	Q13129	385	Q13129	Zinc finger protein Rlf	RLF	GVSILLCVRALQLRSSEDEEMKASVCKTIAC	S(0.011)S(0.989)EDEEMK	UID4691
-1.55457	-1.48562	-1.77626	-1.63265	-1.68304	-2.21758	-2.07693	-2.14653	-2.24938	-1.97645	S	3		___1	+	496	2.7045	0.506946	Q17RL8;Q76G19	496;490	Q17RL8	PDZ domain-containing protein 4	PDZD4	ESCRSTPLLVEPLPESPLRRAMAGNSNLNRT	STPLLVEPLPES(1)PLRR	UID5198
-0.29834	-0.44546	-0.19168	-0.40787	-0.52263	0.09951	0.159973	0.145325	0.082674	-0.00908	T	3	+	___2	+	1144	2.70269	-0.468877	Q15811;F8W7U0	1144;1073	Q15811	Intersectin-1	ITSN1	PANYVKLLSPGTSKITPTEPPKSTALAAVCQ	LLS(0.977)PGT(0.17)S(0.153)KIT(0.616)PT(0.084)EPPK	UID21243
0.913109	0.982483	0.910612	1.06524	1.05664	1.23299	1.40089	1.39734	1.48894	1.50046	S	2		___1	+	314	2.69875	-0.418507	Q9NZI8	314	Q9NZI8	Insulin-like growth factor 2 mRNA-binding protein 1	IGF2BP1	LKKVEQDTETKITISSLQDLTLYNPERTITV	ITIS(0.011)S(0.989)LQDLTLYNPER	UID7767
9.75113	9.74097	9.87947	9.75887	9.62826	9.21802	9.27209	9.4598	9.35532	9.37909	S	2		___1	+	620	2.69429	0.414877	P07197;E7ESP9	620;620	P07197	Neurofilament medium polypeptide	NEFM	AKVEKPEKAKSPVPKSPVEEKGKSPVPKSPV	S(1)PVPKS(1)PVEEK	UID3094
1.80166	1.84012	2.06012	1.72439	1.91409	1.38804	1.45717	1.50035	1.31983	1.36629	S	4		___1	+	397	2.67177	0.46174	Q86VY9	397	Q86VY9	Transmembrane protein 200A	TMEM200A	FGSNTSLHLLSSHSKSLDLDRGPSTLTVQAE	S(1)LDLDRGPSTLTVQAEQRK	UID5959
-0.16009	-0.22802	-0.12279	-0.12784	-0.14865	0.07823	0.170635	0.197515	0.196589	0.371653	S	3		___1	+	754	2.67063	-0.360401	Q9ULU4;H7C4X9;A0A087WVZ6	754;681;749	Q9ULU4	Protein kinase C-binding protein 1	ZMYND8	KQDVVGKTPPSTTVGSHSPPETPVLTRSSAQ	TPPSTT(0.001)VGS(0.849)HS(0.148)PPET(0.002)PVLTR	UID8123
1.74454	1.67051	1.81034	1.83987	1.71856	1.46304	1.29935	1.39679	1.31174	1.14687	S	3		___1	+	920	2.66996	0.433208	C9JZR2;O60716;H0YC95	920;920;97	C9JZR2	Catenin delta-1	CTNND1	STPNERGDHNRTLDRSGDLGDMEPLKGTTPL	T(0.024)LDRS(0.976)GDLGDMEPLK	UID1263
1.43154	1.27726	1.23088	1.44419	1.37651	1.01611	1.02605	0.855776	0.855646	0.994299	S	3		___1	+	443	2.66592	0.402501	A0A0A0MRA8;A0A0J9YW26;J3KT37;A0A0A0MSA4;A8K968	443;7;100;301;334	A0A0A0MRA8;A0A0A0MSA4;A8K968		EPB41L3	PYFERSSSKRYTMSRSLDGASVNENHEIYMK	S(1)LDGAS(1)VNENHEIYMK	UID292
3.08004	2.87434	2.93941	2.9643	3.08286	2.57545	2.52248	2.53716	2.70701	2.4172	S	2		___1	+	490	2.66497	0.43633	Q9UHB6;F8VQE1;F8VS07	490;329;187	Q9UHB6	LIM domain and actin-binding protein 1	LIMA1	LERPAQLANARETPHSPGVEDAPIAKVGVLA	ETPHS(1)PGVEDAPIAK	UID7962
-0.25774	-0.251	-0.85966	-0.54488	-0.49781	-1.24842	-1.38654	-1.37498	-1.19071	-1.34934	Y	4		___2	+	191	2.65781	0.827782	Q13247	191	Q13247	Serine/arginine-rich splicing factor 6	SRSF6	IRLIEDKPRTSHRRSYSGSRSRSRSRRRSRS	T(0.006)S(0.001)HRRS(0.949)Y(0.588)S(0.452)GS(0.004)R	UID22239
0.527433	0.586927	0.609385	1.05838	0.922369	1.4755	1.49844	1.44937	1.67486	1.68805	T	3		___1	+	217	2.65611	-0.816345	O00425;Q9NZI8	217;217	O00425;Q9NZI8	Insulin-like growth factor 2 mRNA-binding protein 3;Insulin-like growth factor 2 mRNA-binding protein 1	IGF2BP3;IGF2BP1	VPTQFVGAIIGKEGATIRNITKQTQSKIDVH;VPTQYVGAIIGKEGATIRNITKQTQSKIDVH	EGAT(1)IRNITK	UID9308
-0.83276	-0.85504	-0.80312	-1.1232	-0.83706	-1.29067	-1.43537	-1.3481	-1.56425	-1.50746	S	3		___1	+	126	2.65334	0.538938	O75069	126	O75069	Transmembrane and coiled-coil domains protein 2	TMCC2	QQGMSDHDSPDEKERSPEMHRVSYAMSLHDL	ERS(1)PEMHR	UID2735
2.58401	2.52882	2.3884	2.45837	2.52033	2.10449	1.98441	1.86371	2.15782	2.1337	S	3		___1	+	264	2.64536	0.44716	P62995;H7BXF3;H7C2L4;Q13595	264;103;83;260	P62995;Q13595	Transformer-2 protein homolog beta;Transformer-2 protein homolog alpha	TRA2B;TRA2A	GWRAAQDRDQIYRRRSPSPYYSRGGYRSRSR;GYDRYEDYDYRYRRRSPSPYYSRYRSRSRSR	RRS(1)PS(0.998)PY(0.001)YS(0.001)R	UID4155
4.82037	4.6821	4.74831	4.80915	4.64086	5.06521	5.23777	5.35652	5.14697	5.09257	S	3		___1	+	905	2.63873	-0.439652	P48681	905	P48681	Nestin	NES	ESLRSLGAWNLENLRSPEEVDKESQRNLEEE	SLGAWNLENLRS(1)PEEVDK	UID3920
3.21964	3.26874	3.17088	3.13251	3.28976	2.91355	2.74493	2.78984	2.60302	2.88172	S	2		___2	+	336	2.6327	0.429692	P46821;D6RA32;D6RA40	336;353;210	P46821	Microtubule-associated protein 1B;MAP1B heavy chain;MAP1 light chain LC1	MAP1B	NSMLQRKIAELEEEQSQGSTTNSDWMKNLIS	IAELEEEQS(1)QGS(0.959)T(0.035)T(0.006)NSDWMK	UID14999
0.531044	0.73736	0.79628	0.757074	0.713484	0.27228	0.049686	0.348782	0.225403	0.03904	S	2		___3	+	339	2.60438	0.52001	P46821;D6RA32;D6RA40	339;356;213	P46821	Microtubule-associated protein 1B;MAP1B heavy chain;MAP1 light chain LC1	MAP1B	LQRKIAELEEEQSQGSTTNSDWMKNLISPDL	IAELEEEQSQGS(0.974)T(0.021)T(0.005)NSDWMK	UID26172
0.531044	0.73736	0.79628	0.757074	0.713484	0.27228	0.049686	0.348782	0.225403	0.03904	T	2		___3	+	341	2.60438	0.52001	P46821;D6RA32;D6RA40	341;358;215	P46821	Microtubule-associated protein 1B;MAP1B heavy chain;MAP1 light chain LC1	MAP1B	RKIAELEEEQSQGSTTNSDWMKNLISPDLGV	IAELEEEQS(0.6)QGS(0.6)T(0.6)T(0.6)NS(0.6)DWMK	UID32026
0.651054	0.466894	0.408728	0.357603	0.348598	-0.30871	-0.02942	0.023603	-0.04311	-0.12037	S	2		___1	+	571	2.60315	0.542177	Q9H2G2	571	Q9H2G2	STE20-like serine/threonine-protein kinase	SLK	DVAQKVDEDSAEDTQSNDGKEVVEVGQKLIN	VDEDSAEDT(0.013)QS(0.987)NDGK	UID7354
-2.07058	-2.19171	-2.02879	-1.82189	-2.02044	-1.49675	-1.38936	-1.6787	-1.45635	-1.52831	T	2		___1	+	319	2.59789	-0.516784	Q9NZI8	319	Q9NZI8	Insulin-like growth factor 2 mRNA-binding protein 1	IGF2BP1	QDTETKITISSLQDLTLYNPERTITVKGAIE	ITISSLQDLT(0.891)LY(0.109)NPER	UID10738
0.358141	0.741817	1.03158	0.791862	0.650654	1.57711	1.41712	1.4027	1.67068	1.56469	S	2		___1	+	438	2.59655	-0.811647	Q9NZI8	438	Q9NZI8	Insulin-like growth factor 2 mRNA-binding protein 1	IGF2BP1	KKGQHIKQLSRFASASIKIAPPETPDSKVRM	FAS(0.001)AS(0.999)IK	UID7766
-0.34065	-0.56797	-0.36418	-0.38801	-0.53116	-0.13826	0.044531	-0.00907	0.034969	-0.11238	T	2		___2	+	34	2.59473	-0.402349	J3KSX5;Q9Y662;Q9Y663	34;221;236	J3KSX5	Sulfotransferase;Heparan sulfate glucosamine 3-O-sulfotransferase 3B1;Heparan sulfate glucosamine 3-O-sulfotransferase 3A1	HS3ST3A1;HS3ST3B1	VTREAPARISAMSKDTKLIVVVRDPVTRAIS	ISAMS(1)KDT(1)K	UID20454
1.49496	1.80024	1.8476	1.61765	1.5148	1.02282	0.670162	0.855251	0.741478	0.309042	T	3		___1	+	532	2.59444	0.935299	Q9NYJ7	532	Q9NYJ7	Delta-like protein 3	DLL3	RRGHSQDAGSRLLAGTPEPSVHALPDALNNL	LLAGT(1)PEPSVHALPDALNNLR	UID10730
1.49538	1.26335	1.29471	1.16764	1.11643	0.724918	0.343689	0.785381	0.522408	0.474262	S	2		___1	+	786	2.58119	0.697371	P55285	786	P55285	Cadherin-6	CDH6	GPRFKKLADMYGGVDSDKDS___________	LADMYGGVDS(1)DKDS	UID4101
0.677258	0.808277	0.928411	0.740845	0.600735	-0.00037	0.250132	0.325993	0.024567	0.261072	S	3		___1	+	59	2.57299	0.578827	P07196;A0A0S2Z436;A0A087X0W2	59;59;59	P07196	Neurofilament light polypeptide	NEFL	SAPVSSSLSVRRSYSSSSGSLMPSLENLDLS	S(0.008)YS(0.142)S(0.631)S(0.166)S(0.052)GS(0.001)LMPSLENLDLSQVAAISNDLK	UID3083
1.11061	0.945265	1.07151	0.824745	0.965481	0.661278	0.413439	0.536854	0.468328	0.326576	S	2		___1	+	256	2.56881	0.502226	Q9NSC5;M0QYF9	256;47	Q9NSC5	Homer protein homolog 3	HOMER3	EVTPTGEKEGLGQGQSLEQLEALVQTKDQEI	EGLGQGQS(1)LEQLEALVQTK	UID7637
1.52278	1.67192	1.50902	1.4632	1.54277	1.97713	1.79594	1.83401	1.98941	2.02859	S	2		___1	+	662	2.56734	-0.383077	Q9Y4J8;M0QZ28;M0R0C4	662;284;88	Q9Y4J8	Dystrobrevin alpha	DTNA	VDSEFARTQFEDLVPSPTSEKAFLAQIHARK	TQFEDLVPS(0.981)PT(0.017)S(0.002)EK	UID8505
0.027508	-0.03539	-0.20334	0.21784	-0.06479	-0.4514	-0.43527	-0.49372	-0.56341	-0.50212	S	3		___1	+	210	2.56641	0.477549	A7MD48;A0A286YF08	210;6	A7MD48	Serine/arginine repetitive matrix protein 4	SRRM4	SESRPSSCESRHRGRSPEEGQKSRRRHSRRC	GRS(1)PEEGQK	UID932
-0.09808	-0.41837	-0.25154	-0.50451	-0.12071	0.74572	0.289312	0.410688	0.510319	0.349697	S	4		___1	+	107	2.54647	-0.73979	Q9Y314;A0A075B6F9;M0R3B2;M0R1K2;A0A075B797	107;107;107;107;87	Q9Y314	Nitric oxide synthase-interacting protein	NOSIP	RGTRREEQKELQRAASQDHVRGFLEKESAIV	AAS(1)QDHVRGFLEK	UID8462
1.72572	1.83387	1.91811	1.6237	1.77227	1.31028	1.47483	1.44404	1.29441	1.34954	S	3		___1	+	155	2.54383	0.400111	F5GWN5;O00750	155;155	F5GWN5	Phosphatidylinositol 4-phosphate 3-kinase C2 domain-containing subunit beta	PIK3C2B	SSPGPGDIEGSCKKLSPPPLPPRASIWDTPP	KLS(1)PPPLPPR	UID1716
0.955706	1.05449	1.05941	0.754055	1.16636	1.55955	1.39856	1.45875	1.61216	1.59634	S	4		___1	+	149	2.54305	-0.527068	P05060;A0A0A0MT66	149;129	P05060	Secretogranin-1;PE-11;GAWK peptide;CCB peptide	CHGB	ADEPQWSLYPSDSQVSEEVKTRHSEKSQRED	WAEGGGHS(0.995)RERADEPQWS(0.005)LYPSDS(0.001)QVS(0.999)EEVK	UID3035
-0.12521	-0.0699	-0.21474	-0.35728	0.074539	0.498705	0.450644	0.502831	0.248394	0.394066	T	3		___1	+	132	2.53387	-0.557445	E7EUW0;Q9C0I3	132;132	E7EUW0	Serine-rich coiled-coil domain-containing protein 1	CCSER1	VGFSSSRNKKITRSLTEDFEREKEHSTNKNV	S(0.448)LT(0.552)EDFEREK	UID9044
-0.07989	-0.01397	-0.24577	0.137966	0.144108	0.60482	0.690552	0.403061	0.77949	0.559303	S	3		___1	+	454	2.51562	-0.618956	O95758	454	O95758	Polypyrimidine tract-binding protein 3	PTBP3	REGQEDQGLTKDFSNSPLHRFKKPGSKNFQN	DFSNS(1)PLHR	UID2978
-0.39464	-0.79051	-0.4978	-0.54804	-0.52672	-1.3075	-1.35992	-1.19724	-0.91306	-1.34018	S	3		___1	+	1650	2.51031	0.67204	Q9P2F8	1650	Q9P2F8	Signal-induced proliferation-associated 1-like protein 2	SIPA1L2	DPGSGKEFMDTTGERSPSPLTGKVNQLELIL	EFMDTTGERS(0.979)PS(0.02)PLTGK	UID7865
-2.2431	-1.58752	-2.38584	-2.12749	-2.60981	-1.10739	-0.94479	-1.24081	-0.98362	-0.88003	S	2		___1	+	40	2.5017	-1.15942	C9JRZ6;Q9NX63;F8WAR4	40;40;40	C9JRZ6	MICOS complex subunit MIC19	CHCHD3	GIRLSENVIDRMKESSPSGSKSQRYSGAYGA	ES(0.086)S(0.892)PS(0.02)GS(0.001)K	UID1235
3.17607	3.23413	3.26425	3.21969	3.38091	2.40712	2.79246	2.80865	2.42002	2.75355	S	3		___1	+	3909	2.49669	0.618649	H0Y8Y2;H0Y931;Q01484;I6L894;E9PCH6	919;857;3909;3876;1000	H0Y8Y2;H0Y931;Q01484	Ankyrin-2	ANK2	TVVKKVTRKIIRRYVSSEGTEKEEIMVQGMP	RYVS(0.992)S(0.008)EGTEK	UID2067
0.584923	0.459152	0.364397	0.702673	0.548399	0.015621	-0.09568	-0.00513	-0.07044	0.237572	T	3		___1	+	738	2.48192	0.515521	F8WA11;H0Y5T1	738;511	F8WA11		CLASP1	EKRSKIPRSQGCSRETSPNRIGLDRFGLGQP	ET(0.657)S(0.343)PNRIGLDR	UID9152
1.5367	1.62612	1.50504	1.56838	1.4622	1.92824	1.98135	1.72151	1.85606	1.99261	S	3		___1	+	490	2.47334	-0.356266	A0A0U1RRM4;P26599;A6NLN1;A0A0D9SF20;A0A087WUW5;K7ELW5	490;433;429;99;53;87	A0A0U1RRM4	Polypyrimidine tract-binding protein 1	PTBP1	REGQEDQGLTKDYGNSPLHRFKKPGSKNFQN	DYGNS(1)PLHR	UID668
1.57542	1.33217	1.27228	1.31322	1.44488	0.885635	0.76552	0.650064	1.07067	0.770304	S	2		___1	+	44	2.4687	0.559155	P52926;F5H2U8;F5H2A4;F5H6H0	44;44;44;44	P52926	High mobility group protein HMGI-C	HMGA2	RGRPRKQQQEPTGEPSPKRPRGRPKGSKNKS	QQQEPTGEPS(1)PK	UID4057
0.422075	0.483059	-0.12461	-0.12191	0.172842	-0.66519	-0.84614	-0.89444	-0.5905	-0.61851	S	4		___2	+	190	2.46626	0.88925	Q13247	190	Q13247	Serine/arginine-rich splicing factor 6	SRSF6	NIRLIEDKPRTSHRRSYSGSRSRSRSRRRSR	T(0.013)S(0.015)HRRS(0.972)Y(0.001)S(0.992)GS(0.007)R	UID15904
-0.37981	-0.6493	-0.12783	-0.19712	-0.37421	0.40196	0.328119	0.531429	0.229242	0.1828	S	3		___1	+	405	2.46218	-0.680365	O14994;A0A0A0MR68;A0A087WTG8	405;148;148	O14994	Synapsin-3	SYN3	VSKMSQLPMPGGTAPSPLRPWAPQIKSAKSP	MSQLPMPGGT(0.129)APS(0.871)PLRPWAPQIK	UID2476
7.85553	7.8404	7.82585	7.98088	7.74149	7.29973	7.2844	7.56298	7.52929	7.4415	S	4		___1	+	667	2.45348	0.425252	P07197;E7ESP9	667;628	P07197	Neurofilament medium polypeptide	NEFM	GKSPVPKSPVEEKGKSPVSKSPVEEKAKSPV	GKS(1)PVS(0.595)KS(0.405)PVEEK	UID3104
0.290634	0.380974	-0.01915	-0.03443	0.004461	-0.51834	-0.3894	-0.7151	-0.43952	-0.47701	S	2		___1	+	20	2.43184	0.632372	Q13595	20	Q13595	Transformer-2 protein homolog alpha	TRA2A	EENNFEGRESRSQSKSPTGTPARVKSESRSG	S(0.998)PT(0.002)GTPAR	UID4858
-0.9814	-1.09654	-1.38634	-1.08152	-1.08005	-1.7165	-1.91508	-2.50723	-2.23425	-1.94369	S	2		___1	+	708	2.43152	0.938181	Q9UIG0	708	Q9UIG0	Tyrosine-protein kinase BAZ1B	BAZ1B	RLCLRRSDVQEESEGSDTDDNKDSAAFEDNE	SDVQEES(0.008)EGS(0.991)DT(0.001)DDNK	UID7998
-1.20877	-1.3801	-1.64951	-1.4147	-1.17209	-0.75652	-0.55658	-0.85081	-0.71365	-0.862	T	3		___1	+	925	2.42939	-0.617122	P52732	925	P52732	Kinesin-like protein KIF11	KIF11	NCFLEQDLKLDIPTGTTPQRKSYLYPSTLVR	LDIPT(0.113)GT(0.788)T(0.099)PQRK	UID9780
-0.62659	-0.58219	-0.68836	-0.89368	-0.60131	-1.02306	-1.09167	-1.00852	-1.22674	-1.13827	S	4		___1	+	431	2.42284	0.419227	M0QZ43;P23327	431;431	M0QZ43	Sarcoplasmic reticulum histidine-rich calcium-binding protein	HRC	HHHHHRVPREEDEEVSAELGHQAPSHRQSHQ	VPREEDEEVS(1)AELGHQAPSHR	UID2341
-1.75322	-2.29632	-2.01226	-1.679	-1.91884	-2.71833	-2.56206	-2.57914	-2.63734	-2.88281	S	3		___2	+	274	2.42077	0.744009	O95817;C9JFK9	274;216	O95817	BAG family molecular chaperone regulator 3	BAG3	PLRAASPFRSSVQGASSREGSPARSSTPLHS	S(0.001)S(0.001)VQGAS(0.666)S(0.666)REGS(0.667)PAR	UID14151
-1.75322	-2.29632	-2.01226	-1.679	-1.91884	-2.71833	-2.56206	-2.57914	-2.63734	-2.88281	S	3		___2	+	275	2.42077	0.744009	O95817;C9JFK9	275;217	O95817	BAG family molecular chaperone regulator 3	BAG3	LRAASPFRSSVQGASSREGSPARSSTPLHSP	S(0.001)S(0.001)VQGAS(0.666)S(0.666)REGS(0.667)PAR	UID14152
-1.75322	-2.29632	-2.01226	-1.679	-1.91884	-2.71833	-2.56206	-2.57914	-2.63734	-2.88281	S	3		___2	+	279	2.42077	0.744009	O95817;C9JFK9	279;221	O95817	BAG family molecular chaperone regulator 3	BAG3	SPFRSSVQGASSREGSPARSSTPLHSPSPIR	S(0.001)S(0.001)VQGAS(0.666)S(0.666)REGS(0.667)PAR	UID14153
0.262127	0.204916	0.119198	0.358032	0.220551	-0.15111	-0.12005	-0.33895	-0.25663	-0.01665	S	4		___1	+	202	2.41649	0.409644	Q8IZ40	202	Q8IZ40	REST corepressor 2	RCOR2	DRQARRLGGRKDKEDSDELEEGRGGVSEGEP	DKEDS(0.965)DELEEGRGGVS(0.035)EGEPDPADPK	UID6094
-0.68167	-0.69154	-0.6194	-0.70421	-0.66276	-1.28575	-0.97216	-0.91231	-1.06417	-1.12609	S	3		___1	+	619	2.41504	0.400179	Q5R3F8	619	Q5R3F8	Protein phosphatase 1 regulatory subunit 29	ELFN2	PPYKESSHHPLQRQLSADAAVTRKTCSVSSS	QLS(0.999)ADAAVT(0.001)RK	UID5372
0.034397	0.046835	-0.13191	0.04262	-0.16664	0.382645	0.510126	0.540457	0.230055	0.356581	S	2		___2	+	15	2.4103	-0.438913	H0YF64;Q9UKA8;V9GYW9;E9PD55;E9PDJ2;P53805	15;148;108;153;188;163	H0YF64	Calcipressin-3;Calcipressin-1	RCAN3;RCAN1	_XYLLPPQPVKQFLISPPASPPVGWKQSEDA	QFLIS(1)PPAS(1)PPVGWK	UID13260
0.034397	0.046835	-0.13191	0.04262	-0.16664	0.382645	0.510126	0.540457	0.230055	0.356581	S	2		___2	+	19	2.4103	-0.438913	H0YF64;Q9UKA8;V9GYW9;E9PD55;E9PDJ2;P53805	19;152;112;157;192;167	H0YF64	Calcipressin-3;Calcipressin-1	RCAN3;RCAN1	LPPQPVKQFLISPPASPPVGWKQSEDAMPVI	QFLIS(1)PPAS(1)PPVGWK	UID13261
0.471857	0.504795	0.783047	0.639524	0.339485	1.06723	1.02075	1.04539	1.03988	0.932491	S	2		___1	+	447	2.40337	-0.473405	O14994;A0A0A0MR68	447;190	O14994	Synapsin-3	SYN3	PQPRPPPQGGPRQAQSPQPQRSGSPSQQRLS	QAQS(1)PQPQR	UID2477
-0.15244	0.106745	-0.2177	-0.26555	-0.14474	-0.79656	-0.50413	-0.83724	-0.72508	-0.55422	S	2		___1	+	130	2.39914	0.54871	A0A0A0MRK1;E9PAV9;Q5T3I0;F8W895	130;135;130;101	A0A0A0MRK1	G patch domain-containing protein 4	GPATCH4	LTSGGEKPNKDLESCSDDDNQGSKSPKILTD	DLES(1)CS(1)DDDNQGSK	UID316
2.49406	2.39161	2.27947	2.32019	2.45138	2.60939	2.82821	2.75412	2.85852	2.95231	S	2		___1	+	833	2.38879	-0.413167	P11137	833	P11137	Microtubule-associated protein 2	MAP2	RLASVSADAEVARRKSVPSETVVEDSRTGLP	S(1)VPSETVVEDSR	UID3230
1.55363	1.09286	1.01063	1.27138	1.26098	0.530733	0.446218	0.502747	0.813972	0.374249	T	2		___3	+	86	2.37967	0.704311	Q5TH69	86	Q5TH69	Brefeldin A-inhibited guanine nucleotide-exchange protein 3	ARFGEF3	GMQKLLSEERFVSMETDSDEKQLLNQILNAV	FVS(1)MET(1)DS(1)DEK	UID32523
1.55363	1.09286	1.01063	1.27138	1.26098	0.530733	0.446218	0.502747	0.813972	0.374249	S	2		___3	+	88	2.37967	0.704311	Q5TH69	88	Q5TH69	Brefeldin A-inhibited guanine nucleotide-exchange protein 3	ARFGEF3	QKLLSEERFVSMETDSDEKQLLNQILNAVKV	FVS(1)MET(1)DS(1)DEK	UID27838
-1.33086	-1.54396	-1.38131	-1.46743	-1.35359	-1.80768	-2.16074	-1.85717	-2.09338	-1.76363	S	3		___1	+	104	2.36898	0.521091	O96013;M0R2X4	104;104	O96013	Serine/threonine-protein kinase PAK 4	PAK4	FENMSVTRSNSLRRDSPPPPARARQENGMPE	RDS(1)PPPPAR	UID2993
-1.95886	-1.66018	-1.23237	-2.02056	-1.83073	-0.84935	-0.81694	-0.72136	-1.06707	-0.63408	T	3		___1	+	694	2.3589	-0.922779	A0A0G2JQJ7;A0A0G2JPD5;P10636;A0A0G2JS76;A0A0G2JMX7;I3L170	694;694;694;712;712;277	A0A0G2JQJ7	Microtubule-associated protein tau;Microtubule-associated protein	MAPT	HVPGGGNKKIETHKLTFRENAKAKTDHGAEI	LT(1)FRENAK	UID8761
1.75723	1.77625	1.54263	1.61266	1.76664	1.2022	1.37031	1.43201	1.13835	1.24627	S	2		___1	+	568	2.33792	0.413255	Q86UE4;E5RJU9	568;512	Q86UE4	Protein LYRIC	MTDH	NSVPPSQTKSETSWESPKQIKKKKKARRET_	SETSWES(1)PK	UID5924
0.245274	0.27146	-0.1193	0.04969	0.070164	0.505865	0.660683	0.519859	0.782104	0.835094	S	2		___1	+	304	2.3306	-0.557263	F8W9X7;Q567U6	304;305	F8W9X7	Coiled-coil domain-containing protein 93	CCDC93	VSEYAEKQSELSAEESPEKLGTSQLHRRKVI	QSELSAEES(1)PEK	UID1862
2.01306	2.20756	2.34389	2.1316	2.0107	2.48357	2.58153	2.66408	2.48916	2.52338	S	2		___1	+	680	2.33048	-0.406981	Q9UKE5	680	Q9UKE5	TRAF2 and NCK-interacting protein kinase	TNIK	EEDIPPKVPQRTTSISPALARKNSPGNGSAL	TTSIS(1)PALAR	UID8034
-1.50836	-1.42433	-1.21068	-1.61406	-1.27559	-1.82265	-2.10086	-2.02479	-2.2455	-1.87435	T	3		___1	+	230	2.33029	0.607026	A0A1B0GWD1;A8K340;O43602	230;230;230	A0A1B0GWD1;A8K340;O43602	Neuronal migration protein doublecortin	DCX	TEAIKLETGVVKKLYTLDGKQVTCLHDFFGD	KLY(0.001)T(0.999)LDGK	UID8828
-0.90595	-0.95529	-0.99864	-1.01251	-0.81981	-0.70268	-0.46948	-0.50953	-0.68491	-0.42309	S	3		___1	+	683	2.32232	-0.380496	Q9Y6V0	683	Q9Y6V0	Protein piccolo	PCLO	TTSAVSKSSPQPQQTSPKKDAAPKQDLSKAP	SSPQPQQT(0.5)S(0.5)PKK	UID8571
2.33104	2.25787	2.16614	2.10722	2.01861	1.56198	1.61631	1.42436	1.68268	1.89838	S	3		___1	+	484	2.31696	0.539431	P17480;E9PKP7;E9PLT2	484;447;71	P17480	Nucleolar transcription factor 1	UBTF	RKPGGEREERGKLPESPKRAEEIWQQSVIGD	GKLPES(1)PK	UID3359
-0.92676	-0.79713	-1.17917	-1.17029	-0.99787	-1.53305	-1.56514	-1.78881	-1.5831	-1.37786	S	3		___1	+	536	2.31676	0.555347	Q9NYJ7	536	Q9NYJ7	Delta-like protein 3	DLL3	SQDAGSRLLAGTPEPSVHALPDALNNLRTQE	LLAGT(0.42)PEPS(0.58)VHALPDALNNLR	UID7739
-0.49395	-0.30649	-0.38125	-0.2687	-0.07486	-1.31456	-0.98922	-0.77136	-0.99524	-0.80165	S	3		___1	+	665	2.30865	0.669357	P14923	665	P14923	Junction plakoglobin	JUP	FRISEDKNPDYRKRVSVELTNSLFKHDPAAW	RVS(1)VELTNSLFK	UID3322
1.51311	1.61718	1.38816	1.46709	1.31497	0.993492	0.974258	0.98505	1.23896	1.08414	T	2		___1	+	694	2.30857	0.40492	A0A0A0MSP0;O75185	694;694	A0A0A0MSP0	Calcium-transporting ATPase;Calcium-transporting ATPase type 2C member 2	ATP2C2	AVALKSADIGIAMGQTGTDVSKEAANMILVD	SADIGIAMGQT(0.783)GT(0.108)DVS(0.108)K	UID8704
1.67888	1.30316	1.3911	1.34892	1.49283	0.978128	0.91371	0.993082	1.16287	0.9377	S	2		___1	+	596	2.29694	0.445881	A8MXP9;A0A0R4J2E8;P43243;D6REM6;B3KM87	596;596;596;596;258	A8MXP9	Matrin-3	MATR3	NRGIDLLKKDKSRKRSYSPDGKESPSDKKSK	S(0.986)Y(0.333)S(0.681)PDGK	UID982
-1.66119	-1.60045	-1.40154	-1.37146	-1.42108	-2.77637	-2.31514	-2.14547	-2.61974	-1.98579	S	2		___1	+	3910	2.29257	0.877359	H0Y8Y2;H0Y931;Q01484;I6L894;E9PCH6	920;858;3910;3877;1001	H0Y8Y2;H0Y931;Q01484	Ankyrin-2	ANK2	VVKKVTRKIIRRYVSSEGTEKEEIMVQGMPQ	YVS(0.05)S(0.946)EGT(0.004)EK	UID2068
1.09815	1.07183	0.943926	1.0384	0.908152	0.35206	0.764196	0.521021	0.514423	0.681334	S	3		___1	+	809	2.27978	0.445485	Q8TDZ2	809	Q8TDZ2	Protein-methionine sulfoxide oxidase MICAL1	MICAL1	PVPDPSQPTRRQIRLSSPERQRLSSLNLTPD	LS(0.5)S(0.5)PERQR	UID6445
3.69612	2.76594	2.36412	4.23586	3.62182	1.5992	0.90324	0.852091	1.71622	0.864725	S	3		___1	+	3993	2.27809	2.14968	P78527;H0YG84	3993;69	P78527	DNA-dependent protein kinase catalytic subunit	PRKDC	GLMYSIMVHALRAFRSDPGLLTNTMDVFVKE	S(1)DPGLLTNTMDVFVK	UID4191
-1.30975	-1.20107	-1.55491	-0.5108	-1.28069	-0.18291	-0.23211	-0.25352	0.070797	0.229101	Y	3		___2	+	163	2.27275	-1.09772	J3QLU9;P04626;F5H1T4	163;163;133	J3QLU9	Receptor protein-tyrosine kinase;Receptor tyrosine-protein kinase erbB-2	ERBB2	ILKGGVLIQRNPQLCYQDTILWKDIFHKNNQ	NPQLCY(1)QDT(1)ILWK	UID22167
-1.30975	-1.20107	-1.55491	-0.5108	-1.28069	-0.18291	-0.23211	-0.25352	0.070797	0.229101	T	3		___2	+	166	2.27275	-1.09772	J3QLU9;P04626;F5H1T4	166;166;136	J3QLU9	Receptor protein-tyrosine kinase;Receptor tyrosine-protein kinase erbB-2	ERBB2	GGVLIQRNPQLCYQDTILWKDIFHKNNQLAL	NPQLCY(1)QDT(1)ILWK	UID20458
-1.08209	-1.02968	-0.99359	-0.90385	-0.73673	-0.16062	0.106764	-0.24786	-0.24131	-0.61585	T	2		___1	+	497	2.27213	-0.717412	P17252;P05129	497;514	P17252	Protein kinase C alpha type;Protein kinase C gamma type	PRKCA;PRKCG	FGMCKEHMMDGVTTRTFCGTPDYIAPEIIAY	T(0.5)FCGT(0.5)PDYIAPEIIAYQPYGK	UID9549
-1.08209	-1.02968	-0.99359	-0.90385	-0.73673	-0.16062	0.106764	-0.24786	-0.24131	-0.61585	T	2		___1	+	501	2.27213	-0.717412	P17252;P05129	501;518	P17252	Protein kinase C alpha type;Protein kinase C gamma type	PRKCA;PRKCG	KEHMMDGVTTRTFCGTPDYIAPEIIAYQPYG	T(0.5)FCGT(0.5)PDYIAPEIIAYQPYGK	UID9550
-1.08209	-1.02968	-0.99359	-0.90385	-0.73673	-0.16062	0.106764	-0.24786	-0.24131	-0.61585	T	2		___1	+	500	2.27213	-0.717412	P05771	500	P05771	Protein kinase C beta type	PRKCB	FGMCKENIWDGVTTKTFCGTPDYIAPEIIAY	T(0.5)FCGT(0.5)PDYIAPEIIAYQPYGK	UID9461
-1.08209	-1.02968	-0.99359	-0.90385	-0.73673	-0.16062	0.106764	-0.24786	-0.24131	-0.61585	T	2		___1	+	504	2.27213	-0.717412	P05771	504	P05771	Protein kinase C beta type	PRKCB	KENIWDGVTTKTFCGTPDYIAPEIIAYQPYG	T(0.5)FCGT(0.5)PDYIAPEIIAYQPYGK	UID9462
-2.50785	-2.33123	-2.39906	-2.44494	-2.47472	-1.60613	-1.81155	-1.97956	-2.17335	-1.71685	S	3		___1	+	39	2.27042	-0.574073	J3KNN5;Q9UJV9;D6RD33;D6RGI7	39;21;21;21	J3KNN5	Probable ATP-dependent RNA helicase DDX41	DDX41	VCLQRARTDEVPAGGSRSEAEDEDDEDYVPY	TDEVPAGGS(1)RS(1)EAEDEDDEDYVPYVPLR	UID2234
-2.50785	-2.33123	-2.39906	-2.44494	-2.47472	-1.60613	-1.81155	-1.97956	-2.17335	-1.71685	S	3		___1	+	41	2.27042	-0.574073	J3KNN5;Q9UJV9;D6RD33;D6RGI7	41;23;23;23	J3KNN5	Probable ATP-dependent RNA helicase DDX41	DDX41	LQRARTDEVPAGGSRSEAEDEDDEDYVPYVP	TDEVPAGGS(1)RS(1)EAEDEDDEDYVPYVPLR	UID2235
8.65629	8.71204	8.66037	8.90656	8.63201	8.24754	8.15506	8.49776	8.26228	8.33564	S	3		___1	+	685	2.25727	0.4138	P07197;E7ESP9	685;646	P07197	Neurofilament medium polypeptide	NEFM	SKSPVEEKAKSPVPKSPVEEAKSKAEVGKGE	S(1)PVPKS(1)PVEEAK	UID3093
2.04053	2.00372	2.07594	1.86482	2.10703	1.29448	1.47461	1.75595	1.5689	1.62215	S	2		___1	+	262	2.24822	0.475185	P26232	262	P26232	Catenin alpha-2	CTNNA2	VQEAIAGISNAAQATSPTDEAKGHTGIGELA	QVQEAIAGISNAAQAT(0.06)S(0.938)PT(0.002)DEAK	UID3512
1.23759	1.38743	1.34904	1.52663	1.11224	1.66237	1.81046	1.70934	1.71498	1.70762	S	3		___1	+	52	2.2379	-0.398368	Q16204	52	Q16204	Coiled-coil domain-containing protein 6	CCDC6	GGGGGGGGKSGGIVISPFRLEELTNRLASLQ	SGGIVIS(1)PFRLEELTNR	UID5138
-0.55995	-0.36772	-0.62853	-0.37168	-0.59353	-1.03255	-0.99771	-0.97502	-0.7099	-0.96565	T	4		___1	+	487	2.23588	0.431879	Q15910	487	Q15910	Histone-lysine N-methyltransferase EZH2	EZH2	KESSIIAPAPAEDVDTPPRKKKRKHRLWAAH	ESSIIAPAPAEDVDT(1)PPRKK	UID10075
-0.0055	-0.3359	0.175583	0.011389	-0.11444	-0.54265	-0.44995	-0.62491	-0.52347	-0.73219	S	4		___3	+	313	2.23258	0.52086	P08138	313	P08138	Tumor necrosis factor receptor superfamily member 16	NGFR	GEKLHSDSGISVDSQSLHDQQPHTQTASGQA	LHS(0.001)DS(0.003)GIS(0.046)VDS(0.835)QS(0.835)LHDQQPHT(0.273)QT(0.006)AS(0.001)GQALK	UID25481
1.89989	1.97368	2.02193	1.78504	1.63483	2.31881	2.20758	2.24858	2.20112	2.35031	T	3		___1	+	492	2.21795	-0.402205	A0A0G2JQJ7;A0A0G2JPD5;P10636;A0A0G2JS76;A0A0G2JMX7;I3L170	492;492;492;492;492;106	A0A0G2JQJ7	Microtubule-associated protein tau;Microtubule-associated protein	MAPT	PGQKGQANATRIPAKTPPAPKTPPSSGEPPK	IPAKT(1)PPAPK	UID8759
2.30667	1.99613	2.04407	2.23696	2.19365	1.5899	1.66345	1.54739	1.93985	1.55464	S	2		___1	+	698	2.21429	0.496449	Q9UHB6;F8VQE1;F8VS07	698;537;395	Q9UHB6	LIM domain and actin-binding protein 1	LIMA1	GADSDEDDNSFLKQQSPQEPKSLNWSSFVDN	QQS(1)PQEPK	UID7966
2.23462	2.23735	2.25076	2.18759	1.92175	1.56863	1.86042	1.77509	1.59085	1.78936	S	3		___1	+	372	2.21379	0.449543	Q9H2G2	372	Q9H2G2	STE20-like serine/threonine-protein kinase	SLK	ACILESVSEKTERSNSEDKLNSKILNEKPTT	TERSNS(1)EDK	UID7352
-0.64758	-0.39184	-0.931	-0.56274	-0.54666	-1.00776	-1.09316	-1.19172	-1.27304	-1.14498	S	4		___2	+	211	2.21143	0.526167	A9Z1X7;M0R088;Q8IYB3;E9PCT1	211;172;211;211	A9Z1X7;M0R088;Q8IYB3	Serine/arginine repetitive matrix protein 1	SRRM1	SHSRSPRHRTKSRSPSPAPEKKEKTPELPEP	S(1)RS(1)PS(1)PAPEKK	UID12208
0.22377	0.402168	0.454927	0.511539	0.45426	-0.0123	-0.31826	0.117188	0.020948	-0.15321	S	2		___3	+	343	2.20974	0.47846	P46821;D6RA32;D6RA40	343;360;217	P46821	Microtubule-associated protein 1B;MAP1B heavy chain;MAP1 light chain LC1	MAP1B	IAELEEEQSQGSTTNSDWMKNLISPDLGVVF	IAELEEEQS(1)QGSTT(0.013)NS(0.987)DWMK	UID26173
-0.84935	-0.88372	-0.60286	-0.51269	-0.60855	-1.07864	-1.12492	-1.03724	-1.27531	-1.25747	S	3		___2	+	861	2.20883	0.463287	C9JZR2;O60716;H0YC95	861;861;38	C9JZR2	Catenin delta-1	CTNND1	KSDFQVNLNNASRSQSSHSYDDSTLPLIDRN	S(0.44)QS(0.504)S(0.402)HS(0.282)Y(0.371)DDSTLPLIDR	UID12431
2.72103	2.76038	2.58528	2.4966	2.56742	3.08302	3.03548	2.814	3.17168	3.06508	S	3		___1	+	697	2.20714	-0.40771	Q13263;M0R0K9	697;322	Q13263	Transcription intermediary factor 1-beta	TRIM28	LSLDGADSTGVVAKLSPANQRKCERVLLALF	LS(1)PANQRK	UID4749
2.81312	2.62642	2.56245	2.86217	2.7899	2.98563	3.06187	3.24093	3.18711	3.28685	S	4		___1	+	1526	2.19562	-0.421667	Q5T321;A0A0D9SF28;F5GXV7;Q8NFP9	1526;1529;1530;1529	Q5T321	Neurobeachin	NBEA	TAASKTPLENVPGNLSPIKDPDRLLQDVDIN	TPLENVPGNLS(1)PIKDPDRLLQDVDINR	UID505
-1.53671	-1.6504	-1.56968	-1.53864	-1.38164	-2.00399	-1.97899	-2.29464	-2.03403	-1.783	S	2		___1	+	53	2.19112	0.483514	Q8N1G2;Q5T7F5	53;53	Q8N1G2	Cap-specific mRNA (nucleoside-2'-O-)-methyltransferase 1	CMTR1	SVSHGAKASTTSLSGSDSETEGKQHSSDSFD	ASTTSLS(0.036)GS(0.963)DS(0.001)ETEGK	UID6144
-0.69708	-0.54935	-0.73307	-1.04389	-0.43532	0.130007	-0.05662	-0.00155	-0.26376	-0.10429	S	3		___1	+	130	2.18894	-0.6325	E7EUW0;Q9C0I3	130;130	E7EUW0	Serine-rich coiled-coil domain-containing protein 1	CCSER1	HSVGFSSSRNKKITRSLTEDFEREKEHSTNK	S(0.5)LT(0.5)EDFEREK	UID1521
2.55535	2.98671	2.89138	2.55839	2.71003	2.1265	2.2361	2.33397	2.2546	2.30758	S	3		___1	+	112	2.18171	0.488621	O94921;C9JWL6;F8WF96;C9IYJ9	112;66;66;66	O94921	Cyclin-dependent kinase 14	CDK14	NNACINFKTSSTGKESPKVRRHSSPSSPTSP	TSST(0.001)GKES(0.998)PK	UID2894
3.19007	3.42554	3.02541	3.33727	3.2126	2.61866	2.7956	2.3694	2.75354	2.83667	S	2		___2	+	306	2.1801	0.563405	P35659;B4DFG0;H0Y993	306;278;82	P35659	Protein DEK	DEK	KKNQNSSKKESESEDSSDDEPLIKKLKKPPT	ESESEDS(1)S(1)DDEPLIK	UID14827
3.19007	3.42554	3.02541	3.33727	3.2126	2.61866	2.7956	2.3694	2.75354	2.83667	S	2		___2	+	307	2.1801	0.563405	P35659;B4DFG0;H0Y993	307;279;83	P35659	Protein DEK	DEK	KNQNSSKKESESEDSSDDEPLIKKLKKPPTD	ESESEDS(1)S(1)DDEPLIK	UID14828
3.0334	2.97493	3.06623	3.16127	2.87157	2.40112	2.44698	2.78624	2.5556	2.68206	S	3		___1	+	99	2.17783	0.447077	P07197;E7ESP9;E7EMV2	99;99;99	P07197	Neurofilament medium polypeptide	NEFM	LNGGSGPGGDYKLSRSNEKEQLQGLNDRFAG	LSRS(1)NEK	UID3113
-0.52204	-0.30206	-0.18077	-0.23723	-0.35999	0.017212	-0.06489	0.049244	0.17444	0.037907	S	2		___1	+	595	2.1777	-0.363198	F8W8M4;A0A0A0MRL6;O14639;J3QSX6	595;623;655;278	F8W8M4	Actin-binding LIM protein 1	ABLIM1	SPINSASHIPSSKTASLPGYGRNGLHRPVST	T(0.011)AS(0.989)LPGYGR	UID321
0.106327	0.107527	0.187141	0.000963	0.399809	-0.29291	-0.39033	-0.20184	-0.24927	-0.12544	S	3		___1	+	152	2.16907	0.412309	A0A087WWY4;A0A087WTK8;O75781	7;7;152	A0A087WWY4;O75781	Paralemmin-1	PALM	_________MNYKRVSNTPLRTVDGSPMMKA;NSQQTPVGTPKDKRVSNTPLRTVDGSPMMKA	RVS(0.999)NT(0.001)PLR	UID113
-0.08084	-0.0618	0.106483	-0.39554	-0.09003	-0.48117	-0.73673	-1.01878	-0.67562	-0.66622	S	3		___1	+	357	2.16741	0.611358	A0A087WY09;Q15361	357;872	A0A087WY09	Transcription termination factor 1	TTF1	KQVFPFRDIFYYEDDSEGEDIEKESEGQAPC	QVFPFRDIFYYEDDS(1)EGEDIEK	UID128
2.78334	2.73485	2.83023	2.86105	2.92913	3.41612	3.19556	3.1984	3.21085	2.99998	S	3		___3	+	1782	2.15749	-0.37646	P11137	1782	P11137	Microtubule-associated protein 2	MAP2	HAKARVDHGAEIITQSPGRSSVASPRRLSNV	VDHGAEIITQS(1)PGR	UID25533
-0.02425	0.006586	-0.16352	-0.01886	-0.25457	-0.80835	-0.58747	-0.60159	-0.3251	-0.4845	S	2		___1	+	425	2.12919	0.47048	P08138	425	P08138	Tumor necrosis factor receptor superfamily member 16	NGFR	RADLVESLCSESTATSPV_____________	ADLVESLCSESTAT(0.003)S(0.997)PV	UID3133
-1.77766	-1.5451	-1.63946	-1.85509	-1.67564	-2.09971	-2.2455	-2.14516	-2.22799	-1.88525	S	3		___1	+	1146	2.12911	0.42213	G5E9C8;Q07889	1146;1161	G5E9C8	Son of sevenless homolog 1	SOS1	EVPVPPPVPPRRRPESAPAESSPSKIMSKHL	RRPES(0.996)APAES(0.002)S(0.002)PSK	UID1957
-1.11003	-0.99263	-1.12604	-1.24743	-1.48131	-1.61926	-1.85676	-1.7141	-1.57221	-1.62372	S	3		___1	+	576	2.12673	0.485721	Q14694;H3BNA1	576;88	Q14694	Ubiquitin carboxyl-terminal hydrolase 10	USP10	NHSVNEEEQEEQGEGSEDEWEQVGPRNKTSV	NHSVNEEEQEEQGEGS(1)EDEWEQVGPR	UID4977
1.12091	1.30521	1.12085	1.24692	1.38986	1.42665	1.81019	1.73194	1.83553	1.63899	T	3		___1	+	82	2.12063	-0.45191	F5H5D3;Q9BQE3;A0A1W2PQM2;F8VVB9;F8VRZ4;F8VS66;F8VWV9;F8VX09;F8VRK0;P68363;Q71U36;F8VQQ4	152;82;82;82;47;82;47;47;47;82;82;47	F5H5D3;P68363;Q71U36	Tubulin alpha-1C chain;Tubulin alpha-1B chain;Tubulin alpha-1A chain	TUBA1C;TUBA1B;TUBA1A	FVDLEPTVIDEVRTGTYRQLFHPEQLITGKE	AVFVDLEPTVIDEVRT(0.129)GT(0.871)YR	UID9129
0.428171	-0.28681	-0.62281	0.939085	0.217728	-0.98732	-1.29304	-1.46819	-1.25181	-1.45185	S	3		___1	+	725	2.11755	1.42551	Q13427;E9PG73	725;710	Q13427	Peptidyl-prolyl cis-trans isomerase G	PPIG	EDEKIRSSVEKENQKSKGQENDHVHEKNKKF	S(1)KGQENDHVHEK	UID4777
2.09797	2.16336	1.75488	1.91846	1.9006	1.39441	1.40112	1.2794	1.51833	1.70076	S	2		___1	+	294	2.11606	0.508253	J3QR07;Q96MU7	294;294	J3QR07	YTH domain-containing protein 1	YTHDC1	SFTDGSVRSGSGTDGSDEKKKERKRARGISP	SGSGTDGS(1)DEK	UID2299
2.24518	2.1378	2.30458	2.08431	2.0771	2.46119	2.54667	2.46503	2.84831	2.62664	S	4		___1	+	115	2.11493	-0.419778	Q5JP53;P07437;Q5ST81;P68371;Q13509;A0A0B4J269;G3V2A3;Q13885;Q9BVA1	97;115;43;115;115;462;43;115;115	Q5JP53;P68371;Q13509;Q13885;Q9BVA1	Tubulin beta chain;Tubulin beta-4B chain;Tubulin beta-3 chain;Tubulin beta-2A chain;Tubulin beta-2B chain	TUBB;TUBB4B;TUBB3;TUBB2A;TUBB2B	NWAKGHYTEGAELVDSVLDVVRKEAESCDCL;NWAKGHYTEGAELVDSVLDVVRKECENCDCL;NWAKGHYTEGAELVDSVLDVVRKESESCDCL	GHYTEGAELVDS(1)VLDVVRK	UID3121
3.61135	3.52294	3.35584	3.69504	3.61368	2.95841	2.98968	3.13953	3.29929	3.23381	T	3		___1	+	194	2.1081	0.435625	D6REX3;O94979;D6RHZ5;H0Y9T9	194;194;194;165	D6REX3	Protein transport protein Sec31A	SEC31A	QVQHILASASPSGRATVWDLRKNEPIIKVSD	AT(1)VWDLRK	UID8996
-0.79677	-0.20775	-0.55839	-0.4694	-0.31416	-1.65756	-1.15501	-1.32214	-1.00866	-1.04828	S	2		___1	+	1326	2.10454	0.769036	Q8N201	1326	Q8N201	Integrator complex subunit 1	INTS1	SLPPRRDSTEAPKPKSSPEQPIGQGRIRVGT	S(0.81)S(0.19)PEQPIGQGR	UID6150
2.25263	2.21699	2.29853	2.33736	2.40756	2.82669	2.659	2.63426	2.76658	2.44316	S	4		___3	+	1787	2.10321	-0.363327	P11137	1787	P11137	Microtubule-associated protein 2	MAP2	VDHGAEIITQSPGRSSVASPRRLSNVSSSGS	VDHGAEIIT(0.091)QS(0.909)PGRS(0.959)S(0.741)VAS(0.3)PR	UID25535
2.07675	2.02985	1.93	2.01627	1.8651	1.54492	1.54247	1.7621	1.26955	1.61816	T	3		___1	+	293	2.10097	0.436152	P08138	293	P08138	Tumor necrosis factor receptor superfamily member 16	NGFR	CKQNKQGANSRPVNQTPPPEGEKLHSDSGIS	QGANS(0.042)RPVNQT(0.958)PPPEGEK	UID9483
-1.11482	-0.49552	-0.85559	-0.64679	-0.58708	-1.98413	-1.52411	-1.65802	-1.25119	-1.39001	S	2		___1	+	1327	2.09653	0.821533	Q8N201	1327	Q8N201	Integrator complex subunit 1	INTS1	LPPRRDSTEAPKPKSSPEQPIGQGRIRVGTQ	S(0.5)S(0.5)PEQPIGQGR	UID6151
1.1135	1.14814	1.06796	1.27144	1.1351	1.49634	1.35215	1.36832	1.63697	1.6525	S	4		___1	+	481	2.09589	-0.354031	O00425	481	O00425	Insulin-like growth factor 2 mRNA-binding protein 3	IGF2BP3	AQGRIYGKIKEENFVSPKEEVKLEAHIRVPS	IKEENFVS(1)PKEEVK	UID2381
5.04607	5.46775	5.57371	5.31509	5.29566	5.87256	5.85707	5.89072	5.7463	5.70406	T	4		___1	+	338	2.0936	-0.474482	P48681	338	P48681	Nestin	NES	SLSFQDPKLELQFPRTPEGRRLGSLLPVLSP	LELQFPRT(1)PEGRR	UID9731
2.03661	2.17531	2.61182	1.65968	2.09259	3.05389	3.24597	2.88582	2.69156	3.06565	S	3		___1	+	1727	2.0894	-0.873376	P11137	1727	P11137	Microtubule-associated protein 2	MAP2	KNIRHRPGGGRVKIESVKLDFKEKAQAKVGS	IES(1)VKLDFK	UID3213
0.770418	0.357491	0.876652	0.72876	0.596569	0.182062	0.303484	-0.02642	0.167305	-0.09418	S	4		___3	+	308	2.08123	0.559527	P08138	308	P08138	Tumor necrosis factor receptor superfamily member 16	NGFR	TPPPEGEKLHSDSGISVDSQSLHDQQPHTQT	LHS(0.033)DS(0.971)GIS(0.992)VDS(0.552)QS(0.452)LHDQQPHTQTASGQALK	UID25479
0.770418	0.357491	0.876652	0.72876	0.596569	0.182062	0.303484	-0.02642	0.167305	-0.09418	S	4		___3	+	311	2.08123	0.559527	P08138	311	P08138	Tumor necrosis factor receptor superfamily member 16	NGFR	PEGEKLHSDSGISVDSQSLHDQQPHTQTASG	LHS(0.001)DS(0.003)GIS(0.046)VDS(0.835)QS(0.835)LHDQQPHT(0.273)QT(0.006)AS(0.001)GQALK	UID25480
1.10985	0.564125	0.712185	1.00502	0.469053	1.50443	1.63724	1.36143	1.3142	1.3711	S	3		___2	+	725	2.07874	-0.665634	P11137	725	P11137	Microtubule-associated protein 2	MAP2	DSIALGFNFGRGHDLSPLASDILTNTSGSMD	GHDLS(0.986)PLAS(0.007)DILT(0.029)NT(0.369)S(0.334)GS(0.275)MDEGDDYLPATTPALEK	UID14381
-0.0682	0.270529	0.083262	0.175409	0.092526	-0.49759	-0.18681	-0.61232	-0.51148	-0.18447	S	3		___1	+	142	2.07452	0.509237	A0A087WXM6;J3QQT2;J3KRX5;A0A0A6YYL6;P18621;J3QLC8;A0A0A0MRF8	142;142;142;142;142;132;104	A0A087WXM6	60S ribosomal protein L17	RPL17;RPL17-C18orf32	RRTYRAHGRINPYMSSPCHIEMILTEKEQIV	INPYMS(0.15)S(0.846)PCHIEMILT(0.003)EK	UID123
0.580849	0.888975	0.519192	0.695461	0.698416	0.389931	0.357431	0.210941	0.318302	0.091808	S	4		___1	+	241	2.07119	0.402896	Q6ZSJ9;V9GZ25	241;69	Q6ZSJ9	Protein shisa-6 homolog	SHISA6	PIAHCERETISAIDTSPKENTPVRSSSKNHY	QQGPIPIAHCERETISAIDT(0.213)S(0.787)PK	UID5762
1.82134	2.01814	2.09326	1.99095	1.94838	1.67486	1.52431	1.76934	1.35325	1.51696	S	2		___2	+	346	2.06599	0.406669	Q02156;E9PBI2	346;69	Q02156	Protein kinase C epsilon type	PRKCE	QPASGSSPSEEDRSKSAPTSPCDQEIKELEN	S(1)APT(0.312)S(0.688)PCDQEIK	UID15543
1.82134	2.01814	2.09326	1.99095	1.94838	1.67486	1.52431	1.76934	1.35325	1.51696	S	2		___2	+	350	2.06599	0.406669	Q02156;E9PBI2	350;73	Q02156	Protein kinase C epsilon type	PRKCE	GSSPSEEDRSKSAPTSPCDQEIKELENNIRK	S(0.824)APT(0.282)S(0.893)PCDQEIK	UID15544
-0.01645	0.528938	0.469385	0.226696	0.389811	0.731564	0.834862	0.888796	0.898342	0.744524	S	4		___2	+	953	2.0617	-0.499941	A0A0C4DFV1;H0YBE7;Q86UR5;H0YBU6;E5RGM0	178;44;953;527;346	A0A0C4DFV1;Q86UR5	Regulating synaptic membrane exocytosis protein 1	RIMS1	LTVPEQQRTTHHRSRSVSPHRGNDQGKPRSR	S(0.516)RS(0.596)VS(0.889)PHRGNDQGK	UID11609
-0.01645	0.528938	0.469385	0.226696	0.389811	0.731564	0.834862	0.888796	0.898342	0.744524	S	4		___2	+	955	2.0617	-0.499941	A0A0C4DFV1;H0YBE7;Q86UR5;H0YBU6;E5RGM0	180;46;955;529;348	A0A0C4DFV1;Q86UR5	Regulating synaptic membrane exocytosis protein 1	RIMS1	VPEQQRTTHHRSRSVSPHRGNDQGKPRSRLP	S(0.416)RS(0.586)VS(0.998)PHRGNDQGK	UID11610
2.26776	2.54818	2.18708	2.21107	2.30506	1.81965	1.94888	2.03314	1.67307	1.9186	S	3		___2	+	989	2.05121	0.425162	B7ZM87;O75044;A0A075B7E9	989;990;277	B7ZM87	SLIT-ROBO Rho GTPase-activating protein 2	SRGAP2	DTLEPLKTSPVVAPTSEPSSPLHTQLLKDPE	TSPVVAPT(0.016)S(0.984)EPS(0.538)S(0.462)PLHTQLLK	UID12313
2.26776	2.54818	2.18708	2.21107	2.30506	1.81965	1.94888	2.03314	1.67307	1.9186	S	3		___2	+	992	2.05121	0.425162	B7ZM87;O75044;A0A075B7E9	992;993;280	B7ZM87	SLIT-ROBO Rho GTPase-activating protein 2	SRGAP2	EPLKTSPVVAPTSEPSSPLHTQLLKDPEPAF	TSPVVAPT(0.016)S(0.984)EPS(0.538)S(0.462)PLHTQLLK	UID12314
3.12709	3.03283	3.23056	3.11405	3.02665	2.93086	2.76856	2.75723	2.52995	2.54426	S	2		___1	+	141	2.04687	0.400061	Q13177	141	Q13177	Serine/threonine-protein kinase PAK 2;PAK-2p27;PAK-2p34	PAK2	VLKFYDSNTVKQKYLSFTPPEKDGFPSGTPA	YLS(1)FTPPEK	UID4708
0.092854	0.306852	0.42576	0.289806	-0.01639	0.651468	0.608681	0.600702	0.554558	0.605677	S	3		___2	+	310	2.04413	-0.384441	Q6PD74	310	Q6PD74	Alpha- and gamma-adaptin-binding protein p34	AAGAB	FWMAIGGDRDEIEGLSSDEEH__________	AFWMAIGGDRDEIEGLS(1)S(1)DEEH	UID16855
0.092854	0.306852	0.42576	0.289806	-0.01639	0.651468	0.608681	0.600702	0.554558	0.605677	S	3		___2	+	311	2.04413	-0.384441	Q6PD74	311	Q6PD74	Alpha- and gamma-adaptin-binding protein p34	AAGAB	WMAIGGDRDEIEGLSSDEEH___________	AFWMAIGGDRDEIEGLS(1)S(1)DEEH	UID16856
-0.42114	-0.56674	-0.90888	-0.70763	-0.97204	-1.32844	-1.23922	-1.09232	-1.34962	-1.22724	S	3		___1	+	12	2.03927	0.532084	Q9NR19;F8WCJ4;C9IYL0;B4DEH9;C9JY31;C9JXD9;F8WC73	12;12;12;12;12;12;12	Q9NR19	Acetyl-coenzyme A synthetase, cytoplasmic	ACSS2	____MGLPEERVRSGSGSRGQEEAGAGGRAR	S(0.11)GS(0.597)GS(0.293)RGQEEAGAGGR	UID7612
-0.76422	-0.69415	-0.68262	-0.65443	-0.58381	-0.84037	-1.14672	-1.24011	-1.50124	-1.27195	S	3		___1	+	156	2.03724	0.524234	H7C3T6	156	H7C3T6	Protein tweety homolog	TTYH3	FQNPRCENTPLIGRESPPPSRYLAALDSGSH	CENTPLIGRES(1)PPPSR	UID2195
1.16644	1.32075	1.43648	1.04041	1.25279	1.65677	1.77482	1.55369	1.54166	1.57801	T	3		___1	+	1628	2.03707	-0.377617	P11137	1628	P11137	Microtubule-associated protein 2	MAP2	TPGTPGTPSYPRTPHTPGTPKSAILVPSEKK	TPHT(1)PGTPK	UID9513
-1.91847	-1.85702	-2.13315	-2.06627	-2.09637	-1.70009	-1.66864	-1.6697	-1.44307	-1.77342	S	4		___1	+	67	2.03561	-0.36327	A0A087WTT1;P11940;E7EQV3;E7ERJ7;Q9H361;E5RGH3;E5RJB9;E5RH24;B1ANR0;Q13310;H0YEQ8;B1ANR1;Q5JQF8	67;92;47;92;92;47;92;92;92;92;36;92;83	A0A087WTT1;B1ANR0;Q5JQF8	Polyadenylate-binding protein;Polyadenylate-binding protein 1;Polyadenylate-binding protein 3;Polyadenylate-binding protein 4;Polyadenylate-binding protein 1-like 2	PABPC1;PABPC3;PABPC4;PABPC1L2A	IKGKPIRIMWSQRDPSLRKSGVGNVFIKNLD;IKGKPVRIMWSQRDPSLRKSGVGNIFIKNLD;IKGRPVRIMWSQRDPSLRKSGVGNVFIKNLG	IMWS(0.07)QRDPS(0.93)LRK	UID44
1.89793	2.10103	2.00433	2.01892	1.96851	2.23887	2.2738	2.50016	2.56977	2.24223	S	3		___1	+	1158	2.03333	-0.366823	P11137	1158	P11137	Microtubule-associated protein 2	MAP2	ESLKADEGKKETSPESSLIQDEIAVKLSVEI	KET(0.017)S(0.013)PES(0.839)S(0.131)LIQDEIAVK	UID3186
1.19721	1.35809	1.34282	1.01548	1.15554	1.57358	1.8872	1.63758	1.55909	1.53671	S	2		___1	+	484	2.03267	-0.425	O14994;A0A0A0MR68	484;227	O14994	Synapsin-3	SYN3	LSPQSGSPQQQRSPGSPQLSRASSGSSPNQA	S(0.001)PGS(0.999)PQLSR	UID2479
1.48468	1.57194	1.37988	1.0079	1.28906	0.897966	0.722473	0.790962	0.884619	0.958145	T	4		___1	+	2567	2.0267	0.49586	Q9P2D1	2567	Q9P2D1	Chromodomain-helicase-DNA-binding protein 7	CHD7	PPTRNIPSPGQLDPDTRIPVINLEDGTRLVG	NIPS(0.007)PGQLDPDT(0.987)RIPVINLEDGT(0.006)RLVGEDAPK	UID10754
-2.68354	-2.82806	-3.10308	-2.51999	-2.6806	-3.43228	-3.20062	-3.56457	-3.15268	-3.59854	Y	2		___2	+	113	2.02181	0.626684	Q96EY1;I3L1T6	113;113	Q96EY1	DnaJ homolog subfamily A member 3, mitochondrial	DNAJA3	LGVPRNASQKEIKKAYYQLAKKYHPDTNKDD	AY(1)Y(1)QLAK	UID22289
-2.68354	-2.82806	-3.10308	-2.51999	-2.6806	-3.43228	-3.20062	-3.56457	-3.15268	-3.59854	Y	2		___2	+	114	2.02181	0.626684	Q96EY1;I3L1T6	114;114	Q96EY1	DnaJ homolog subfamily A member 3, mitochondrial	DNAJA3	GVPRNASQKEIKKAYYQLAKKYHPDTNKDDP	AY(1)Y(1)QLAK	UID22290
-0.45888	-0.60147	-0.22621	-0.17283	-0.34422	0.04361	-0.03196	0.075453	0.016245	-0.02742	Y	4		___1	+	1991	2.02053	-0.375907	P46821	1991	P46821	Microtubule-associated protein 1B;MAP1B heavy chain;MAP1 light chain LC1	MAP1B	KTERSRRLLDDISNGYDDSEDGGHTLGDPSY	RLLDDIS(0.038)NGY(0.593)DDS(0.17)EDGGHT(0.17)LGDPS(0.013)Y(0.012)S(0.004)Y(0.001)ETTEK	UID11043
2.82984	2.75669	2.89358	2.88114	2.96689	3.43842	3.24572	3.23222	3.25063	2.99496	S	2		___3	+	1790	2.019	-0.366763	P11137	1790	P11137	Microtubule-associated protein 2	MAP2	GAEIITQSPGRSSVASPRRLSNVSSSGSINL	SSVAS(1)PR	UID25536
0.322405	0.701973	0.509926	0.395063	0.210815	0.720497	1.07452	1.05292	1.06033	1.39397	T	2		___1	+	312	2.01843	-0.632409	Q13885;Q9BVA1	312;312	Q13885;Q9BVA1	Tubulin beta-2A chain;Tubulin beta-2B chain	TUBB2A;TUBB2B	KNMMAACDPRHGRYLTVAAIFRGRMSMKEVD	YLT(1)VAAIFR	UID10007
1.54667	1.17476	1.20202	1.2125	1.46058	1.58075	1.69469	1.82578	1.76049	1.77496	S	4		___1	+	432	2.01828	-0.408031	P17600	432	P17600	Synapsin-1	SYN1	ALPRQRQRDASPGRGSHGQTPSPGALPLGRQ	DAS(0.127)PGRGS(0.87)HGQT(0.003)PSPGALPLGR	UID3362
3.30715	3.29514	3.043	3.38869	3.281	2.74793	2.94803	2.61075	3.0244	2.82668	S	2		___1	+	1601	2.00683	0.431435	Q9UQ35	1601	Q9UQ35	Serine/arginine repetitive matrix protein 2	SRRM2	DSKSRLSPRRSRSGSSPEVKDKPRAAPRAQS	S(0.04)GS(0.96)S(1)PEVK	UID8277
-0.01949	-0.40426	0.05966	-0.02417	-0.22745	-0.6411	-0.42931	-0.73701	-0.57894	-0.89753	S	4		___3	+	305	2.00669	0.533636	P08138	305	P08138	Tumor necrosis factor receptor superfamily member 16	NGFR	VNQTPPPEGEKLHSDSGISVDSQSLHDQQPH	LHS(0.033)DS(0.971)GIS(0.992)VDS(0.552)QS(0.452)LHDQQPHTQTASGQALK	UID25478
2.29976	1.79337	1.61912	2.72028	2.40098	1.13407	0.779314	0.58119	1.51852	0.827316	S	2		___1	+	217	2.00088	1.19862	Q9H6S3;H0YD62;H0YF37	217;25;28	Q9H6S3	Epidermal growth factor receptor kinase substrate 8-like protein 2	EPS8L2	PQGPAPIPFQHRGGDSPEAKNRVGPQVPLSE	GGDS(1)PEAK	UID7430
4.4719	4.53468	4.59819	4.51594	4.22017	4.77239	4.72533	4.88696	4.95461	4.77349	T	2		___1	+	25	1.98367	-0.35438	P23528;G3V1A4;E9PK25;E9PP50;E9PQB7;E9PLJ3;E9PS23	25;8;63;25;8;8;25	P23528	Cofilin-1	CFL1	GVIKVFNDMKVRKSSTPEEVKKRKKAVLFCL	SS(0.001)T(0.999)PEEVK	UID9583
2.14042	1.94923	2.14465	2.46826	2.35378	1.4078	1.39465	1.51078	1.92723	1.718	T	2		___1	+	571	1.97949	0.619573	P07197;E7ESP9;E7EMV2	571;571;571	P07197	Neurofilament medium polypeptide	NEFM	EGSSEKEEGEQEEGETEAEAEGEEAEAKEEK	EEGEQEEGET(1)EAEAEGEEAEAK	UID9471
2.51627	2.21798	2.24789	2.51074	2.47559	1.94921	1.62193	1.94439	2.03815	2.06823	S	3		___1	+	731	1.97903	0.469312	Q7Z460	731	Q7Z460	CLIP-associating protein 1	CLASP1	KRSKIPRSQGCSRETSPNRIGLARSSRIPRP	ET(0.454)S(0.546)PNRIGLAR	UID5874
-1.79775	-1.55382	-2.00791	-1.51467	-1.79499	-2.24107	-2.06539	-2.16343	-2.18866	-2.16215	S	4		___1	+	485	1.979	0.430313	Q8IWZ8	485	Q8IWZ8	SURP and G-patch domain-containing protein 1	SUGP1	LLWEKAVQQHQHGYDSDEEVDSELGTWEHQL	AVQQHQHGY(0.001)DS(0.954)DEEVDS(0.042)ELGT(0.002)WEHQLR	UID6044
0.99939	0.242197	0.342672	0.520594	0.978348	0.085709	-0.50225	-0.83518	-0.18255	-0.62651	S	2		___1	+	72	1.97282	1.0288	J3QSU6;P24821;E9PC84;F5H7V9;F5H5D6	72;72;72;72;72	J3QSU6	Tenascin	TNC	KLPVGSQCSVDLESASGEKDLAPPSEPSESF	LPVGSQCSVDLES(0.014)AS(0.986)GEK	UID2304
-0.4228	-0.71772	-0.88424	-0.45241	-0.62068	-0.95423	-1.10492	-1.18689	-0.94413	-1.16888	S	3		___2	+	189	1.97225	0.452245	Q01130	189	Q01130	Serine/arginine-rich splicing factor 2	SRSF2	SSVSRSRSRSRSRSRSRSPPPVSKRESKSRS	S(0.998)RS(0.995)PPPVS(0.007)K	UID15437
-0.4228	-0.71772	-0.88424	-0.45241	-0.62068	-0.95423	-1.10492	-1.18689	-0.94413	-1.16888	S	3		___2	+	191	1.97225	0.452245	Q01130	191	Q01130	Serine/arginine-rich splicing factor 2	SRSF2	VSRSRSRSRSRSRSRSPPPVSKRESKSRSRS	S(0.001)RS(0.999)PPPVSK	UID15438
-1.2175	-0.7598	-1.1592	-0.36632	-1.36889	0.122416	0.091955	-0.43532	0.116472	-0.01182	S	2		___1	+	216	1.96968	-0.951085	P61978;Q5T6W2	216;192	P61978;Q5T6W2	Heterogeneous nuclear ribonucleoprotein K	HNRNPK	RVVECIKIILDLISESPIKGRAQPYDPNFYD	IILDLIS(0.006)ES(0.994)PIK	UID4135
-0.89224	-0.73682	-0.8728	-0.58137	-0.81132	-1.53538	-1.22945	-1.30181	-0.96394	-1.28368	S	2		___1	+	276	1.9693	0.48394	Q9Y6D5	276	Q9Y6D5	Brefeldin A-inhibited guanine nucleotide-exchange protein 2	ARFGEF2	GKVSTENGDAPRERGSSLSGTDDGAQEVVKD	GS(0.5)S(0.5)LSGTDDGAQEVVK	UID8539
-0.57633	-1.05356	-1.22277	0.206781	-0.70242	0.462452	0.252916	0.524994	1.0935	0.756439	T	4		___1	+	1533	1.96344	-1.28772	P46939	1533	P46939	Utrophin	UTRN	LTSLKVLYNDLGAQVTEGKQDLERASQLARK	VLY(0.127)NDLGAQVT(0.873)EGKQDLERASQLAR	UID9721
1.4295	1.62038	1.52264	1.06965	1.50024	0.86385	0.952583	0.710573	0.68527	1.12634	S	2		___1	+	1852	1.96298	0.560758	P46821	1852	P46821	Microtubule-associated protein 1B;MAP1B heavy chain;MAP1 light chain LC1	MAP1B	LFDTMQHHLALNRDLSTPGLEKDSGGKTPGD	DLS(0.987)T(0.013)PGLEK	UID3784
-0.27215	-0.74189	-0.6145	-0.43728	-0.96071	-1.29844	-1.04461	-1.16933	-1.16781	-1.46793	T	3		___1	+	140	1.96076	0.624316	Q9Y2H9;K7EJZ9;K7EME4	140;94;136	Q9Y2H9	Microtubule-associated serine/threonine-protein kinase 1	MAST1	PTVDELHFLSKHFGSTESITDEDGGRRSPAV	HFGS(0.46)T(0.528)ES(0.01)IT(0.002)DEDGGRR	UID10866
0.743736	0.930384	0.750574	0.510767	0.442701	1.34117	0.908863	1.22979	1.25366	1.22501	T	3		___2	+	524	1.95918	-0.516065	Q14195;H0YBT4	524;163	Q14195	Dihydropyrimidinase-related protein 3	DPYSL3	TPKGGTPAGSARGSPTRPNPPVRNLHQSGFS	GGT(0.078)PAGS(0.153)ARGS(0.839)PT(0.929)RPNPPVR	UID21193
0.862682	0.934578	0.85223	1.07155	0.608515	1.08361	1.47849	1.27277	1.46641	1.52057	T	3		___1	+	199	1.95625	-0.498457	P06748	199	P06748	Nucleophosmin	NPM1	EEAEEKAPVKKSIRDTPAKNAQKSNQNGKDS	S(0.007)IRDT(0.993)PAK	UID9469
0.440178	0.451881	0.767054	0.207258	0.435526	0.940281	1.04442	0.997381	0.709032	1.01018	S	3		___1	+	340	1.95186	-0.479879	O15075;Q5VZY9	340;340	O15075;Q5VZY9	Serine/threonine-protein kinase DCLK1	DCLK1	PRSGKSPSPSPTSPGSLRKQRDLYRPLSSDD;PRSGKSPSPSPTSPGSLRKQRSSQHGGSSTS	SPSPSPT(0.002)S(0.006)PGS(0.992)LRK	UID2525
0.823273	0.944023	0.920694	0.768927	0.841204	0.985706	1.12571	1.33941	1.39971	1.25154	S	3		___1	+	1321	1.94557	-0.360792	Q5T321;A0A0D9SF28;F5GXV7;Q8NFP9	1321;1321;1321;1321	Q5T321	Neurobeachin	NBEA	GFRGMPMTEEQRRQFSPGPRTTMFRIPEFKW	RQFS(1)PGPR	UID504
1.24358	1.09739	0.962311	1.3855	1.08021	0.556274	0.711164	0.881451	0.80496	0.784338	S	2		___2	+	553	1.94501	0.406159	P07197;E7ESP9;E7EMV2	553;553;553	P07197	Neurofilament medium polypeptide	NEFM	EEDEGAKSDQAEEGGSEKEGSSEKEEGEQEE	S(1)DQAEEGGS(1)EK	UID14268
-2.2	-2.62523	-2.64098	-2.76764	-1.85615	-1.64633	-1.31199	-1.31818	-1.89108	-1.42469	S	3		___1	+	152	1.94208	-0.899545	Q8IX90	152	Q8IX90	Spindle and kinetochore-associated protein 3	SKA3	DLSDPPVASSCISEKSPRSPQLSDFGLERYI	S(0.5)PRS(0.5)PQLSDFGLER	UID6046
-0.07072	0.129772	-0.53032	-0.05389	-0.31179	-0.99125	-0.70697	-0.81792	-0.52602	-0.89291	S	2		___1	+	303	1.94181	0.619624	Q13247	303	Q13247	Serine/arginine-rich splicing factor 6	SRSF6	DIKSKSRSRSQSRSNSPLPVPPSKARSVSPP	S(0.012)NS(0.925)PLPVPPS(0.063)K	UID4729
0.764912	0.542595	0.432726	0.916126	0.654249	0.13756	0.220667	0.336206	0.267181	0.324409	S	2		___2	+	545	1.93573	0.404917	P07197;E7ESP9;E7EMV2	545;545;545	P07197	Neurofilament medium polypeptide	NEFM	EEGQEEEEEEDEGAKSDQAEEGGSEKEGSSE	S(1)DQAEEGGS(1)EK	UID14267
1.66839	1.78055	1.37261	1.66633	1.33209	0.928373	0.962217	0.789862	1.25907	1.17061	S	2		___2	+	1621	1.93275	0.541966	Q9UQ35	1621	Q9UQ35	Serine/arginine repetitive matrix protein 2	SRRM2	DKPRAAPRAQSGSDSSPEPKAPAPRALPRRS	AQSGS(0.005)DS(0.997)S(0.998)PEPK	UID19376
1.06687	1.00204	1.37216	0.878483	0.862324	1.5015	1.7014	1.61674	1.31185	1.81307	S	3		___1	+	6	1.92562	-0.552537	Q92623	6	Q92623	Tetratricopeptide repeat protein 9A	TTC9	__________MERKGSAAGAKGNPSPPAAGE	KGS(1)AAGAK	UID6615
6.39861	6.12513	6.40645	6.2395	6.11281	5.88148	5.453	5.8572	5.58582	5.964	S	2		___1	+	141	1.92165	0.508195	D6RCR4;Q16643;D6R9W4	78;141;140	D6RCR4;Q16643	Drebrin	DBN1	AGAIGQRLSNGLARLSSPVLHRLRLREDENA	LS(0.785)S(0.215)PVLHR	UID1386
-2.64971	-3.05981	-2.76373	-2.81542	-2.57462	-2.1943	-2.44946	-2.30902	-2.30474	-1.90463	S	2		___2	+	544	1.92159	-0.540227	Q3KQU3;H0YF21	544;127	Q3KQU3	MAP7 domain-containing protein 1	MAP7D1	SKRRASNEKESAAPASPAPSPAPSPTPAPPQ	ES(0.001)AAPAS(0.999)PAPS(1)PAPS(0.898)PT(0.102)PAPPQK	UID16413
-2.64971	-3.05981	-2.76373	-2.81542	-2.57462	-2.1943	-2.44946	-2.30902	-2.30474	-1.90463	S	2		___2	+	548	1.92159	-0.540227	Q3KQU3;H0YF21	548;131	Q3KQU3	MAP7 domain-containing protein 1	MAP7D1	ASNEKESAAPASPAPSPAPSPTPAPPQKEQP	ES(0.001)AAPAS(0.999)PAPS(1)PAPS(0.898)PT(0.102)PAPPQK	UID16414
3.31171	3.06164	2.9321	3.15483	2.95728	2.85091	2.74748	2.62796	2.4752	2.67446	T	4		___1	+	37	1.921	0.408311	C9JG41;Q9NQX7	37;37	C9JG41	Integral membrane protein 2C;CT-BRI3	ITM2C	SASAPAPASATEILLTPAREEQPPQHRSKRG	ASASAPAPASATEILLT(1)PAREEQPPQHR	UID8948
-0.10167	0.01828	0.043915	-0.14308	-0.14912	0.150097	0.115204	0.273212	0.440809	0.443687	S	3		___1	+	713	1.91652	-0.350935	P48681	713	P48681	Nestin	NES	EPLRSLEDENKEAFRSLEKENQEPLKTLEEE	EAFRS(1)LEK	UID3915
0.812466	0.72747	0.077063	0.867426	0.596657	-0.21873	-0.04644	-0.16535	0.195637	-0.21895	S	3		___3	+	229	1.91638	0.706983	Q13243	229	Q13243	Serine/arginine-rich splicing factor 5	SRSF5	RSRSRSRSRSRSKSRSVSRSPVPEKSQKRGS	S(0.451)RS(0.579)VS(0.986)RS(0.984)PVPEK	UID27067
0.812466	0.72747	0.077063	0.867426	0.596657	-0.21873	-0.04644	-0.16535	0.195637	-0.21895	S	3		___3	+	231	1.91638	0.706983	Q13243	231	Q13243	Serine/arginine-rich splicing factor 5	SRSF5	RSRSRSRSRSKSRSVSRSPVPEKSQKRGSSS	S(0.451)RS(0.579)VS(0.986)RS(0.984)PVPEK	UID27068
0.812466	0.72747	0.077063	0.867426	0.596657	-0.21873	-0.04644	-0.16535	0.195637	-0.21895	S	3		___3	+	233	1.91638	0.706983	Q13243	233	Q13243	Serine/arginine-rich splicing factor 5	SRSF5	RSRSRSRSKSRSVSRSPVPEKSQKRGSSSRS	S(0.451)RS(0.579)VS(0.986)RS(0.984)PVPEK	UID27069
0.706554	0.094961	-0.07139	1.30834	1.03082	1.91213	1.82564	1.6487	2.71319	1.96796	S	2		___1	+	192	1.91402	-1.39967	C9K0F2;C9JLX5;A0A087WZ84	192;324;324	C9K0F2		ZNF568	KEKEPECGECRKIFNSGSDLIKHQTLHESKK	IFNS(0.776)GS(0.224)DLIK	UID144
-0.15794	0.310595	0.277164	0.288567	-0.2327	-0.46024	-0.55798	-0.44533	-0.3198	-0.45461	S	3	+	___1	+	51	1.90676	0.544728	CON__Q32PI4	51	CON__Q32PI4			AHHAPEASLSKETEASSEVKPTSTQDTSQKD	ET(0.011)EAS(0.949)S(0.04)EVKPTSTQDTSQK	UID1311
6.59238	6.37494	6.60966	6.45214	6.35643	6.15224	5.79439	6.12845	5.88655	6.24606	S	2		___1	+	142	1.90525	0.435568	D6RCR4;Q16643;D6R9W4	79;142;141	D6RCR4;Q16643	Drebrin	DBN1	GAIGQRLSNGLARLSSPVLHRLRLREDENA_;GAIGQRLSNGLARLSSPVLHRLRLREDENAE	LS(0.009)S(0.991)PVLHR	UID1387
-2.7977	-2.68042	-2.40056	-2.62044	-2.39223	-2.02835	-2.40264	-2.01687	-1.9059	-1.87103	S	3		___2	+	196	1.9041	-0.533308	Q9BW71	196	Q9BW71	HIRA-interacting protein 3	HIRIP3	APGKASVSRKQAREESEESEAEPVQRTAKKV	QAREES(1)EES(1)EAEPVQR	UID18316
-2.7977	-2.68042	-2.40056	-2.62044	-2.39223	-2.02835	-2.40264	-2.01687	-1.9059	-1.87103	S	3		___2	+	199	1.9041	-0.533308	Q9BW71	199	Q9BW71	HIRA-interacting protein 3	HIRIP3	KASVSRKQAREESEESEAEPVQRTAKKVEGN	QAREES(1)EES(1)EAEPVQR	UID18317
-1.48176	-1.51449	-1.06143	-1.79219	-1.31881	-0.95263	-0.56075	-0.92123	-0.93349	-0.58433	T	3		___1	+	314	1.89693	-0.643253	P05771	314	P05771	Protein kinase C beta type	PRKCB	EELRQKFERAKISQGTKVPEEKTTNTVSKFD	IS(0.136)QGT(0.864)KVPEEK	UID9460
-2.32232	-2.49319	-2.55555	-2.18841	-2.34505	-3.20031	-3.16016	-2.88674	-2.68338	-2.70634	S	2		___1	+	545	1.89676	0.546482	Q8IZX4;P21675	545;526	Q8IZX4	Transcription initiation factor TFIID subunit 1-like;Transcription initiation factor TFIID subunit 1	TAF1L;TAF1	LEIPDEKEEATSNSPSKESKKESSLKKSRIL	EEAT(0.006)S(0.056)NS(0.046)PS(0.892)K	UID3448
-0.51916	-0.97541	-0.32966	-0.47699	-0.93802	-0.13989	0.168636	-0.06922	-0.10132	-0.07894	S	3		___1	+	541	1.89092	-0.603701	O14994;A0A0A0MR68	541;284	O14994	Synapsin-3	SYN3	SKKPAPPHPHLNKSQSLTNSLSTSDTSQRGT	S(0.155)QS(0.831)LT(0.007)NS(0.002)LS(0.001)T(0.001)S(0.001)DTSQRGTPSEDEAK	UID2481
-2.26153	-2.1894	-1.90048	-1.91705	-2.34238	-1.29085	-1.60279	-1.81311	-1.69202	-1.50474	S	2		___1	+	50	1.89065	-0.541466	Q86U44;F5H6D8;B4DTN4;B4E349	50;50;50;50	Q86U44	N6-adenosine-methyltransferase 70 kDa subunit	METTL3	LRNPEAALSPTFRSDSPVPTAPTSGGPKPST	S(0.117)DS(0.882)PVPTAPTSGGPK	UID5916
2.41704	2.75951	2.74861	2.26342	2.39622	3.01576	2.98587	3.15938	2.8771	2.92163	S	2		___1	+	936	1.88586	-0.474987	P42684	936	P42684	Abelson tyrosine-protein kinase 2	ABL2	PVLPTTHNHKVPVLISPTLKHTPADVQLIGT	VPVLIS(0.993)PT(0.007)LK	UID3731
-0.68334	-0.50223	-0.66701	-0.54913	-1.12903	-1.22531	-1.07102	-1.1874	-1.51553	-1.41397	T	2		___1	+	2580	1.86551	0.576499	E7EMZ9;E9PBC6;Q4VXL4;H0Y911	2580;2629;329;360	E7EMZ9		TACC2	PEKSSQKELEAMGLGTPSEAIEIREAAHPTD	ELEAMGLGT(0.984)PS(0.016)EAIEIR	UID9013
-0.26498	-0.34575	-0.7439	-0.0479	-0.16505	0.003458	0.370127	0.453981	0.231562	0.533358	S	4		___1	+	120	1.85964	-0.632012	Q9H9Z2	120	Q9H9Z2	Protein lin-28 homolog A	LIN28A	ESIRVTGPGGVFCIGSERRPKGKSMQKRRSK	VTGPGGVFCIGS(1)ERRPK	UID7472
-0.37834	-0.096	-0.14138	-0.32927	0.005379	0.529192	0.234619	-0.01363	0.432562	0.344002	S	2		___1	+	327	1.85579	-0.49327	C9JWC4;Q8NCD3	327;412	C9JWC4	Holliday junction recognition protein	HJURP	NLDEENRFRTLKWLISPVKIVSRPTIRQGHG	WLIS(1)PVK	UID1245
-3.29498	-3.39221	-3.00533	-2.50397	-2.56354	-3.48531	-3.92728	-4.06852	-4.05122	-3.69808	S	3		___1	+	1036	1.85554	0.894079	A0A0J9YX88;E9PJ24;B7ZM65;F8WEF5;A0A0J9YYB5;A0A0J9YWD5;Q9P1Y6	1036;1032;1032;1034;1034;1035;1036	A0A0J9YX88	PHD and RING finger domain-containing protein 1	PHRF1	TRSESRDRSSRSASPSVGEERPRRQRSKAKS	S(0.105)AS(0.37)PS(0.525)VGEERPR	UID592
-1.72298	-1.95249	-1.70901	-1.93543	-1.83241	-1.31434	-1.15158	-1.61005	-1.33533	-1.60361	S	4		___1	+	1263	1.85014	-0.427481	P11137	1263	P11137	Microtubule-associated protein 2	MAP2	LLFRSDTLQITDLGVSGAREEFVETCPSEHK	S(0.011)DT(0.048)LQIT(0.104)DLGVS(0.655)GAREEFVET(0.152)CPS(0.03)EHK	UID3219
0.244019	0.185167	0.003721	0.193712	0.343428	0.683241	0.678841	0.314461	0.716011	0.931204	T	2		___2	+	111	1.84404	-0.470742	E9PNK6;J3KNE7;Q16890;E9PPQ1	111;111;111;111	E9PNK6	Tumor protein D53	TPD52L1	YKKTHETLSHAGQKATAAFSNVGTAISKKFG	AT(0.976)AAFS(0.997)NVGT(0.028)AISKK	UID20274
0.244019	0.185167	0.003721	0.193712	0.343428	0.683241	0.678841	0.314461	0.716011	0.931204	S	2		___2	+	115	1.84404	-0.470742	E9PNK6;J3KNE7;Q16890;E9PPQ1	115;115;115;115	E9PNK6	Tumor protein D53	TPD52L1	HETLSHAGQKATAAFSNVGTAISKKFGDMSY	AT(0.976)AAFS(0.997)NVGT(0.028)AISKK	UID12864
-1.60135	-1.72852	-1.47369	-1.66574	-1.16118	-2.35312	-2.36574	-1.77173	-2.09338	-2.1034	S	3		___2	+	1303	1.84005	0.611379	O15069	1303	O15069	NAC-alpha domain-containing protein 1	NACAD	TQPLGTGPRVSLSPHSPLLSPKVASMDAKDL	VSLS(0.001)PHS(0.999)PLLSPK	UID13674
-1.60135	-1.72852	-1.47369	-1.66574	-1.16118	-2.35312	-2.36574	-1.77173	-2.09338	-2.1034	S	3		___2	+	1307	1.84005	0.611379	O15069	1307	O15069	NAC-alpha domain-containing protein 1	NACAD	GTGPRVSLSPHSPLLSPKVASMDAKDLALQI	VSLS(0.013)PHS(0.987)PLLS(1)PK	UID13675
0.30094	0.21475	-0.15877	0.326302	0.176569	-0.29488	-0.24062	-0.40497	-0.10592	-0.17584	S	3	+	___1	+	138	1.83663	0.416402	CON__P12763;P02765	138;138	CON__P12763	Alpha-2-HS-glycoprotein;Alpha-2-HS-glycoprotein chain A;Alpha-2-HS-glycoprotein chain B	AHSG	GQFSVLFTKCDSSPDSAEDVRKLCPDCPLLA	CDSSPDS(1)AEDVRK	UID1310
-0.32461	-0.13115	-0.23317	0.156254	0.044394	0.198862	0.279495	0.375994	0.676437	0.588064	S	2		___1	+	252	1.83572	-0.521428	B7Z645;O43390;B4DT28;O60506	151;252;113;249	B7Z645;O43390;O60506	Heterogeneous nuclear ribonucleoprotein R;Heterogeneous nuclear ribonucleoprotein Q	SYNCRIP;HNRNPR	IGVCISVANNRLFVGSIPKSKTKEQILEEFS;LGVCISVANNRLFVGSIPKNKTKENILEEFS	LFVGS(1)IPK	UID1128
-0.90186	-0.6618	-0.66344	-0.77455	-0.7983	-0.65025	-0.25835	-0.23087	-0.45906	-0.39132	S	4		___1	+	205	1.8297	-0.36202	P67870;Q5SRQ6	205;224	P67870	Casein kinase II subunit beta	CSNK2B	FKIHPMAYQLQLQAASNFKSPVKTIR_____	IHPMAY(0.004)QLQLQAAS(0.54)NFKS(0.456)PVK	UID4167
-1.70579	-1.50438	-1.37264	-2.20572	-1.60245	-1.02374	-0.90067	-1.15286	-1.1412	-1.10104	T	3		___1	+	143	1.82346	-0.614292	P50749	143	P50749	Ras association domain-containing protein 2	RASSF2	RGLKPLQEDTPQLMRTRSDVGVRRRGNVRTP	T(0.892)RS(0.108)DVGVRR	UID9759
0.932108	0.438265	0.581919	0.552504	0.695822	1.03023	1.11848	1.01061	0.902136	0.990269	S	3		___1	+	1217	1.82243	-0.370221	A0A1B0GU24;Q9HCJ0	1217;1010	A0A1B0GU24	Trinucleotide repeat-containing gene 6C protein	TNRC6C	MAAKPLGCRPPISKESSVDRPTFLDKLTLSF	ES(0.548)S(0.452)VDRPTFLDK	UID721
-0.27543	-0.26301	-0.44241	-0.16302	-0.27617	-0.64249	-0.69138	-0.97109	-0.69532	-0.4224	S	3		___1	+	317	1.81985	0.40053	Q9P0K7	317	Q9P0K7	Ankycorbin	RAI14	KESVFFAEPPFKAEISSIRENKDRLSDSTTG	AEIS(0.5)S(0.5)IRENK	UID7772
-0.48539	-0.0888	-0.52558	-0.61792	-0.6257	-1.02103	-1.18869	-1.44507	-0.99457	-0.76039	S	3		___1	+	263	1.81965	0.613273	O15439	263	O15439	Multidrug resistance-associated protein 4	ABCC4	LPLQSCFGKLFSSLRSKTATFTDARIRTMNE	LFS(0.002)S(0.491)LRS(0.507)K	UID2563
3.56318	3.97705	3.9725	4.18307	3.50846	2.96103	3.16737	3.44131	3.22956	3.30017	S	2		___1	+	116	1.81695	0.620965	P22466	116	P22466	Galanin peptides;Galanin;Galanin message-associated peptide	GAL	EAGALDRLLDLPAAASSEDIERS________	LLDLPAAAS(0.983)S(0.017)EDIERS	UID3472
-1.82212	-1.51992	-1.81498	-1.80422	-1.43957	-2.50715	-2.28904	-2.1376	-2.58249	-1.90468	S	2		___1	+	673	1.81584	0.604029	Q9Y3T9	673	Q9Y3T9	Nucleolar complex protein 2 homolog	NOC2L	DEDRKQFKDLFDLNSSEEDDTEGFSERGILR	DLFDLNS(1)S(1)EEDDTEGFSER	UID8474
-2.49194	-3.06367	-2.60841	-2.6179	-2.81076	-2.30569	-2.35613	-2.32986	-2.06827	-2.24347	S	3		___1	+	69	1.81359	-0.457853	Q15014;Q5JXX2;Q5JXX1	69;69;69	Q15014	Mortality factor 4-like protein 2	MORF4L2	ALPGRWGGRSAENPPSGSVRKTRKNKQKTPG	SAENPPS(0.5)GS(0.5)VRK	UID5016
-2.49194	-3.06367	-2.60841	-2.6179	-2.81076	-2.30569	-2.35613	-2.32986	-2.06827	-2.24347	S	3		___1	+	71	1.81359	-0.457853	Q15014;Q5JXX2;Q5JXX1	71;71;71	Q15014	Mortality factor 4-like protein 2	MORF4L2	PGRWGGRSAENPPSGSVRKTRKNKQKTPGNG	SAENPPS(0.5)GS(0.5)VRK	UID5017
-2.97474	-3.26764	-3.25256	-3.53905	-3.32022	-2.84964	-2.84213	-2.95089	-2.79659	-2.96737	S	3		___1	+	348	1.81288	-0.38952	Q08499;A0A087WSZ7;A0A1B0GW84;D6RHE0	348;217;238;46	Q08499	cAMP-specific 3',5'-cyclic phosphodiesterase 4D	PDE4D	ISNTFLDKQHEVEIPSPTQKEKEKKKRPMSQ	QHEVEIPS(0.964)PT(0.036)QK	UID4518
1.44248	1.39988	1.23689	1.39779	1.0726	1.03434	0.904568	0.538902	0.945833	0.915932	S	2		___1	+	2013	1.80285	0.442014	H7C1M2;H7C2G8;P18583	1008;74;2013	H7C1M2;P18583	Protein SON	SON	RRRSRSVVRRRSFSISPVRLRRSRTPLRRRF	SFSIS(1)PVR	UID2188
-2.08465	-2.1724	-1.88654	-2.01487	-1.9477	-2.74901	-2.81055	-2.44332	-2.52228	-2.15361	S	2		___1	+	1424	1.80272	0.514524	Q02880	1424	Q02880	DNA topoisomerase 2-beta	TOP2B	EFVPSDGLDKDEYTFSPGKSKATPEKSLHDK	DEYT(0.015)FS(0.984)PGK	UID4398
-0.17087	-0.15411	0.047401	-0.07237	0.041969	0.434813	0.577841	0.353539	0.461027	1.24741	S	3		___1	+	247	1.79619	-0.676521	Q9UNF1;Q5H909	247;229	Q9UNF1	Melanoma-associated antigen D2	MAGED2	TRLAAWARRALLSLRSPKARRGKARRRAAKL	ALLSLRS(1)PK	UID8148
-1.78262	-1.52379	-1.69759	-1.93353	-1.86417	-1.27281	-1.35665	-1.15567	-1.57144	-1.44377	S	2		___1	+	365	1.78525	-0.400272	Q8NG27	365	Q8NG27	E3 ubiquitin-protein ligase Praja-1	PJA1	FWTHSDDYYKYCDEDSDSDKEWIAALRRKYR	YCDEDS(1)DSDK	UID6366
0.453716	0.679792	0.474943	0.803513	0.361034	0.291405	0.09617	-0.04483	0.268877	0.141073	S	4		___1	+	422	1.78322	0.404061	Q92769	422	Q92769	Histone deacetylase 2	HDAC2	SIRASDKRIACDEEFSDSEDEGEGGRRNVAD	RIACDEEFS(1)DS(1)EDEGEGGRR	UID6626
1.05854	0.644653	0.407177	1.18598	1.28567	1.82877	1.45194	1.50275	2.13862	1.7988	S	4		___1	+	63	1.77959	-0.827771	Q01105;A0A0C4DFV9	63;39	Q01105	Protein SET	SET	IDEVQNEIDRLNEQASEEILKVEQKYNKLRQ	EQQEAIEHIDEVQNEIDRLNEQAS(1)EEILK	UID4260
1.77325	1.56403	1.89701	1.63243	1.95192	2.55686	2.30089	2.27181	2.19379	1.93892	T	3		___3	+	1780	1.77106	-0.488725	P11137	1780	P11137	Microtubule-associated protein 2	MAP2	REHAKARVDHGAEIITQSPGRSSVASPRRLS	ARVDHGAEIIT(0.904)QS(0.085)PGRS(0.133)S(0.501)VAS(0.377)PR	UID31834
-0.83858	-0.80244	-1.22235	-0.71358	-0.96289	-1.31893	-1.23178	-1.29888	-1.63653	-1.7818	S	2		___1	+	703	1.76219	0.545616	Q16620;B7Z7U4;H0YM90;A0A0D9SFP6;Q16288;R4GMR8	703;608;698;706;706;103	Q16620	BDNF/NT-3 growth factors receptor;Tyrosine-protein kinase receptor;NT-3 growth factor receptor	NTRK2;NTRK3	LLVKIGDFGMSRDVYSTDYYRVGGHTMLPIR	DVYS(0.917)T(0.083)DYYR	UID5176
-3.59121	-3.54257	-3.64511	-4.11164	-3.60553	-4.00842	-4.52972	-4.40434	-4.14334	-4.16687	Y	3		___2	+	131	1.76129	0.551327	Q9UKR8	131	Q9UKR8	Tetraspanin-16	TSPAN16	GDVALEHTFVTLRKNYRGYNEPDDYSTQWNL	KNY(1)RGY(1)NEPDDYSTQWNLVMEK	UID22334
-3.59121	-3.54257	-3.64511	-4.11164	-3.60553	-4.00842	-4.52972	-4.40434	-4.14334	-4.16687	Y	3		___2	+	134	1.76129	0.551327	Q9UKR8	134	Q9UKR8	Tetraspanin-16	TSPAN16	ALEHTFVTLRKNYRGYNEPDDYSTQWNLVME	KNY(1)RGY(1)NEPDDYSTQWNLVMEK	UID22335
-0.7536	-0.87898	-0.63076	-0.498	-0.65227	-0.49604	-0.29401	-0.02957	-0.39028	-0.21179	T	3		___1	+	408	1.75972	-0.398384	Q15276;I3L456	408;95	Q15276	Rab GTPase-binding effector protein 1	RABEP1	SDNDMFKDGLRRAQSTDSLGTSGSLQSKALG	RAQS(0.316)T(0.608)DS(0.076)LGTSGSLQSK	UID10057
1.75132	1.83273	1.48112	1.89365	1.56968	1.91944	2.11113	1.98328	2.16074	2.17254	S	2		___1	+	172	1.75946	-0.363726	Q5JP53;P07437;Q5ST81;P68371	154;172;100;172	Q5JP53;P68371	Tubulin beta chain;Tubulin beta-4B chain	TUBB;TUBB4B	EEYPDRIMNTFSVVPSPKVSDTVVEPYNATL	IMNTFS(0.002)VVPS(0.998)PK	UID3122
0.904865	0.316809	0.786478	0.688042	0.67399	1.24018	1.13964	1.21822	0.991808	0.981585	S	3		___1	+	101	1.75938	-0.440251	Q01130;J3KP15;J3QL05	101;101;101	Q01130	Serine/arginine-rich splicing factor 2	SRSF2	RVQMARYGRPPDSHHSRRGPPPRRYGGGGYG	YGRPPDS(0.011)HHS(0.989)R	UID4269
-0.28738	-0.63892	-0.16251	-0.55018	-0.20111	0.131475	0.001894	0.270058	-0.11932	0.166414	S	2		___1	+	167	1.75919	-0.458123	Q9GZU8;H3BU93;H3BNK9	167;90;67	Q9GZU8	Protein FAM192A	FAM192A	LLAGAVKHKSSESGNSVKRLKPDPEPDDKNQ	S(0.002)S(0.003)ES(0.002)GNS(0.992)VK	UID7271
0.367401	0.474998	0.693632	0.317818	0.304686	0.948956	0.671873	1.03891	0.827154	0.672192	S	3		___2	+	223	1.75285	-0.400111	K7ERD8;K7EL66;Q15555	180;129;223	K7ERD8;Q15555	Microtubule-associated protein RP/EB family member 2	MAPRE2	SSPAAKPGSTPSRPSSAKRASSSGSASKSD_;SSPAAKPGSTPSRPSSAKRASSSGSASKSDK	PGS(0.087)T(0.095)PS(0.819)RPS(0.162)S(0.837)AK	UID13496
-1.17042	-1.60053	-1.46682	-1.90844	-1.65811	-0.92168	-0.63169	-0.76157	-1.29512	-0.98564	S	3		___1	+	395	1.74951	-0.641725	A0A0U1RQI6;E7ERI8;B3KR06;E7ENG2;E7EW49;J3KR49;O75122	395;622;395;399;623;389;389	A0A0U1RQI6;E7EW49;J3KR49	CLIP-associating protein 2	CLASP2	VNAAAGAKAHHAAGQSVRSGRLGAGALNAGS	AHHAAGQS(1)VR	UID611
2.14126	2.15912	2.03657	1.88174	1.83067	1.46093	1.67243	1.47754	1.88944	1.53613	S	3		___1	+	310	1.74645	0.402579	J3KTL2;Q07955;J3KSR8;M0R088;P62995;H7BXF3;H7C2L4;Q13595;Q8IYB3	227;227;122;271;284;123;103;278;310	J3KTL2;M0R088;P62995;Q13595;Q8IYB3	Serine/arginine-rich splicing factor 1;Transformer-2 protein homolog beta;Transformer-2 protein homolog alpha;Serine/arginine repetitive matrix protein 1	SRSF1;SRRM1;TRA2B;TRA2A	HTRPRRRHRSRSRSYSPRRRPSPRRRPSPRR;PYYSRYRSRSRSRSYSPRRY___________;RSRSRSRSNSRSRSYSPRRSRGSPRYSPRHS;YSRGGYRSRSRSRSYSPRRY___________	SRSYS(1)PR	UID2281
2.12654	2.30736	1.82431	2.16528	1.80333	1.46854	1.43615	1.30289	1.7857	1.68045	S	2		___2	+	1620	1.74293	0.510619	Q9UQ35	1620	Q9UQ35	Serine/arginine repetitive matrix protein 2	SRRM2	KDKPRAAPRAQSGSDSSPEPKAPAPRALPRR	AQSGS(0.005)DS(0.997)S(0.998)PEPK	UID19375
-1.6254	-1.54568	-1.43662	-1.78619	-1.97793	-1.37923	-1.1266	-1.28771	-1.32121	-1.01322	S	4		___1	+	263	1.73774	-0.448767	P06733	263	P06733	Alpha-enolase	ENO1	ASEFFRSGKYDLDFKSPDDPSRYISPDQLAD	S(0.049)GKY(0.002)DLDFKS(0.946)PDDPS(0.003)R	UID3073
-0.26636	0.097982	-0.43216	-0.11506	-0.00395	-0.36537	-0.58122	-0.60611	-0.70326	-0.56174	S	4		___2	+	209	1.73647	0.419631	A9Z1X7;M0R088;Q8IYB3;E9PCT1	209;170;209;209	A9Z1X7;M0R088;Q8IYB3	Serine/arginine repetitive matrix protein 1	SRRM1	KRSHSRSPRHRTKSRSPSPAPEKKEKTPELP	S(1)RS(1)PS(1)PAPEKK	UID12207
-0.99012	-0.8433	-1.44959	-2.09836	-1.25468	-2.25363	-2.52465	-2.7141	-2.14544	-1.94968	S	4		___2	+	192	1.73284	0.990293	Q13247	192	Q13247	Serine/arginine-rich splicing factor 6	SRSF6	RLIEDKPRTSHRRSYSGSRSRSRSRRRSRSR	T(0.013)S(0.015)HRRS(0.972)Y(0.001)S(0.992)GS(0.007)R	UID15905
1.40335	1.45106	0.722813	1.23316	1.08882	0.529364	0.75889	0.542419	0.662828	0.743057	S	4		___2	+	238	1.7234	0.532528	J3KTL2;Q07955;J3KSR8	238;238;133	J3KTL2	Serine/arginine-rich splicing factor 1	SRSF1	SRSYSPRRSRGSPRYSPRHSRSRSHISEEMD	S(0.373)RGS(0.627)PRY(0.001)S(0.999)PR	UID13450
1.83032	1.54375	1.56386	1.60616	1.45085	1.35627	0.950195	1.40522	0.996933	1.16434	S	2		___2	+	339	1.72303	0.424397	P46821;D6RA32;D6RA40	339;356;213	P46821	Microtubule-associated protein 1B;MAP1B heavy chain;MAP1 light chain LC1	MAP1B	LQRKIAELEEEQSQGSTTNSDWMKNLISPDL	IAELEEEQSQGS(0.974)T(0.021)T(0.005)NSDWMK	UID15000
2.18174	2.39351	2.37457	2.22372	2.03583	1.87694	1.7659	1.58107	2.09726	1.85771	S	3		___1	+	234	1.72234	0.406097	J3KTL2;Q07955;J3KSR8	234;234;129	J3KTL2	Serine/arginine-rich splicing factor 1	SRSF1	SNSRSRSYSPRRSRGSPRYSPRHSRSRSHIS	S(0.057)RGS(0.942)PRYS(0.001)PR	UID2277
-3.80207	-3.98641	-3.93869	-3.6767	-3.72505	-2.64672	-3.42879	-3.34447	-3.46564	-3.16755	S	2		___1	+	380	1.72193	-0.615153	O60285;F8VZ96	380;95	O60285	NUAK family SNF1-like kinase 1	NUAK1	QRSLKKSKKENDFAQSGQDAVPESPSKLSSK	ENDFAQS(0.543)GQDAVPES(0.377)PS(0.08)K	UID2668
-3.64359	-3.27577	-3.70898	-3.24848	-3.68614	-3.91371	-4.09982	-4.06771	-3.89947	-3.80317	S	2		___1	+	250	1.7191	0.444184	Q6ZU65;H7C4P8;C9J6Y5	250;19;73	Q6ZU65	Ubinuclein-2	UBN2	GGFYINTGTLQFRQASDTEEDDITDNQKHKP	QAS(0.981)DT(0.019)EEDDITDNQK	UID5765
1.2209	1.05287	0.726156	0.998692	1.15341	0.467649	0.611008	0.025242	0.485447	0.747068	S	3		___1	+	63	1.71734	0.563124	Q8IZ40	63	Q8IZ40	REST corepressor 2	RCOR2	VGTNYQAVIPECKPESPARYSNKELKGMLVW	VGTNYQAVIPECKPES(1)PAR	UID6096
-1.00328	-1.55985	-1.4472	-1.15413	-1.44898	-1.84332	-1.85509	-1.86651	-1.53951	-2.08293	S	2		___2	+	565	1.71635	0.514784	Q9H2G2	565	Q9H2G2	STE20-like serine/threonine-protein kinase	SLK	GTCEAADVAQKVDEDSAEDTQSNDGKEVVEV	VDEDS(1)AEDTQSNDGK	UID18525
-0.15074	0.091934	0.026358	-0.0169	-0.32324	-0.58568	-0.23142	-0.40079	-0.76288	-0.57953	T	3		___2	+	535	1.6985	0.437541	A0A0A0MRA8;A0A0J9YW26;A0A0A0MSA4	535;99;393	A0A0A0MRA8;A0A0A0MSA4		EPB41L3	KTDSERTDTAADGETTATESDQEEDAELKAQ	T(0.001)DS(0.003)ERT(0.003)DT(0.023)AADGET(0.706)T(0.732)AT(0.749)ES(0.783)DQEEDAELK	UID19857
-1.82412	-1.9848	-1.51147	-1.92446	-1.88543	-2.39661	-2.40715	-1.99579	-2.13511	-2.41935	T	3		___1	+	203	1.68381	0.444748	B7ZM87;O75044;A0A075B7B5;A0A286YEY3;P0DMP2;E9PDX4;A0A087WW56	203;203;203;203;203;50;50	B7ZM87	SLIT-ROBO Rho GTPase-activating protein 2;SLIT-ROBO Rho GTPase-activating protein 2B	SRGAP2;SRGAP2B	EEKQIGKSVKQEDRQTPRSPDSTANVRIEEK	QEDRQT(0.932)PRS(0.067)PDS(0.001)T(0.001)ANVR	UID8932
-2.66926	-2.89083	-2.41652	-2.99102	-2.65894	-2.19254	-2.16365	-2.21266	-2.41137	-2.46954	S	3		___1	+	694	1.67513	-0.435362	Q8WXD9	694	Q8WXD9	Caskin-1	CASKIN1	SSHLPPTPRATTRQDSSLGGRARHMSSSQEL	ATT(0.001)RQDS(0.786)S(0.213)LGGR	UID6536
0.685053	0.914007	1.12951	0.688042	0.962044	1.36234	1.42005	1.32926	1.04318	1.21268	S	3		___1	+	14	1.6722	-0.397771	Q5XPI4;C9JS59;F8WB91;C9JN91	14;14;14;14	Q5XPI4	E3 ubiquitin-protein ligase RNF123	RNF123	__MASKGAGMSFSRKSYRLTSDAEKSRVTGI	S(0.996)Y(0.004)RLTSDAEK	UID5559
1.2064	0.814119	0.894873	0.560184	0.702217	0.466217	0.497017	0.377642	0.440708	0.329872	S	3		___1	+	157	1.67007	0.413267	Q9NSC5;M0R2U7;M0R1B8	157;157;52	Q9NSC5	Homer protein homolog 3	HOMER3	PLVSANGPGEEKLFRSQSADAPGPTERERLK	S(0.5)QS(0.5)ADAPGPTERER	UID7639
-1.31971	-1.42645	-1.38524	-1.125	-1.43637	-0.87847	-0.95857	-1.23871	-1.05834	-0.78258	S	4		___1	+	609	1.66669	-0.355218	F5H4N6;Q9Y3R0;F5H4P8;F5H4Q7;H0YFK8	609;661;553;501;476	F5H4N6	Glutamate receptor-interacting protein 1	GRIP1	CEDLVKLKIRKDEDNSDEQESSGAIIYTVEL	IRKDEDNS(0.999)DEQES(0.001)SGAIIYTVELK	UID1743
-2.57402	-2.25351	-2.33121	-2.18221	-2.15218	-1.57525	-1.98174	-2.05934	-1.94752	-1.86815	S	2		___1	+	1012	1.66564	-0.412226	P11137	1012	P11137	Microtubule-associated protein 2	MAP2	EQALAKDLSIPTDASSEKAEKGLSSVPEIAE	DLS(0.001)IPT(0.032)DAS(0.223)S(0.744)EK	UID3198
-1.28637	-1.90612	-1.63798	-1.55131	-1.47454	-1.89138	-2.44031	-1.91693	-2.06206	-2.42525	S	5		___1	+	731	1.66422	0.575923	Q9P244	731	Q9P244	Leucine-rich repeat and fibronectin type III domain-containing protein 1	LRFN1	SHSYPRRARRTKRHRSTPHLDGAGGGAAGED	RHRS(0.5)T(0.5)PHLDGAGGGAAGEDGDLGLGSAR	UID7828
-1.28637	-1.90612	-1.63798	-1.55131	-1.47454	-1.89138	-2.44031	-1.91693	-2.06206	-2.42525	T	5		___1	+	732	1.66422	0.575923	Q9P244	732	Q9P244	Leucine-rich repeat and fibronectin type III domain-containing protein 1	LRFN1	HSYPRRARRTKRHRSTPHLDGAGGGAAGEDG	RHRS(0.5)T(0.5)PHLDGAGGGAAGEDGDLGLGSAR	UID10747
-0.89927	-1.13787	-0.94578	-0.39712	-0.63674	-1.43968	-1.08314	-1.63896	-1.46298	-1.29884	S	4		___1	+	424	1.66363	0.581361	Q92769	424	Q92769	Histone deacetylase 2	HDAC2	RASDKRIACDEEFSDSEDEGEGGRRNVADHK	RIACDEEFS(1)DS(1)EDEGEGGRR	UID6627
-1.85222	-1.8337	-2.11472	-1.6347	-1.62822	-2.26941	-2.23387	-2.4339	-2.23669	-1.98313	S	3		___1	+	223	1.66237	0.418686	F8W0Q9;F8WF16;B7Z8L1;Q8NEY8;F8W6A0	223;138;150;205;85	F8W0Q9	Periphilin-1	PPHLN1	DKERPVQSLKTSRDTSPSSGSAVSSSKVLDK	T(0.016)S(0.016)RDT(0.093)S(0.708)PS(0.052)S(0.052)GS(0.052)AVS(0.005)S(0.006)S(0.001)K	UID1829
3.01615	3.27355	3.47272	2.5682	2.8996	3.6106	3.53485	3.68614	3.6549	3.61597	S	3		___1	+	500	1.65922	-0.574446	Q53F19	500	Q53F19	Uncharacterized protein C17orf85	C17orf85	STKSDIRQRLGKRPHSPEKAFSSNPVVRREP	RPHS(1)PEK	UID5309
-0.14584	0.001404	-0.27635	-0.12069	0.158546	-0.96856	-0.65994	-0.46888	-0.51539	-0.27118	S	4		___1	+	1461	1.65912	0.500205	Q9P2F8	1461	Q9P2F8	Signal-induced proliferation-associated 1-like protein 2	SIPA1L2	HVLSKEDFLKLMLPDSPLVEEGRRKFSFYGN	LMLPDS(1)PLVEEGRRK	UID7870
1.80792	2.06053	2.17208	1.78184	1.73651	2.26756	2.35053	2.45287	2.12686	2.20639	S	3		___2	+	219	1.63642	-0.369065	K7ERD8;K7EL66;Q15555	176;125;219	K7ERD8;Q15555	Microtubule-associated protein RP/EB family member 2	MAPRE2	GAAKSSPAAKPGSTPSRPSSAKRASSSGSAS	PGS(0.087)T(0.095)PS(0.819)RPS(0.162)S(0.837)AK	UID13494
0.612148	0.089825	-0.01187	0.990671	0.449551	0.980074	1.12197	0.991886	1.35788	1.15101	S	2		___1	+	177	1.63542	-0.694498	Q09666	177	Q09666	Neuroblast differentiation-associated protein AHNAK	AHNAK	VDVTGREGAKDIDISSPEFKIKIPRHELTEI	DIDIS(0.03)S(0.97)PEFK	UID4557
-0.99501	-0.83531	-0.81643	-1.11748	-0.57562	-0.44346	-0.40842	-0.24053	-0.72117	-0.19587	S	3		___1	+	155	1.6335	-0.466077	Q8IX90	155	Q8IX90	Spindle and kinetochore-associated protein 3	SKA3	DPPVASSCISEKSPRSPQLSDFGLERYIVSQ	S(0.061)PRS(0.939)PQLSDFGLER	UID6047
-3.06527	-3.17417	-3.17961	-3.56753	-3.22141	-2.74312	-3.07508	-2.65648	-2.67041	-2.94698	T	2		___2	+	232	1.62804	-0.423184	Q14CS0	232	Q14CS0	UBX domain-containing protein 2B	UBXN2B	GEGQKLGSLTPEIVSTPSSPEEEDKSILNAV	LGSLTPEIVS(0.112)T(0.857)PS(0.015)S(0.015)PEEEDK	UID21214
-3.06527	-3.17417	-3.17961	-3.56753	-3.22141	-2.74312	-3.07508	-2.65648	-2.67041	-2.94698	S	2		___2	+	235	1.62804	-0.423184	Q14CS0	235	Q14CS0	UBX domain-containing protein 2B	UBXN2B	QKLGSLTPEIVSTPSSPEEEDKSILNAVVLI	LGSLTPEIVS(0.5)T(0.5)PS(0.5)S(0.5)PEEEDK	UID16184
2.19834	1.90736	1.88534	2.18477	2.18428	1.64132	1.10081	1.63451	1.74591	1.74545	T	3		___1	+	730	1.62338	0.49842	Q7Z460	730	Q7Z460	CLIP-associating protein 1	CLASP1	EKRSKIPRSQGCSRETSPNRIGLARSSRIPR	ET(0.551)S(0.449)PNRIGLAR	UID10301
-0.38146	-0.33748	-0.46598	-0.69156	-0.93596	-0.07775	-0.18344	-0.16455	-0.24718	-0.09833	S	2		___1	+	162	1.61579	-0.408238	E7EUA2;A6NHU9;H0Y7S5;Q9UPX8	162;163;162;372	E7EUA2;Q9UPX8	SH3 and multiple ankyrin repeat domains protein 2	SHANK2	PPKRAPTTALTLRSKSMTSELEELVDKASVR;PPKRAPTTALTLRSKSMTSELEELVDKDKPE	S(0.981)MT(0.007)S(0.012)ELEELVDK	UID897
0.572367	-0.01482	0.747055	0.283257	0.539474	1.25368	1.32108	0.828163	0.876856	0.855608	S	3		___1	+	24	1.61507	-0.601609	Q9Y2I8;E7EQ49;A0A087WTQ2	24;24;24	Q9Y2I8	WD repeat-containing protein 37	WDR37	STARQTKQKRKSHSLSIRRTNSSEQERTGLP	SHSLS(1)IRR	UID8412
0.042946	-0.09528	0.028627	-0.14121	-0.32893	-0.74905	-0.4326	-0.25452	-0.9472	-0.55115	S	3		___1	+	287	1.61503	0.488137	P08138	287	P08138	Tumor necrosis factor receptor superfamily member 16	NGFR	FKRWNSCKQNKQGANSRPVNQTPPPEGEKLH	QGANS(0.5)RPVNQT(0.5)PPPEGEK	UID3138
1.19714	1.37048	1.00545	1.28569	1.1533	0.845245	0.692532	0.420412	1.01369	0.91696	S	4		___1	+	1866	1.61196	0.424644	Q9UQ35	1866	Q9UQ35	Serine/arginine repetitive matrix protein 2	SRRM2	RSRSRTSPAPWKRSRSRASPATHRRSRSRTP	S(0.838)RAS(0.162)PATHRR	UID8293
0.077278	-0.20354	-0.39072	0.505924	0.254332	0.788879	0.559	0.505346	1.35575	0.906374	S	4		___1	+	633	1.60932	-0.774416	P29322	633	P29322	Ephrin type-A receptor 8	EPHA8	EPGRAGRSFTREIEASRIHIEKIIGSGDSGE	EIEAS(1)RIHIEK	UID3546
1.18881	1.28495	1.10296	1.30014	0.850855	1.39812	1.62066	1.71449	1.35586	1.49019	S	3		___1	+	426	1.60227	-0.370323	J3KMY8;O60242	426;1220	J3KMY8	Brain-specific angiogenesis inhibitor 3	ADGRB3;BAI3	GPCRAATITGTLSRISLNDDEEEKGTNPEGL	AATITGT(0.006)LS(0.006)RIS(0.988)LNDDEEEK	UID2230
-0.6463	-0.42097	-0.96971	-0.33897	-1.03833	-1.61599	-1.28125	-1.44724	-1.15144	-1.00775	S	3		___1	+	954	1.60069	0.617879	Q9UQ35;I3L4D8;I3L182	954;954;858	Q9UQ35	Serine/arginine repetitive matrix protein 2	SRRM2	SRVTSRTTPRRSRSVSPCSNVESRLLPRYSH	S(0.781)RS(0.221)VS(0.978)PCS(0.004)NVES(0.017)R	UID8318
0.062248	0.227999	0.237494	-0.08358	0.101374	-0.38825	-0.46117	-0.0805	-1.18457	-0.87437	S	3		___2	+	37	1.59951	0.706879	Q5VWJ9	37	Q5VWJ9	Sorting nexin-30	SNX30	HPLAGSSSEEAVGGDSTPSPDLLMARSFGDK	DMPHPLAGS(0.098)S(0.098)S(0.098)EEAVGGDS(0.568)T(0.568)PS(0.568)PDLLMAR	UID16714
0.062248	0.227999	0.237494	-0.08358	0.101374	-0.38825	-0.46117	-0.0805	-1.18457	-0.87437	T	3		___2	+	38	1.59951	0.706879	Q5VWJ9	38	Q5VWJ9	Sorting nexin-30	SNX30	PLAGSSSEEAVGGDSTPSPDLLMARSFGDKD	DMPHPLAGS(0.098)S(0.098)S(0.098)EEAVGGDS(0.568)T(0.568)PS(0.568)PDLLMAR	UID21357
0.062248	0.227999	0.237494	-0.08358	0.101374	-0.38825	-0.46117	-0.0805	-1.18457	-0.87437	S	3		___2	+	40	1.59951	0.706879	Q5VWJ9	40	Q5VWJ9	Sorting nexin-30	SNX30	AGSSSEEAVGGDSTPSPDLLMARSFGDKDLI	DMPHPLAGS(0.316)S(0.333)S(0.352)EEAVGGDS(0.509)T(0.509)PS(0.981)PDLLMAR	UID16715
0.434902	0.473886	0.908834	0.557566	0.659002	0.965454	1.08433	1.00261	0.738218	1.10269	S	4		___1	+	713	1.59485	-0.371822	A0A0G2JQJ7;A0A0G2JPD5;P10636;A0A0G2JS76;A0A0G2JMX7;I3L170	713;713;713;731;731;296	A0A0G2JQJ7	Microtubule-associated protein tau;Microtubule-associated protein	MAPT	NAKAKTDHGAEIVYKSPVVSGDTSPRHLSNV	TDHGAEIVYKS(1)PVVS(0.239)GDT(0.413)S(0.348)PR	UID556
-2.30449	-2.06338	-2.83035	-2.40493	-2.20459	-2.60858	-2.81047	-2.99101	-3.06725	-3.03625	T	2		___3	+	456	1.59242	0.541164	A0A286YFF8;Q7Z3U7;F8VZV1	456;456;456	A0A286YFF8	Protein MON2 homolog	MON2	LLPAFEYRGTWIPILTITVQGSAKATYLEML	GT(0.018)WIPILT(0.982)IT(1)VQGS(1)AK	UID31198
-2.30449	-2.06338	-2.83035	-2.40493	-2.20459	-2.60858	-2.81047	-2.99101	-3.06725	-3.03625	T	2		___3	+	458	1.59242	0.541164	A0A286YFF8;Q7Z3U7;F8VZV1	458;458;458	A0A286YFF8	Protein MON2 homolog	MON2	PAFEYRGTWIPILTITVQGSAKATYLEMLDK	GT(0.018)WIPILT(0.982)IT(1)VQGS(1)AK	UID31199
-0.88019	-1.24177	-1.10162	-0.99384	-1.4121	-1.86956	-1.4301	-1.47086	-1.40616	-1.76698	T	2		___1	+	569	1.59019	0.462828	Q9H2G2	569	Q9H2G2	STE20-like serine/threonine-protein kinase	SLK	AADVAQKVDEDSAEDTQSNDGKEVVEVGQKL	VDEDS(1)AEDT(0.644)QS(0.356)NDGK	UID10638
-0.30793	-0.37705	-0.73011	-0.2996	-0.19696	-0.76001	-0.60744	-1.12904	-0.80059	-0.78126	S	3		___2	+	141	1.58792	0.433338	O75494;Q5JRI1	141;141	O75494	Serine/arginine-rich splicing factor 10	SRSF10	RRRSRSRSFDYNYRRSYSPRNSRPTGRPRRS	SFDY(0.001)NY(0.033)RRS(0.675)Y(0.614)S(0.675)PR	UID13976
-0.30793	-0.37705	-0.73011	-0.2996	-0.19696	-0.76001	-0.60744	-1.12904	-0.80059	-0.78126	S	3		___2	+	143	1.58792	0.433338	O75494;Q5JRI1	143;143	O75494	Serine/arginine-rich splicing factor 10	SRSF10	RSRSRSFDYNYRRSYSPRNSRPTGRPRRSRS	SFDY(0.012)NY(0.219)RRS(0.603)Y(0.257)S(0.909)PR	UID13977
-2.43651	-2.28745	-2.1105	-2.4885	-2.71384	-1.7189	-1.87653	-2.17322	-1.76367	-2.12987	S	4		___2	+	335	1.58586	-0.474922	P05060	335	P05060	Secretogranin-1;PE-11;GAWK peptide;CCB peptide	CHGB	SLGEKRDHHSTHYRASEEEPEYGEEIKGYPG	DHHS(0.114)T(0.105)HYRAS(0.781)EEEPEY(0.999)GEEIK	UID14208
-2.43651	-2.28745	-2.1105	-2.4885	-2.71384	-1.7189	-1.87653	-2.17322	-1.76367	-2.12987	Y	4		___2	+	341	1.58586	-0.474922	P05060	341	P05060	Secretogranin-1;PE-11;GAWK peptide;CCB peptide	CHGB	DHHSTHYRASEEEPEYGEEIKGYPGVQAPED	DHHS(0.114)T(0.105)HYRAS(0.781)EEEPEY(0.999)GEEIK	UID22192
-2.24967	-3.12385	-2.25024	-2.19527	-2.70259	-1.52837	-2.13487	-1.95897	-1.52576	-1.57609	S	3		___1	+	132	1.58408	-0.759512	M0QXZ5;Q96B54	132;99	M0QXZ5	Zinc finger protein 428	ZNF428	RAAQPPAQPCQLCGRSPLGEAPPGTPPCRLC	AAQPPAQPCQLCGRS(0.999)PLGEAPPGT(0.001)PPCR	UID2330
0.997303	0.881907	1.24201	0.5989	1.24826	0.276064	0.502209	0.445618	0.318083	0.798981	T	5		___1	+	1853	1.58209	0.525485	P46821	1853	P46821	Microtubule-associated protein 1B;MAP1B heavy chain;MAP1 light chain LC1	MAP1B	FDTMQHHLALNRDLSTPGLEKDSGGKTPGDF	ASVLFDTMQHHLALNRDLS(0.442)T(0.558)PGLEK	UID9667
-0.71341	-0.36559	-0.23935	-0.37477	-0.61055	-0.09945	-0.21745	0.113674	-0.19622	-0.0975	S	3		___1	+	25	1.58082	-0.361344	Q96FC7	25	Q96FC7	Phytanoyl-CoA hydroxylase-interacting protein-like	PHYHIPL	LNSPTSPCEEVIKNLSLEAIQLCDRDGNKSQ	NLS(1)LEAIQLCDRDGNK	UID6755
1.36145	1.64322	1.58894	1.13295	1.44555	1.96631	1.7985	1.60747	1.77293	1.94454	S	2		___1	+	247	1.58031	-0.383529	Q9BZD4;E9PQC4	247;247	Q9BZD4	Kinetochore protein Nuf2	NUF2	SLKEIQESLKTKIVDSPEKLKNYKEKMKDTV	IVDS(1)PEK	UID7178
1.03832	1.15956	0.305826	0.947609	0.77684	0.145967	0.408184	0.188459	0.237118	0.476124	S	3		___2	+	234	1.57351	0.55446	J3KTL2;Q07955;J3KSR8	234;234;129	J3KTL2	Serine/arginine-rich splicing factor 1	SRSF1	SNSRSRSYSPRRSRGSPRYSPRHSRSRSHIS	S(0.057)RGS(0.942)PRYS(0.001)PR	UID13449
-0.2132	-0.1115	-0.50054	-0.03528	-0.39497	-0.55418	-0.85408	-0.84554	-0.48779	-0.53326	S	2		___2	+	1482	1.57121	0.40387	Q9UQ35	1482	Q9UQ35	Serine/arginine repetitive matrix protein 2	SRRM2	KDIPRTPSRGRSECDSSPEPKALPQTPRPRS	GRS(0.005)ECDS(0.996)S(0.999)PEPK	UID19405
-0.2132	-0.1115	-0.50054	-0.03528	-0.39497	-0.55418	-0.85408	-0.84554	-0.48779	-0.53326	S	2		___2	+	1483	1.57121	0.40387	Q9UQ35	1483	Q9UQ35	Serine/arginine repetitive matrix protein 2	SRRM2	DIPRTPSRGRSECDSSPEPKALPQTPRPRSR	GRS(0.005)ECDS(0.996)S(0.999)PEPK	UID19406
-1.02659	-1.21871	-1.33351	-1.29768	-1.19352	-0.6683	-0.91745	-1.17177	-0.76018	-0.5948	S	3		___1	+	87	1.55861	-0.391501	D6RAU9;Q9NQ86	75;87	D6RAU9;Q9NQ86	E3 ubiquitin-protein ligase TRIM36	TRIM36	GSDNSNQSSPRLRLPSPSMDKIDRINRPASQ;GSDNSNQSSPRLRLPSPSMDKIDRINRPGWK	LRLPS(0.998)PS(0.002)MDK	UID1367
-0.23439	-0.0921	-0.26822	0.259172	-0.17582	-0.84168	-0.51769	-0.54865	-0.41236	-0.34755	S	2		___1	+	227	1.55582	0.431315	P52701;A0A087WWJ1;C9J7Y7	227;226;128	P52701	DNA mismatch repair protein Msh6	MSH6	TTYVTDKSEEDNEIESEEEVQPKTQGSRRSS	SEEDNEIES(1)EEEVQPK	UID4052
-0.75802	-0.99949	-1.27133	-1.24416	-1.2733	-1.56988	-1.45315	-1.65836	-1.30565	-1.82261	S	3		___2	+	242	1.55072	0.452668	J3KTL2;Q07955;J3KSR8	242;242;137	J3KTL2	Serine/arginine-rich splicing factor 1	SRSF1	SPRRSRGSPRYSPRHSRSRSHISEEMD____	YSPRHS(1)R	UID13456
0.938335	0.992186	1.13004	0.616886	0.868601	1.30488	1.09218	1.46441	1.13983	1.44772	S	3		___1	+	90	1.53719	-0.380594	A0A1B0GTP1;A0A1B0GTE9;A0A0G2JLL6;Q7Z6L0;A0A1B0GU37;A0A1B0GTR2;H3BN10;A0A1B0GUW9;A0A1B0GTS0;A0A1B0GUR0	90;90;90;90;90;90;90;90;90;90	A0A1B0GTP1	Proline-rich transmembrane protein 2	PRRT2	PAGASETAQATDLSLSPGGESKANCSPEDPC	AGLAPETTETPAGASETAQATDLS(0.022)LS(0.974)PGGES(0.004)K	UID545
-0.06607	0.223797	0.487463	0.328169	0.342081	0.661043	0.72039	0.433069	0.5602	0.756744	T	3		___1	+	514	1.5316	-0.363201	Q9BPU6	514	Q9BPU6	Dihydropyrimidinase-related protein 5	DPYSL5	VVHPGKKEMGTPLADTPTRPVTRHGGMRDLH	EMGT(1)PLADT(0.998)PT(0.002)RPVTR	UID10572
-2.39294	-2.18441	-1.95594	-1.83284	-2.12658	-2.29297	-2.71465	-2.61689	-2.34478	-2.64576	S	3		___1	+	112	1.52351	0.424468	A0A0J9YW36;Q9NZ72;A0A0J9YXY4	112;53;42	A0A0J9YW36	Stathmin-3	STMN3	GDMEVKQLDKRASGQSFEVILKSPSDLSPES	RAS(1)GQS(1)FEVILK	UID581
-1.16821	-1.72675	-1.51562	-1.38381	-1.44866	-1.86537	-2.48025	-1.979	-1.75707	-1.79318	S	2		___1	+	1727	1.51897	0.526363	Q9UQ35	1727	Q9UQ35	Serine/arginine repetitive matrix protein 2	SRRM2	SSPETRSRTPPRHRRSPSVSSPEPAEKSRSS	S(0.979)PS(0.017)VS(0.003)S(0.001)PEPAEK	UID8240
-2.32008	-1.88859	-2.02147	-2.39612	-2.16662	-1.61743	-1.7832	-1.5606	-1.89214	-1.95689	S	3		___1	+	137	1.51844	-0.396526	Q86W56	137	Q86W56	Poly(ADP-ribose) glycohydrolase	PARG	NVEKLENVSQLSLDKSPTEKSTQYLNQHQTA	LENVS(0.001)QLS(0.012)LDKS(0.947)PT(0.04)EK	UID5961
-1.41663	-1.60313	-1.60641	-1.48056	-1.25801	-1.5394	-1.92449	-1.7699	-2.09455	-2.14518	S	2		___1	+	34	1.51793	0.421754	Q01484;I6L894;E9PHW9;D6RHE1;A0A0U1RQN6;B7Z651;D6R9U4;D6RIY9	34;34;49;13;6;13;49;51	Q01484	Ankyrin-2	ANK2	SSQRRKRPKKSDSNASFLRAARAGNLDKVVE	S(0.858)DS(0.142)NAS(1)FLR	UID4326
2.49675	2.4146	2.31616	2.29795	2.32615	2.29587	2.00367	1.79745	1.58433	2.07947	S	4		___1	+	288	1.51729	0.418168	Q9UKM9	288	Q9UKM9	RNA-binding protein Raly	RALY	ARTRDDGDEEGLLTHSEEELEHSQDTDADDG	TRDDGDEEGLLT(0.05)HS(0.95)EEELEHSQDTDADDGALQ	UID8053
-3.47901	-2.87272	-3.03083	-3.14774	-3.57995	-3.89734	-3.54268	-3.54083	-4.05124	-4.23681	S	2		___1	+	554	1.51691	0.631733	Q8N3J3	554	Q8N3J3	Uncharacterized protein C17orf53	C17orf53	LKPGSVLLLKQIGVFSPSLRNHYLNVTPNNL	QIGVFS(0.802)PS(0.198)LR	UID6159
0.818808	1.22229	1.14453	0.845669	0.701328	1.35313	1.5584	1.43356	1.23046	1.16659	S	3		___3	+	512	1.51586	-0.4019	A0A0G2JQJ7;A0A0G2JPD5;P10636;A0A0G2JS76;A0A0G2JMX7;I3L170	512;512;512;530;530;126	A0A0G2JQJ7	Microtubule-associated protein tau;Microtubule-associated protein	MAPT	KTPPSSGEPPKSGDRSGYSSPGSPGTPGSRS	S(0.027)GDRS(0.915)GY(0.202)S(0.21)S(0.602)PGS(0.194)PGT(0.79)PGS(0.061)R	UID22910
1.72819	1.79361	2.00173	1.76127	1.53308	2.22624	2.00862	2.38618	2.00479	1.98253	S	3		___1	+	90	1.51479	-0.358096	E5RIR6;E7EVN3;Q9H169	90;117;90	E5RIR6	Stathmin-4	STMN4	GVPEFNASLPRRRDPSLEEIQKKLEAAEERR	RRDPS(1)LEEIQK	UID1417
-0.30787	-0.49265	-0.01226	-0.65295	-0.50953	-0.02106	0.027557	-0.06249	-0.11198	0.07852	S	3		___1	+	645	1.51307	-0.377164	O75145	645	O75145	Liprin-alpha-3	PPFIA3	RAEELESRVSSSGLDSLGRYRSSCSLPPSLT	VSSSGLDS(1)LGRYR	UID2749
-2.83874	-2.33363	-2.50822	-2.24436	-2.17657	-1.84785	-2.18821	-1.82234	-2.05724	-1.95198	S	2		___1	+	2283	1.51242	-0.446782	P25054	2283	P25054	Adenomatous polyposis coli protein	APC	TTSPRGAKPSVKSELSPVARQTSQIGGSSKA	SELS(1)PVAR	UID3497
-0.76468	-0.07409	-0.22969	-0.20439	-0.25721	0.004568	0.105112	0.313503	0.034969	0.149143	S	2		___1	+	637	1.51164	-0.427469	Q9P1Z3	637	Q9P1Z3	Potassium/sodium hyperpolarization-activated cyclic nucleotide-gated channel 3	HCN3	IALTHQRGPLPLSPDSPATLLARSAWRSAGS	GPLPLS(0.057)PDS(0.866)PAT(0.077)LLAR	UID7813
-3.30815	-3.31004	-2.82078	-3.39224	-3.49371	-4.1366	-3.5144	-3.60241	-3.7768	-4.12636	S	3		___1	+	8	1.50508	0.566328	M0R044;W4VSR2;Q8N594	8;8;8	M0R044	MPN domain-containing protein	MPND	________MAAPEPLSPAGGAGEEAPEEDED	AAPEPLS(1)PAGGAGEEAPEEDEDEAEAEDPERPNAGAGGGR	UID2342
-1.69602	-1.97103	-2.46799	-1.9171	-2.01959	-2.90896	-2.4709	-2.51707	-2.48164	-2.30189	T	2		___1	+	76	1.49761	0.521747	O43493	76	O43493	Trans-Golgi network integral membrane protein 2	TGOLN2	QTPKDSPSKSSAEAQTPEDTPNKSGAEAKTQ	S(0.038)S(0.038)AEAQT(0.923)PEDT(0.001)PNK	UID9360
-2.35544	-2.17328	-2.48623	-2.08333	-2.58003	-3.33186	-2.82131	-2.76941	-2.70497	-2.59683	S	2		___1	+	28	1.49485	0.50921	A0A1W2PRV5;E7EQZ4;Q16637;B4DP61	28;28;28;28	A0A1W2PRV5	Survival motor neuron protein	SMN1;SMN2	PEQEDSVLFRRGTGQSDDSDIWDDTALIKAY	GTGQS(1)DDS(1)DIWDDTALIK	UID843
1.22905	1.20242	1.55973	0.94525	1.09222	1.5106	1.84363	1.67461	1.38675	1.67988	S	3		___1	+	261	1.49115	-0.413363	Q14247	261	Q14247	Src substrate cortactin	CTTN	CALGWDHQEKLQLHESQKDYKTGFGGKFGVQ	LQLHES(1)QK	UID4941
-1.50845	-1.49066	-1.58197	-1.41944	-1.73277	-0.82228	-1.23448	-1.11585	-1.29576	-1.425	S	3		___1	+	1779	1.48117	-0.367983	Q9NZJ4	1779	Q9NZJ4	Sacsin	SACS	VEEFHHVFRRIADLQSPLFRGPDDDPAALFE	IADLQS(1)PLFRGPDDDPAALFEMAK	UID7769
0.660971	1.14452	1.08259	1.06893	1.34855	1.80107	1.41326	1.30736	1.42715	1.81046	T	3		___1	+	575	1.4781	-0.490749	P20700	575	P20700	Lamin-B1	LMNB1	AAGVVVEEELFHQQGTPRASNRSCAIM____	TTIPEEEEEEEEAAGVVVEEELFHQQGT(1)PR	UID9570
-2.09148	-1.64363	-1.85115	-1.56534	-1.87041	-1.57109	-1.32001	-1.42062	-1.3332	-1.61379	S	3		___2	+	22	1.47757	-0.352659	Q3ZCW2;F8WF17;B9A055;U3KQ88	22;22;22;22	Q3ZCW2	Galectin-related protein;Galectin	LGALSL	DSDAVVKLDDGHLNNSLSSPVQADVYFPRLI	LDDGHLNNS(0.645)LS(0.645)S(0.645)PVQADVY(0.064)FPR	UID16449
-2.09148	-1.64363	-1.85115	-1.56534	-1.87041	-1.57109	-1.32001	-1.42062	-1.3332	-1.61379	S	2		___2	+	24	1.47757	-0.352659	Q3ZCW2;F8WF17;B9A055;U3KQ88	24;24;24;24	Q3ZCW2	Galectin-related protein;Galectin	LGALSL	DAVVKLDDGHLNNSLSSPVQADVYFPRLIVP	LDDGHLNNS(0.082)LS(0.835)S(0.082)PVQADVYFPR	UID16450
-2.09148	-1.64363	-1.85115	-1.56534	-1.87041	-1.57109	-1.32001	-1.42062	-1.3332	-1.61379	S	3		___2	+	25	1.47757	-0.352659	Q3ZCW2;F8WF17;B9A055;U3KQ88	25;25;25;25	Q3ZCW2	Galectin-related protein;Galectin	LGALSL	AVVKLDDGHLNNSLSSPVQADVYFPRLIVPF	LDDGHLNNS(0.004)LS(0.199)S(0.798)PVQADVYFPR	UID16451
0.115421	0.517113	0.644581	0.202238	0.303087	0.941183	0.892948	0.497025	0.638723	0.897306	S	3		___1	+	331	1.47059	-0.416949	A0A0J9YYJ3;Q9Y519	331;390	A0A0J9YYJ3	Transmembrane protein 184B	TMEM184B	TWRGGAHGLSRSHSLSGARDNEKTLLLSSDD	S(0.004)HS(0.419)LS(0.577)GARDNEK	UID598
-1.68492	-1.58841	-2.12338	-1.72485	-2.12699	-2.3141	-2.22964	-2.36965	-2.02896	-2.46332	S	3		___1	+	548	1.46907	0.431426	A8MVZ6;Q96G01	548;548	A8MVZ6	Protein bicaudal D homolog 1	BICD1	VMLDYYRQSRVTRSGSLKGPDDPRGLLSPRL	S(0.143)GS(0.857)LKGPDDPR	UID974
-1.50375	-1.57521	-1.3056	-1.7063	-1.24958	-0.69931	-1.24384	-1.3109	-0.96418	-0.82101	S	2		___1	+	16	1.46783	-0.46024	Q9H7J1	16	Q9H7J1	Protein phosphatase 1 regulatory subunit 3E	PPP1R3E	MSRERPPGTDIPRNLSFIAALTERAYYRSQR	NLS(1)FIAALTER	UID7446
-0.1643	-0.50082	-0.30984	-0.1039	-0.84047	0.049	-0.00439	0.106619	-0.02402	0.098225	S	4		___1	+	553	1.46697	-0.428949	P17600	553	P17600	Synapsin-1	SYN1	GGPGAPPAARPPASPSPQRQAGPPQATRQTS	QSRPVAGGPGAPPAARPPAS(0.063)PS(0.937)PQR	UID3365
3.70242	3.07936	3.78611	2.92555	3.24845	4.16152	4.16374	3.96994	3.78464	3.71649	T	4		___1	+	1254	1.46361	-0.610886	P11137	1254	P11137	Microtubule-associated protein 2	MAP2	IEAQGEYDKLLFRSDTLQITDLGVSGAREEF	S(0.018)DT(0.982)LQITDLGVSGAREEFVETCPSEHK	UID9500
-1.21053	-1.14982	-1.0632	-1.626	-1.19346	-1.30282	-1.6818	-1.89442	-1.83512	-1.79116	S	3		___1	+	47	1.46066	0.452464	Q86XD5	47	Q86XD5	Protein FAM131B	FAM131B	SMEDTTSILPKLKRNSNAYGIGALAKSSFSG	RNS(0.997)NAY(0.003)GIGALAK	UID5984
0.882677	1.07837	1.53422	1.00694	1.15235	1.41829	1.47397	1.65966	1.63285	1.39937	S	3		___1	+	117	1.4579	-0.38592	Q14498;G3XAC6;Q5QP23;Q5QP22	117;117;117;117	Q14498	RNA-binding protein 39	RBM39	PKFNSAIRGKIGLPHSIKLSRRRSRSKSPFR	IGLPHS(1)IK	UID4951
-2.0155	-1.66337	-2.30901	-2.22607	-2.14484	-1.76944	-1.63995	-1.5975	-1.72036	-1.77465	S	2		___2	+	200	1.45657	-0.371377	P30622;J3KP58;F5H6A0;F6VGP8;F5H1T5	200;200;200;200;200	P30622	CAP-Gly domain-containing linker protein 1	CLIP1	ISNLTKTASESISNLSEAGSIKKGERELKIG	TAS(0.001)ES(0.073)IS(0.929)NLS(0.997)EAGS(1)IK	UID14749
-2.0155	-1.66337	-2.30901	-2.22607	-2.14484	-1.76944	-1.63995	-1.5975	-1.72036	-1.77465	S	2		___2	+	204	1.45657	-0.371377	P30622;J3KP58;F5H6A0;F6VGP8;F5H1T5	204;204;204;204;204	P30622	CAP-Gly domain-containing linker protein 1	CLIP1	TKTASESISNLSEAGSIKKGERELKIGDRVL	TAS(0.001)ES(0.073)IS(0.929)NLS(0.997)EAGS(1)IK	UID14750
-2.0399	-1.46221	-1.85566	-1.03536	-1.48716	-1.28406	-0.28436	-0.47876	-1.04851	-0.83246	T	2		___3	+	54	1.45557	-0.790428	X6R3B1	54	X6R3B1		F11	KMAESGYDIALLKLETTVNYTDKIQNTLQKA	LET(0.971)T(0.975)VNY(0.971)T(0.083)DK	UID33264
-2.0399	-1.46221	-1.85566	-1.03536	-1.48716	-1.28406	-0.28436	-0.47876	-1.04851	-0.83246	T	2		___3	+	55	1.45557	-0.790428	X6R3B1	55	X6R3B1		F11	MAESGYDIALLKLETTVNYTDKIQNTLQKAK	LET(0.971)T(0.975)VNY(0.971)T(0.083)DK	UID33265
-2.0399	-1.46221	-1.85566	-1.03536	-1.48716	-1.28406	-0.28436	-0.47876	-1.04851	-0.83246	Y	2		___3	+	58	1.45557	-0.790428	X6R3B1	58	X6R3B1		F11	SGYDIALLKLETTVNYTDKIQNTLQKAKIPL	LET(0.971)T(0.975)VNY(0.971)T(0.083)DK	UID33516
1.60101	1.76489	1.74885	1.28648	1.52908	2.28312	2.24926	2.15083	1.94073	1.63258	T	4		___3	+	1649	1.45332	-0.465241	P11137	1649	P11137	Microtubule-associated protein 2	MAP2	SAILVPSEKKVAIIRTPPKSPATPKQLRLIN	VAIIRT(1)PPKS(1)PAT(1)PK	UID31859
1.60101	1.76489	1.74885	1.28648	1.52908	2.28312	2.24926	2.15083	1.94073	1.63258	S	4		___3	+	1653	1.45332	-0.465241	P11137	1653	P11137	Microtubule-associated protein 2	MAP2	VPSEKKVAIIRTPPKSPATPKQLRLINQPLP	VAIIRT(1)PPKS(1)PAT(1)PK	UID25577
1.60101	1.76489	1.74885	1.28648	1.52908	2.28312	2.24926	2.15083	1.94073	1.63258	T	4		___3	+	1656	1.45332	-0.465241	P11137	1656	P11137	Microtubule-associated protein 2	MAP2	EKKVAIIRTPPKSPATPKQLRLINQPLPDLK	VAIIRT(1)PPKS(1)PAT(1)PK	UID31860
-2.16747	-1.93262	-2.66198	-1.5457	-1.76024	-2.57495	-3.39714	-2.915	-2.30986	-3.11137	S	2		___1	+	1108	1.4518	0.848062	O14647;A0A1B0GTU9;A0A1B0GTM9	1108;899;43	O14647	Chromodomain-helicase-DNA-binding protein 2	CHD2	RQAQRSSASESETEDSDDDKKPKRRGRPRSV	SSASESETEDS(1)DDDK	UID2438
-1.70182	-1.58668	-1.76897	-1.42731	-1.51593	-2.17618	-2.04048	-2.61886	-1.61673	-2.2698	S	3		___1	+	101	1.45113	0.544271	Q99856	101	Q99856	AT-rich interactive domain-containing protein 3A	ARID3A	PGSEEEDAAREGTPGSPGRGREGPGEEHFED	EGTPGS(1)PGRGR	UID7038
-2.93073	-3.02659	-4.13026	-2.96304	-2.98442	-4.01939	-4.25523	-3.98194	-3.76654	-3.84809	S	2		___1	+	5	1.44889	0.767233	Q96GM8	5	Q96GM8	Target of EGR1 protein 1	TOE1	___________MAADSDDGAVSAPAASDGGV	AADS(1)DDGAVSAPAASDGGVSK	UID6760
-0.79566	-0.53357	-0.42464	-0.65343	-0.37031	-0.0026	-0.16023	-0.15989	-0.06431	-0.53074	S	3		___1	+	1130	1.44146	-0.371968	P11137	1130	P11137	Microtubule-associated protein 2	MAP2	AKPDLVHQEAVDKEESYESSGEHESLTMESL	EES(0.511)YES(0.436)S(0.053)GEHESLTMESLK	UID3200
2.20936	2.34392	3.02806	2.89898	2.38307	3.30213	3.20996	3.20254	3.47584	2.775	S	3		___1	+	227	1.44098	-0.620413	P06748	227	P06748	Nucleophosmin	NPM1	KDSKPSSTPRSKGQESFKKQEKTPKTPKGPS	GQES(1)FKK	UID3077
-2.90108	-2.67862	-2.21074	-2.7952	-2.53226	-2.1956	-2.36245	-1.98064	-2.26089	-2.22014	S	3		___1	+	12	1.44042	-0.419635	Q07666	12	Q07666	KH domain-containing, RNA-binding, signal transduction-associated protein 1	KHDRBS1	____MQRRDDPAARMSRSSGRSGSMDPSGAH	RDDPAARMS(1)R	UID4484
-1.51668	-1.90696	-2.02423	-1.57221	-1.441	-1.40943	-1.26116	-1.35914	-1.35669	-1.20066	S	3		___1	+	155	1.4391	-0.3748	Q5SSJ5;X6RGJ2;Q5SWC8;B0QZK4	155;155;117;41	Q5SSJ5	Heterochromatin protein 1-binding protein 3	HP1BP3	SASQLARAQKQTPMASSPRPKMDAILTEAIK	QT(0.001)PMAS(0.57)S(0.43)PRPK	UID5389
0.076572	0.889885	0.34034	0.609682	0.718124	0.658146	1.10352	1.29568	1.16658	1.22701	S	3		___1	+	653	1.43503	-0.563264	P11137	653	P11137	Microtubule-associated protein 2	MAP2	STLAQSYPSDLPEEPSSPQERMFTIDPKVYG	ES(0.05)QPS(0.882)PPAQEAGY(0.021)S(0.01)T(0.01)LAQS(0.012)Y(0.021)PS(0.01)DLPEEPS(0.549)S(0.435)PQER	UID3206
0.076572	0.889885	0.34034	0.609682	0.718124	0.658146	1.10352	1.29568	1.16658	1.22701	S	3		___1	+	654	1.43503	-0.563264	P11137	654	P11137	Microtubule-associated protein 2	MAP2	TLAQSYPSDLPEEPSSPQERMFTIDPKVYGE	ESQPSPPAQEAGYSTLAQSYPSDLPEEPS(0.5)S(0.5)PQER	UID3207
-0.72702	-0.79143	-0.12643	-1.64828	-0.94547	0.084076	0.41157	0.125065	-0.40609	-0.14189	T	4		___1	+	33	1.43385	-0.862272	Q15555	33	Q15555	Microtubule-associated protein RP/EB family member 2	MAPRE2	IIQDNNGTIIPFRKHTVRGERSYSWGMAVNV	KHT(1)VRGER	UID10066
-0.83268	-0.90346	-0.67788	-0.64302	-1.29111	-1.53706	-1.29574	-1.44468	-1.10093	-1.15704	S	2		___1	+	50	1.42974	0.437458	Q13610	50	Q13610	Periodic tryptophan protein 1 homolog	PWP1	LIAEAKEKLQEEGGGSDEEETGSPSEDGMQS	LQEEGGGS(1)DEEETGSPSEDGMQSAR	UID4862
2.14325	1.75223	1.36908	1.81284	1.91702	1.45539	1.47005	1.08041	1.44662	1.28664	S	3		___1	+	2116	1.42925	0.451063	P13611;D6RGZ6	2116;1129	P13611	Versican core protein	VCAN	QEVNPVRQEIESETTSEEQIQEEKSFESPQN	QEVNPVRQEIESET(0.003)T(0.016)S(0.981)EEQIQEEK	UID3309
-2.0358	-1.89438	-2.16432	-1.81421	-1.71337	-1.24513	-1.74203	-1.56866	-1.56659	-1.69424	S	3		___2	+	3808	1.4255	-0.361086	Q7Z6Z7;H0Y659	3808;631	Q7Z6Z7	E3 ubiquitin-protein ligase HUWE1	HUWE1	TSESSQSEASVRREESPMDVDQPSPSAQDTQ	REES(1)PMDVDQPS(0.944)PS(0.054)AQDT(0.001)QSIASDGTPQGEK	UID17075
-2.0358	-1.89438	-2.16432	-1.81421	-1.71337	-1.24513	-1.74203	-1.56866	-1.56659	-1.69424	S	3		___2	+	3816	1.4255	-0.361086	Q7Z6Z7;H0Y659	3816;639	Q7Z6Z7	E3 ubiquitin-protein ligase HUWE1	HUWE1	ASVRREESPMDVDQPSPSAQDTQSIASDGTP	REESPMDVDQPS(0.955)PS(0.042)AQDT(0.002)QS(0.001)IASDGTPQGEK	UID17076
0.496014	0.454548	-0.14209	0.483143	0.552259	-0.1562	-0.18856	-0.06498	0.09407	0.032732	S	2		___1	+	108	1.4193	0.425363	O75152;E9PQ61;E9PBY7;A0A1W2PPR9	108;108;108;108	O75152	Zinc finger CCCH domain-containing protein 11A	ZC3H11A	LFLPPSKTVLPTVPESPEEEVKASQLSVQQN	TVLPTVPES(1)PEEEVK	UID2759
1.56172	1.79931	2.26682	1.90215	1.44965	2.30005	2.34026	2.34703	2.09008	2.20187	S	4		___1	+	707	1.41877	-0.459927	Q9UKE5	707	Q9UKE5	TRAF2 and NCK-interacting protein kinase	TNIK	GSALGPRLGSQPIRASNPDLRRTEPILESPL	LGS(0.01)QPIRAS(0.99)NPDLRR	UID8031
-0.65588	-0.35465	-0.67768	-0.66714	-1.08575	-1.14399	-1.90255	-0.99028	-1.04084	-1.61632	S	3		___1	+	176	1.41708	0.650575	Q96CX2	176	Q96CX2	BTB/POZ domain-containing protein KCTD12	KCTD12	YSEPEQQEGASAGAPSPTLELASRSPSGGAA	EGSLGDELLPLGYSEPEQQEGAS(0.009)AGAPS(0.807)PT(0.154)LELAS(0.03)R	UID6716
-2.48185	-2.54896	-2.28884	-2.3298	-2.17402	-2.60031	-3.19432	-2.78253	-2.93424	-2.47528	T	2		___1	+	282	1.40769	0.432643	P18583	282	P18583	Protein SON	SON	SVEYQMKSVLKSVESTSPEPSKIMLVEPPVA	S(0.002)VES(0.104)T(0.789)S(0.104)PEPS(0.001)K	UID9563
-3.72047	-3.48922	-3.91009	-3.7325	-3.80168	-4.95083	-3.84371	-4.26164	-5.02783	-4.18755	S	2		___1	+	411	1.40473	0.723519	Q7L1Q6;H0Y503	411;127	Q7L1Q6	Basic leucine zipper and W2 domain-containing protein 1	BZW1	QMKKFVEWLKNAEEESESEAEEGD_______	NAEEES(0.985)ES(0.015)EAEEGD	UID5804
-3.37798	-2.9921	-3.38295	-3.71669	-3.3172	-2.8262	-2.97321	-2.9592	-3.15135	-2.9767	S	3		___1	+	1527	1.40316	-0.380053	A0A087X0K9;G5E9E7;G3V1L9;Q07157;H0Y3R8	1527;1543;1619;1619;91	A0A087X0K9	Tight junction protein ZO-1	TJP1	INNISTVPKAIPVSPSAVEEDEDEDGHTVVA	AIPVS(0.5)PS(0.5)AVEEDEDEDGHTVVATAR	UID188
-1.23663	-1.42641	-2.01813	-1.41771	-1.37928	-1.83377	-2.07304	-1.98111	-1.84516	-1.88525	T	4		___2	+	508	1.40066	0.428033	P15923;K7EKB9;K7ERZ7;A0A0A0MRB7;X6REB3;K7EPS2;K7ENH8;K7EK65;K7EMM4;K7EJN4;A0A0A0MTS0	508;33;58;457;537;19;171;38;77;17;17	P15923	Transcription factor E2-alpha	TCF3	AASEIKREEKEDEENTSAADHSEEEKKELKA	EDEENT(0.979)S(0.98)AADHS(0.041)EEEKK	UID20713
-1.23663	-1.42641	-2.01813	-1.41771	-1.37928	-1.83377	-2.07304	-1.98111	-1.84516	-1.88525	S	4		___2	+	509	1.40066	0.428033	P15923;K7EKB9;K7ERZ7;A0A0A0MRB7;X6REB3;K7EPS2;K7ENH8;K7EK65;K7EMM4;K7EJN4;A0A0A0MTS0	509;34;59;458;538;20;172;39;78;18;18	P15923	Transcription factor E2-alpha	TCF3	ASEIKREEKEDEENTSAADHSEEEKKELKAP	EDEENT(0.979)S(0.98)AADHS(0.041)EEEKK	UID14504
-2.98037	-3.43018	-3.49963	-3.07815	-2.98702	-4.059	-4.36251	-3.36627	-3.82872	-3.51777	S	3		___1	+	141	1.38954	0.631784	H0YJS3;Q8IYD8	141;625	H0YJS3	Fanconi anemia group M protein	FANCM	KAISSNRQVLHFYQRSPRMVPDGINPKLHKM	QVLHFY(0.102)QRS(0.898)PRMVPDGINPK	UID2104
-0.79096	-1.15272	-0.57533	-0.67238	-0.30532	-1.21078	-1.32563	-0.94568	-1.15763	-1.10894	S	4		___1	+	205	1.38098	0.45039	O15400	205	O15400	Syntaxin-7	STX7	KDLGMMIHEQGDVIDSIEANVENAEVHVQQA	DLGMMIHEQGDVIDS(1)IEANVENAEVHVQQANQQLSR	UID2562
-2.1632	-2.25404	-1.89469	-2.25655	-1.89562	-1.74399	-2.02875	-1.37387	-1.74187	-1.5707	S	3		___1	+	325	1.37553	-0.400982	E5RGY9;E9PDG8;O60641	323;325;325	E5RGY9;E9PDG8	Clathrin coat assembly protein AP180	SNAP91	TVTSPNSTPAKTIDTSPPVDLFATASAAVPV	T(0.006)IDT(0.156)S(0.838)PPVDLFATASAAVPVSTSK	UID1412
0.684221	1.08434	0.298218	1.13928	1.23274	-0.48317	0.077442	0.255381	0.091644	0.704771	S	3		___3	+	235	1.37045	0.758545	P62753;A2A3R5	235;204	P62753	40S ribosomal protein S6	RPS6	AKEKRQEQIAKRRRLSSLRASTSKSESSQK_	RLS(0.999)S(0.999)LRAS(0.706)T(0.139)S(0.157)K	UID26488
0.684221	1.08434	0.298218	1.13928	1.23274	-0.48317	0.077442	0.255381	0.091644	0.704771	S	3		___3	+	236	1.37045	0.758545	P62753;A2A3R5	236;205	P62753	40S ribosomal protein S6	RPS6	KEKRQEQIAKRRRLSSLRASTSKSESSQK__	RLS(0.999)S(0.999)LRAS(0.706)T(0.139)S(0.157)K	UID26489
0.684221	1.08434	0.298218	1.13928	1.23274	-0.48317	0.077442	0.255381	0.091644	0.704771	S	3		___3	+	240	1.37045	0.758545	P62753;A2A3R5	240;209	P62753	40S ribosomal protein S6	RPS6	QEQIAKRRRLSSLRASTSKSESSQK______	LSSLRAS(0.972)T(0.023)S(0.005)K	UID26490
-2.33113	-2.82796	-2.25464	-2.82574	-3.05531	-3.23366	-2.87719	-3.50527	-3.11092	-3.30189	S	4		___1	+	557	1.36436	0.546831	Q02952	557	Q02952	A-kinase anchor protein 12	AKAP12	EESGEHTQVPADSPDSQEEQKGESSASSPEE	RGGGDEESGEHTQVPADS(0.003)PDS(0.997)QEEQK	UID4427
-0.86095	-1.16993	-1.12713	-1.45734	-1.50302	-1.45482	-1.85402	-1.71485	-1.75174	-1.44156	S	3		___1	+	155	1.36303	0.419724	O75420	155	O75420	PERQ amino acid-rich with GYF domain-containing protein 1	GIGYF1	EGDGAFGRSPREIQRSQSWDDRGERRFEKSA	S(0.628)QS(0.372)WDDRGER	UID2789
-2.59653	-2.24683	-2.9881	-2.61351	-2.55317	-3.12544	-4.72829	-3.39127	-2.95933	-3.66557	S	4		___1	+	1762	1.36293	0.974354	Q9UQ35	1762	Q9UQ35	Serine/arginine repetitive matrix protein 2	SRRM2	SASSPRTKTTSRRGRSPSPKPRGLQRSRSRS	GRS(1)PS(1)PKPR	UID8235
-1.53296	-0.82385	-0.60687	-0.86226	-1.00664	-0.50907	-0.55184	-0.57366	-0.52961	-0.31024	S	4		___1	+	50	1.35657	-0.471632	P98174	50	P98174	FYVE, RhoGEF and PH domain-containing protein 1	FGD1	PGASEPGLLARRGSGSALGGPLDPQFVGPSD	RGS(0.5)GS(0.5)ALGGPLDPQFVGPSDTSLGAAPGHR	UID4224
0.27276	0.374922	-0.06828	0.505245	0.580399	-0.15043	-0.62111	-0.46136	0.084986	0.119808	S	3		___1	+	393	1.3565	0.538628	Q13547	393	Q13547	Histone deacetylase 1	HDAC1	GVQMQAIPEDAIPEESGDEDEDDPDKRISIC	MLPHAPGVQMQAIPEDAIPEES(1)GDEDEDDPDK	UID4842
2.17586	2.30748	2.58269	2.20113	1.98567	2.73537	2.82057	2.51279	2.5102	2.44457	S	3		___1	+	1048	1.35497	-0.354135	Q9P1Y5	1048	Q9P1Y5	Calmodulin-regulated spectrin-associated protein 3	CAMSAP3	ARGLLGSRLSKIYSQSTLSLSTVANEAHNNL	IYS(0.027)QS(0.938)T(0.035)LSLSTVANEAHNNLGVK	UID7797
0.198311	0.321087	0.194235	0.247732	-0.34365	0.551304	0.608137	0.429363	0.430441	0.407192	S	3		___2	+	228	1.34776	-0.361744	Q9C0C2;E9PKK0	228;228	Q9C0C2	182 kDa tankyrase-1-binding protein	TNKS1BP1	GSTLFRGWSQEGPVKSPAECREEHSKTPEER	S(1)PAECREEHSK	UID18399
0.198311	0.321087	0.194235	0.247732	-0.34365	0.551304	0.608137	0.429363	0.430441	0.407192	S	5		___2	+	237	1.34776	-0.361744	Q9C0C2;E9PKK0	237;237	Q9C0C2	182 kDa tankyrase-1-binding protein	TNKS1BP1	QEGPVKSPAECREEHSKTPEERSLPSDLAFN	SPAECREEHS(0.564)KT(0.436)PEER	UID18400
0.588194	0.633564	0.522326	0.534546	0.866585	0.79281	1.17478	0.700432	1.44656	1.38538	T	4		___1	+	185	1.34106	-0.470951	P28482	185	P28482	Mitogen-activated protein kinase 1	MAPK1	LARVADPDHDHTGFLTEYVATRWYRAPEIML	VADPDHDHTGFLT(1)EY(1)VATR	UID9605
0.828226	0.732128	1.2744	1.12703	0.918688	1.67471	1.66263	1.50207	1.30431	1.01179	S	3		___2	+	208	1.33775	-0.455005	Q01130	208	Q01130	Serine/arginine-rich splicing factor 2	SRSF2	PPVSKRESKSRSRSKSPPKSPEEEGAVSS__	S(0.422)KS(0.578)PPKSPEEEGAVS(0.461)S(0.539)	UID15434
0.828226	0.732128	1.2744	1.12703	0.918688	1.67471	1.66263	1.50207	1.30431	1.01179	S	3		___2	+	221	1.33775	-0.455005	Q01130	221	Q01130	Serine/arginine-rich splicing factor 2	SRSF2	SKSPPKSPEEEGAVSS_______________	S(0.422)KS(0.578)PPKSPEEEGAVS(0.461)S(0.539)	UID15436
-2.21491	-1.97898	-1.93485	-2.4238	-1.68169	-1.56438	-1.59845	-1.73237	-1.78819	-1.16958	T	3		___1	+	5	1.33635	-0.476251	E9PC87;O94876;D6RBT7	5;119;5	E9PC87	Transmembrane and coiled-coil domains protein 1	TMCC1	___________MKRGTSLHSRRGKPEAPKGS	RGT(0.824)S(0.176)LHS(0.001)R	UID9072
-1.42056	-1.64034	-2.02366	-1.41037	-1.38157	-1.09953	-1.0704	-0.92778	-1.39559	-1.28743	S	3		___2	+	2701	1.33554	-0.419155	Q01484;I6L894	2701;2668	Q01484	Ankyrin-2	ANK2	VIRVQPPSPLPSSMDSNSSPEEVQFQPVVSK	VQPPS(0.004)PLPS(0.192)S(0.192)MDS(0.537)NS(0.537)S(0.537)PEEVQFQPVVS(0.002)K	UID15510
-1.42056	-1.64034	-2.02366	-1.41037	-1.38157	-1.09953	-1.0704	-0.92778	-1.39559	-1.28743	S	3		___2	+	2703	1.33554	-0.419155	Q01484;I6L894	2703;2670	Q01484	Ankyrin-2	ANK2	RVQPPSPLPSSMDSNSSPEEVQFQPVVSKQY	VQPPS(0.004)PLPS(0.192)S(0.192)MDS(0.537)NS(0.537)S(0.537)PEEVQFQPVVS(0.002)K	UID15511
-1.42056	-1.64034	-2.02366	-1.41037	-1.38157	-1.09953	-1.0704	-0.92778	-1.39559	-1.28743	S	3		___2	+	2704	1.33554	-0.419155	Q01484;I6L894	2704;2671	Q01484	Ankyrin-2	ANK2	VQPPSPLPSSMDSNSSPEEVQFQPVVSKQYT	VQPPS(0.004)PLPS(0.192)S(0.192)MDS(0.537)NS(0.537)S(0.537)PEEVQFQPVVS(0.002)K	UID15512
-0.19032	0.219824	0.324316	-0.3117	-0.58708	0.72447	0.917162	0.264917	0.084986	0.804396	S	3		___1	+	39	1.33359	-0.668179	Q9UII2;A0A0B4J230	39;39	Q9UII2	ATPase inhibitor, mitochondrial	ATPIF1	GFGSDQSENVDRGAGSIREAGGAFGKREQAE	GAGS(1)IREAGGAFGK	UID7999
-0.6742	-0.25255	-0.23085	-0.44066	-0.48792	-1.38458	-0.77714	-0.38865	-1.31795	-1.08014	S	3		___1	+	993	1.3298	0.572459	B7ZM87;O75044;A0A075B7E9	993;994;281	B7ZM87	SLIT-ROBO Rho GTPase-activating protein 2	SRGAP2	PLKTSPVVAPTSEPSSPLHTQLLKDPEPAFQ	TSPVVAPT(0.001)S(0.001)EPS(0.184)S(0.799)PLHT(0.015)QLLK	UID1143
-1.45288	-1.92957	-1.33047	-1.40777	-1.41746	-0.88945	-0.92699	-1.10335	-0.82672	-1.50496	S	2		___1	+	220	1.31432	-0.457337	Q01130	220	Q01130	Serine/arginine-rich splicing factor 2	SRSF2	RSKSPPKSPEEEGAVSS______________	SPEEEGAVS(0.883)S(0.117)	UID4263
-2.39623	-2.31074	-2.71642	-2.12527	-1.96458	-1.91436	-1.76582	-2.031	-2.05877	-1.73632	S	2		___2	+	397	1.30826	-0.401393	Q13554;H7BZC6	397;154	Q13554	Calcium/calmodulin-dependent protein kinase type II subunit beta	CAMK2B	TVIHNPVDGIKESSDSANTTIEDEDAKAPRV	ES(0.003)S(0.003)DS(0.995)ANTTIEDEDAK	UID16017
-2.39623	-2.31074	-2.71642	-2.12527	-1.96458	-1.91436	-1.76582	-2.031	-2.05877	-1.73632	T	2		___2	+	400	1.30826	-0.401393	Q13554;H7BZC6	400;157	Q13554	Calcium/calmodulin-dependent protein kinase type II subunit beta	CAMK2B	HNPVDGIKESSDSANTTIEDEDAKAPRVPDI	ES(0.033)S(0.033)DS(0.611)ANT(0.677)T(0.646)IEDEDAK	UID21160
-2.39623	-2.31074	-2.71642	-2.12527	-1.96458	-1.91436	-1.76582	-2.031	-2.05877	-1.73632	T	2		___2	+	401	1.30826	-0.401393	Q13554;H7BZC6	401;158	Q13554	Calcium/calmodulin-dependent protein kinase type II subunit beta	CAMK2B	NPVDGIKESSDSANTTIEDEDAKAPRVPDIL	ES(0.033)S(0.033)DS(0.611)ANT(0.677)T(0.646)IEDEDAK	UID21161
0.482229	0.731028	1.12687	0.786522	0.801332	1.57096	1.26262	1.17134	1.31562	0.823523	S	3		___1	+	100	1.30667	-0.443217	Q9P265	100	Q9P265	Disco-interacting protein 2 homolog B	DIP2B	YHRTRSGGARDERYRSDIHTEAVQAALAKHK	Y(0.009)RS(0.837)DIHT(0.154)EAVQAALAK	UID7841
0.185804	0.375788	-0.09356	0.866444	-0.01892	0.899889	0.411482	0.93968	1.25588	0.847437	S	3		___1	+	643	1.30329	-0.607763	E7ES00;Q9Y2T1	643;708	E7ES00	Axin-2	AXIN2	TLAQLEEACRRLAEVSKPPKQRCCVASQQRD	LAEVS(1)KPPK	UID1488
-4.25592	-3.01746	-3.72257	-3.61685	-3.6726	-2.718	-3.51319	-2.69095	-2.72418	-3.12699	S	4		___1		2008	1.29429	-0.70242	H9KV90;Q9Y566	2008;2000	H9KV90	SH3 and multiple ankyrin repeat domains protein 1	SHANK1	GVEFEMRPPLLRRAPSPSLLPASEHKVSPAP	RAPS(0.855)PS(0.145)LLPASEHK	UID2209
